# Supplementary material for: Single-cell in vivo imaging of cellular circadian oscillators in zebrafish
Source: PLoS Biol. 2020 Mar 13;18(3):e3000435. doi: 10.1371/journal.pbio.3000435 (PMC7069618; doi:10.1371/journal.pbio.3000435)
Supplement: S1 Data — (XLSX) [file pbio.3000435.s005.xlsx]

## Sheet: Fig 1b
Fig 1b
△△CT
dpf	Venus	nr1d1
3.5	0.0289	0.77855
3.5	0	0
4	3.30115	5.67715
4	2.41835	6.6375
4.5	0.9077	3.73455
4.5	1.3478	4.2758
5	4.4311	7.8005
5	4.38715	7.9758
5.5	1.91825	4.10585
5.5	1.8027	2.20555
6	4.4204	7.8654
6	4.64855	8.25005
6.5	1.6673	4.63675
6.5	0.9804	5.11165
7	4.81285	7.6557
7	4.435	6.2797
7.5	1.6164	3.29485
7.5	1.42165	3.2238
Mean & SEM
	dpf	mean	SEM
Venus	3.5	0.01445	0.01445
	4	2.85975	0.4414
	4.5	1.12775	0.22005
	5	4.40913	0.021975
	5.5	1.86048	0.057775
	6	4.53447	0.114075
	6.5	1.32385	0.34345
	7	4.62392	0.188925
	7.5	1.51903	0.097375
nr1d1	3.5	0.389275	0.389275
	4	6.15733	0.480175
	4.5	4.00518	0.270625
	5	7.88815	0.08765
	5.5	3.1557	0.95015
	6	8.05772	0.192325
	6.5	4.8742	0.23745
	7	6.9677	0.688
	7.5	3.25933	0.035525

## Sheet: Fig 1c
Fig 1c
dpf	3.5dpf	4.0dpf	4.5dpf	5.0dpf	5.5dpf	6.0dpf	6.5dpf	7dpf	7.5dpf
pineal gland	514.138	321.132	1571.58	894.716	1991.25	896.382	2876.02	2347.54	2783.05
pineal gland	652.793	291.035	1750.13	1095.59	1965.77	781.2	3351.35	3189.4	3387.23
pineal gland	286.451	114.899	971.253	698.323	1269.38	589.288	3357.44	1269.88	3037.57
pineal gland	99.464	188.275	1205.22	1089.91	1697.79	401.382	1314.25	1041.98	1689.79
pineal gland	31.288	114.108	933.143	684.574	1233.08	658.921	1879.52	1067.82	1438.52
pineal gland	191.897	117.8	1436.1	1717.94	2865.14	1605.88	2100.75	1688.79	2169.6
pineal gland	90.246	47.716	1114.43	887.785	2343.25	1455.25	1484.94	1392.28	1423.77
pineal gland	29.53	190.42	1402.05	835.741	1576.5	719.037	1404.57	731.136	1281.3
pineal gland	285.846	73.925	462.791	470.215	916.958	514.963	1206.2	702.938	1076.79
pineal gland	138.637	125.363	509.156	227.02	846.042	192.673	2667.66	2344.62	2434.45
pineal gland	249.6	239.47	378.444	328.189	892.477	431.437	1257.53	1049.55	1404.75
pineal gland	428.446	138.446	496.407	301.088	868.163	279.842	1918.79	1158.58	1981.15
pineal gland	506.178	104.099	587.725	229.321	700.233	346.734	2345.02	1803.91	2422.09
pineal gland	61.202	279.492	1369.12	1224.89	2072.23	1073.61	1930.67	1567.88	1532.26
pineal gland	222.446	53.527	498.262	285.04	1210.24	163.629	1771.11	1491.46	1657.76
pineal gland	84.662	92.989	279.732	172.903	807.44	167.956	1434.38	1242.88	1354.96
pineal gland	87.134	67.734	367.123	243.341	801.011	299.719	1059.29	650.866	744.921
optical tectum					133.732	109.989	119.041	89.609	168.212
optical tectum					161.76	162.231	134.626	137.304	205.827
optical tectum					134.303	144.776	105.596	125.149	170.749
optical tectum					135.153	102.243	154.701	167.116	256.113
optical tectum					173.565	162.114	155.464	124.248	183.558
optical tectum					322.571	270.577	131.951	127.521	192.987
optical tectum					147.519	118.94	172.105	146.021	212.958
optical tectum					138.024	147.823	256.035	275.752	379.223
optical tectum					155.296	117.334	161.14	168.254	305.157
optical tectum					109.298	68.883	141.039	160.768	209.475
optical tectum					117.234	117.53	119.008	120.572	142.533
optical tectum					205.572	180.859	178.455	277.933	354.177
optical tectum					162.729	151.624	167.609	139.753	205.342
optical tectum					173.728	122.277	168.873	189.548	316.796
optical tectum					210.771	182.981	220.419	184.4	218.132
optical tectum					187.379	139.718	166.977	118.653	141.267
optical tectum					205.471	130.89	139.71	144.877	209.837
optical tectum					128.973	96.557	154.237	167.536	281.537
optical tectum					105.791	109.895	153.436	171.504	284.784
optical tectum					211.985	155.286	151.1	116.274	170.236
optical tectum					137.662	101.25	149.394	115.477	210.528
optical tectum					172.206	118.792	192.578	198.271	224.821
optical tectum					184.601	46.144	106.226	100.252	132.591
optical tectum					119.899	125.273	284.996	275.281	354.842
optical tectum					72.959	69.451	117.312	98.872	140.387
optical tectum					106.081	80.513	109.756	104.008	152.608
optical tectum					95.932	80.707	149.412	127.415	166.569
optical tectum					201.579	99.263	167.035	120.181	141.866
optical tectum					128.215	98.041	111.877	108.377	146.595
optical tectum					109.795	85.026	144.606	119.946	162.631
optical tectum					118.386	74.916	112.035	99.026	148.488
optical tectum					193.224	132.885	165.36	117.467	194.915
optical tectum					127.994	71.454	113.617	140.179	230.148
optical tectum					112.479	77.882	137.653	119.334	172.14
optical tectum					111.647	83.654	123.516	117.302	159.981
optical tectum					130.576	96.838	121.151	103.186	183.069
optical tectum					154.061	63.491	247.943	183.051	269.629
optical tectum					74.552	62.682	157.745	128.104	174.685
optical tectum					96.238	83.421	141.156	86.898	183.876
optical tectum					116.255	72.332	132.895	126.272	187.036
optical tectum					174.641	168.662	356.46	313.684	356.727
optical tectum					126.952	148.769	201.13	219.02	376.915
cerebellum							112.532	76.618	172.526
cerebellum							94.88	72.28	153.686
cerebellum							91.282	51.326	86.251
cerebellum							73.301	65.163	81.008
cerebellum							59.023	46.383	78.481
cerebellum							63.081	39.279	70.004
cerebellum							57.64	39.203	58.425
cerebellum							71.926	57.225	97.867
cerebellum							62.38	41.366	80.099
cerebellum							82.489	48.484	104.062
cerebellum							31.915	36.805	56.15
cerebellum							58.792	40.027	84.877
cerebellum							99.023	63.042	126.765
cerebellum							70.555	55.204	97.143
mean	232.939	150.614	901.921	669.8	512.606	261.218	562.79	434.909	578.73

## Sheet: Fig 1g & Fig S1b
Fig 1g and Fig S1b
ID	CT1	CT2	CT3	CT4	CT5	CT6	CT7	CT8	CT9	CT10	CT11	CT12	CT13	CT14	CT15	CT16	CT17	CT18	CT19	CT20	CT21	CT22	CT23	CT24
7	1355.92	1342.65	1733.39	1630.64	1802.1	1482.09	2003.52	2078.91	2167.19	2108.03	2106.81	2068.44	2297.1	2416.95	2478.25	2410.45	2506.44	2609.9	2675.28	2540.7	2434.86	2197.02	2647.34	2668.82
8	1426.95	1449.54	1493.91	1318.27	1487.09	1649.93	1475.52	1799.87	1969.52	1953.37	1846.99	1779.48	2022.59	2076.21	2188.04	2205.11	2628.47	2377.61	2143.04	2025.5	2288.71	2279.46	2131.43	2404.49
17	955.391	958.507	1318.87	1248.9	1303.12	1334.51	1213.34	1316.84	1635.1	1831.49	1866.08	1973.9	1964.91	1848.66	2004.61	1963.96	2117.03	2019.53	2151	2260.15	2221.98	2180.13	1819.9	1817.08
21	1301.18	1490.35	1975.9	1850.57	1954.24	2158.07	2131.4	2241.95	2161.17	2338.45	2367.14	2046.8	2318.24	2545.13	2684.53	2195.73	2516.46	2407.08	2483.51	2488.65	2900.24	2461.55	2820.12	2936.46
26	1092.98	1367.69	1295.82	1410.69	1362.85	1250.39	1410.48	1274.79	1433.19	1704.88	1612.33	1573.24	1697.45	1698.38	1815.15	1864.94	2077.79	2003.18	1753.79	1995.51	1888.3	1879.6	1798.87	1786.67
27	475.78	764.42	794.656	833.709	854.871	1033.78	900.193	1012.13	944.278	1438.06	1133.39	1108.23	1064.62	1151.01	1227.07	1175.95	1274.06	1278.26	1232.73	1290.29	1179.62	1270.52	1115.6	1328.56
40	837.766	879.467	866.222	700.181	916.173	998.039	981.948	1071.98	1177.81	1181.54	1101.65	1030.24	1120.26	1131.29	847.869	1122.9	1210.04	1196.33	1306.85	1233.91	1207.28	1157.72	1187.12	1136.73
66	1836.01	1545.96	1499.5	1553.34	1396.75	1443.74	1371.68	1648.46	1584.72	1865.68	1745.71	1711.17	1886.49	1709.79	1910.53	2018.77	1925.13	2135.52	2163.54	2351.94	2436.27	2376.97	2273.09	2300.93
80	1441.6	1375.87	1418.88	1858.31	1682.6	1673.08	1495.02	1570.84	1562.55	1819.34	1467.09	1754.09	1964.71	2136.42	2230.59	2248.41	2498.72	2546.04	2185.71	2646.41	2668.39	2819.31	2534.66	2314.68
81	679.478	772.378	645.813	931.235	880.331	845.673	861.251	891.312	934.464	1110.43	1172.49	1118.91	1180.25	1492.79	1480.47	1443.73	1509.58	1561.01	1470.74	1587.93	1591.01	1498.03	1331.62	1543.44
84	1870.26	1660.55	1399.02	1754.26	1453.13	1637.72	1634.78	1821.77	1711.41	1980.1	1861.84	1926.64	2156.61	2312.5	2470.1	2477.06	2466.51	2635.62	2749.3	2956.67	3054.98	2692.33	2582.3	2653.61
92	643.539	625.899	648.458	700.629	755.834	866.184	863.747	886.53	1026.58	1130.95	968.051	1204.72	1228.36	1305.23	1370.22	1480.92	1584.03	1366.07	1526.97	1469.06	1391.24	1649.18	1496.63	1460.67
94	941.682	835.544	1077.49	1008.85	1068.11	834.737	1230.18	1338.46	1127.94	1380.71	1457.2	1342.48	1574.4	1606.25	1565.28	1499.83	1669.54	1547.6	1500.55	1632.98	1645.07	1593.28	1458.63	1642.85
1912	1295.43	1317.78	1860.93	1868.77	1710.36	1540.98	1701.17	1686.78	2018.21	2168.22	1864.42	2034.87	1994.65	2332.85	2267.57	2453.81	2515.01	2867.2	2338.41	2344.2	2454.51	2311.92	2173.94	2087.6
1916	127.733	121.673	110.844	199.365	213.73	234.092	292.731	305.905	340.137	429.62	427.144	435.461	407.402	403.624	423.914	433.183	460.757	388.712	409.324	350.145	351.13	360.997	287.893	381.882
1925	588.323	643.144	581.092	615.003	794.667	667.248	824.444	943.008	1036.96	1157.48	1101.85	1076.19	1197.04	1196.22	1067.74	1181.62	1187.46	1576.4	1435.77	1378.37	1307.05	1304.08	1064.5	1162.78
1944	1397.22	1930.95	2030.29	2004.86	1560.52	1830.05	2077.13	2132.42	1983.61	1812.81	1934.94	1768.49	1744.92	1643.58	1854.43	1833.91	2097.51	2200.4	2161.11	2311.29	1966.93	2255.45	2300.81	2180.48
1960	1748.84	2032.8	2439.35	1884.63	2240.22	2107.67	2523.1	2264.76	2238.92	2230.09	2246.99	2413.79	2384.72	2429.17	2503.4	2289.83	2397.64	2867.74	2669.31	2681.65	2803.46	2825.47	2824.3	2807.42
1979	1270.89	809.312	1205.92	1372.39	1579.62	1429.55	1637.48	1686.4	1663.12	1851.5	1777.16	1756.59	1881.74	1905.48	1915.32	1952.2	2237.29	2262.61	2188.86	2250.92	2216.22	2290.24	2221.75	1838.28
1992	684.241	658.897	652.427	707.871	689.924	784.172	829.265	999.887	1115.19	1171.44	1174.18	1248.83	1158	1249.95	1235.29	1342.73	1177.43	1208.95	1259.36	1361.04	1104.27	918.233	1131.29	1117.53
1995	810.792	822.771	883.67	814.155	903.204	1017.44	1041.67	1025.61	1151.96	1205.16	1245.81	1310.8	1423.91	1421.93	1426.58	1403.06	1573.76	1685.13	1649.94	1567.27	1486.51	1526.82	1401.85	1476.06
2025	759.831	739.603	606.984	663.588	587.021	738.646	784.645	736.865	899.283	1068.81	1056.5	1035.76	1085.69	1042.88	953.224	1137.89	1220.47	1295.62	1146.56	1344.27	1280.39	1340.37	1203.84	1319.9
2028	522.809	591.564	576.102	616.115	668.427	713.844	724.093	892.068	912.22	1045.18	924.016	930.087	1061.29	1225.05	1058.77	1008.26	1341.97	1286.63	1358.25	1246.21	1266.17	1401.7	1208.73	1298.21
2035	717.422	708.19	763.121	808.819	908.461	971.086	979.471	1079.98	1001.69	1075.4	1007.04	988.094	1162.04	1400.35	1241.11	1258.51	1279.89	1271.92	1266.17	1272.18	1128.32	1218.91	1140.3	1210.61
2036	874.043	772.844	842.169	767.247	886.113	841.451	946.734	1082.54	1087.92	1099.07	1262.72	1239.76	1349.29	1572.57	1459.09	1397.65	1516.22	1271.91	1418.76	1327.68	1369.23	1325.26	1269.34	1194.68
2052	736.503	704.746	625.669	521.558	693.299	770.179	821.264	933.105	1042.45	1087.02	944.689	1170.59	1246.21	1297.84	932.764	1141.25	1201.01	1466.96	1615.93	1659.13	1558.47	1322.08	1452.69	1395.71
2066	549.908	543.579	606.658	654.775	585.024	761.85	732.626	793.155	775.105	1037.69	876.814	1080.16	1186.62	890.547	1170.27	1226.73	1235.31	1132.75	1118.54	1183.86	1030.44	1209.05	1042.41	1080.25
2070	406.36	453.061	424.869	454.958	362.513	483.256	520.995	584.026	507.799	693.546	583.695	711.035	717.032	700.477	858.338	840.394	853.018	777.304	726.101	772.067	645.298	695.789	654.086	728.449
2072	851.758	1125.04	893.454	1250.53	1083.33	1213.46	1224.26	1213.6	1304.5	1295.97	1374.35	1507.78	1437.49	1445.54	1501.95	1533.01	1560.01	1743.61	1786.62	1707.67	1689.68	1670.69	1796.56	1633.58
2103	481.957	508.234	619.672	614.275	679.737	699.87	699.347	824.374	824.192	908.64	873.765	893.999	911.242	948.8	890.415	800.333	1025.52	923.672	856.737	915.913	966.993	920.8	955.839	1003.95
2105	438.264	449.273	549.444	555.179	554.586	662.887	642.931	826.892	921.373	843.199	976.522	906.514	995.564	1105.09	986.77	932.454	1092.99	1079.69	988.069	1127.64	1102.77	862.446	1008.38	1149.25
2106	281.294	337.621	297.05	339.722	341.36	417.926	381.983	490.557	541.022	645.883	578.388	591.722	566.583	570.362	575.729	637.604	616.389	630.344	644.41	597.798	603.315	558.041	558.067	629.886
2120	988.37	710.513	755.715	790.605	810.383	855.69	902.64	1092.5	1029.52	1223.38	1111.16	1211.58	1316.07	1342.39	1268.48	1357.23	1442.16	1384.94	1359.09	1400.24	1365.64	1481.39	1414.61	1434.73
2124	770.836	660.159	821.783	867.188	947.36	1003.39	1040.42	1206.63	1229.38	1386.33	1351.5	1534.09	1586.27	1636.82	1596.34	1426.29	1694.07	1575.38	1589.82	1606.21	1597.28	1507.04	1268.27	1237.71
2134	1603.29	1281.59	1459.63	1541.71	1481.95	1215.47	1392.12	1685.77	1587.69	1766.57	1613.28	1516.24	1823.31	1716.67	1801.8	1816.19	2015.48	2079.72	1973.17	2229.71	2374.51	2223.54	2183.46	1828.55
2151	396.777	352.595	395.338	409.012	480.123	478.512	545.896	601.575	447.647	648.793	768.782	770.579	695.997	746.204	718.109	685.666	758.993	699.315	693.498	703.752	657.747	676.243	663.553	652.636
2165	536.285	528.114	517.729	566.133	554.66	635.186	513.531	781.046	776.027	853.465	815.73	657.717	868.119	867.406	801.892	731.214	837.253	754.949	793.649	840.217	735.325	769.29	743.793	774.299
2189	326.276	421.055	341.184	424.943	431.737	484.466	500.751	598.439	670.589	612.483	774.168	748.11	789.241	825.353	801.25	817.128	813.916	812.926	809.093	801.424	796.287	762.874	771	879.37
2192	605.969	641.706	536.27	649.722	636.83	674.725	762.601	869.713	874.27	978.56	972.701	1037.47	1145.22	1220.81	1192.13	908.569	1190.5	1386.06	1437.56	1544.65	1577.94	1704.7	1668.06	1742.36
2204	472.362	677.224	681.2	647.274	879.989	856.532	912.314	827.304	878.768	1001.26	995.143	881.66	1013.02	973.901	1086.45	1119.57	1057.71	979.943	909.198	876.419	949.288	1215.74	962.317	931.047
2227	1663.68	1879.24	1821.73	1841.75	1747.53	1769.2	1843.1	1670.38	1604.68	1967.87	1916.01	1631.14	1825.74	1853.79	1915.71	2157.02	2298.31	2358.12	2414.71	2315.52	2357.61	1970.25	2122.58	2282.69
2439	680.876	930.086	996.277	1032.97	1056.01	1059.96	1146.74	1259.57	1277.85	1204.26	1076.11	1191.48	1323.48	1354.48	1178.99	647.114	703.844	738.731	675.952	778.626	657.695	588.894	537.397	557.933
2441	885.635	794.105	804.286	904.323	1031.15	1145.92	1278.22	1283.76	1252.68	1441.04	1283.59	1354.39	1327.2	1386.26	1416.39	1630.38	1392.75	1005.83	797.543	928.763	955.934	1043.24	924.646	1045.21
2444	673.186	856.603	964.691	1067.61	1061.49	996.866	985.365	1132.24	1118.31	1079.6	1030.3	988.659	1200.03	1258.97	1191.39	1315.75	1437.86	1462.88	1511.78	1613.62	1631.32	1680.97	1731.84	1732.26
2452	701.569	640.082	631.27	701.454	735.403	774.954	796.54	876.985	832.177	957.117	1001.53	1069.22	1319.14	1262.28	1062.79	1132.49	1291.87	1103.31	1248.14	1326.47	1319.69	1368.24	1259.66	1338.79
2460	755.96	667.149	609.712	659.166	737.333	721.608	861.25	928.824	1082.38	1117.3	1078.5	1153.99	1346.28	1498.54	1412.57	1365.52	1369.78	1310.95	1401.86	1377.01	1114.51	1353.07	1285.95	1385.96
2461	1891.48	1875.08	1701.76	1800.61	1622.69	1952.79	2024.48	2360.87	2287.96	2275.06	2033.58	2101.87	2336.65	2577.44	2507.45	2525.11	2673.85	2647.09	2751.22	2517.34	2675.66	2672.73	2818.39	2894.64
2462	785	796.587	627.319	914.567	934.324	829.961	883.21	928.225	988.859	1108.22	1060.48	1057.12	1231.77	1272.46	1337.57	1358.95	1489.87	1479.01	1460.8	1670.04	1411.49	1268.53	1479.93	1593.78

## Sheet: Fig 2b
Fig 2b
cluster	cells	exp_level
N12.hypothalamus, Glu+	AAACGGGCAACTGGCC-1	0
N12.hypothalamus, Glu+	AACACGTTCTGCTGCT-1	3.39722
N12.hypothalamus, Glu+	AACCATGTCTAACTCT-1	4.44835
N12.hypothalamus, Glu+	AACTGGTAGAAACCAT-1	2.88914
N12.hypothalamus, Glu+	AAGGAGCCAGTCGATT-1	4.51185
N12.hypothalamus, Glu+	ACACCGGCATGCCCGA-1	0
N12.hypothalamus, Glu+	ACACCGGGTTATGTGC-1	4.05544
N12.hypothalamus, Glu+	ACAGCCGTCTCTTATG-1	4.61512
N12.hypothalamus, Glu+	ACATGGTCACAACTGT-1	4.77849
N12.hypothalamus, Glu+	ACATGGTCACTTACGA-1	3.06572
N12.hypothalamus, Glu+	ACCCACTGTCATGCAT-1	1.981
N12.hypothalamus, Glu+	ACGAGCCAGAGCTATA-1	1.90619
N12.hypothalamus, Glu+	ACGATACGTCGACTGC-1	2.5456
N12.hypothalamus, Glu+	ACGATGTCACGAAATA-1	4.31556
N12.hypothalamus, Glu+	ACGCAGCAGTACGTTC-1	4.57358
N12.hypothalamus, Glu+	ACTGATGAGGCTCAGA-1	2.06282
N12.hypothalamus, Glu+	ACTGATGCACCTGGTG-1	3.95809
N12.hypothalamus, Glu+	ACTTTCAAGTTTCCTT-1	0
N12.hypothalamus, Glu+	AGATCTGCAGTATCTG-1	2.74173
N12.hypothalamus, Glu+	AGCAGCCAGAGCTGCA-1	4.11679
N12.hypothalamus, Glu+	AGCGTATGTTAAAGAC-1	2.22545
N12.hypothalamus, Glu+	AGCGTCGCAATGGACG-1	4.95287
N12.hypothalamus, Glu+	AGCGTCGCATGCCACG-1	3.52486
N12.hypothalamus, Glu+	AGGGATGCAGCTGCTG-1	0
N12.hypothalamus, Glu+	AGGTCATGTTTACTCT-1	4.1022
N12.hypothalamus, Glu+	AGTGAGGGTGACTACT-1	0
N12.hypothalamus, Glu+	AGTTGGTTCGGATGTT-1	3.34365
N12.hypothalamus, Glu+	AGTTGGTTCTGCCAGG-1	0
N12.hypothalamus, Glu+	ATAAGAGGTAAGGGAA-1	0
N12.hypothalamus, Glu+	ATCATCTGTGCCTTGG-1	0
N12.hypothalamus, Glu+	ATCGAGTGTACTTCTT-1	3.97613
N12.hypothalamus, Glu+	ATGAGGGCACGAAACG-1	3.29487
N12.hypothalamus, Glu+	ATGCGATTCTGTGCAA-1	0
N12.hypothalamus, Glu+	ATGTGTGCAGTAGAGC-1	0
N12.hypothalamus, Glu+	ATGTGTGTCAAGGCTT-1	0
N12.hypothalamus, Glu+	CAACTAGCAAGAAAGG-1	0
N12.hypothalamus, Glu+	CAAGGCCAGCCAGTAG-1	0
N12.hypothalamus, Glu+	CACACCTTCTGCCAGG-1	0
N12.hypothalamus, Glu+	CACCACTTCGGCGCAT-1	4.57884
N12.hypothalamus, Glu+	CACCAGGAGGCGATAC-1	3.62336
N12.hypothalamus, Glu+	CACTCCATCCATGAGT-1	2.06763
N12.hypothalamus, Glu+	CATATTCTCTACGAGT-1	2.96727
N12.hypothalamus, Glu+	CATCAGACAAAGCGGT-1	4.36883
N12.hypothalamus, Glu+	CATCCACTCGTTACAG-1	0
N12.hypothalamus, Glu+	CATGACAAGCTGCCCA-1	3.66935
N12.hypothalamus, Glu+	CATGACAGTATATGAG-1	3.58851
N12.hypothalamus, Glu+	CATGGCGAGCTCTCGG-1	2.65887
N12.hypothalamus, Glu+	CATGGCGGTAATAGCA-1	0
N12.hypothalamus, Glu+	CCACCTACAGTCAGAG-1	4.08481
N12.hypothalamus, Glu+	CCACTACTCTGATTCT-1	3.72693
N12.hypothalamus, Glu+	CCAGCGATCCGAGCCA-1	0
N12.hypothalamus, Glu+	CCCAATCAGCTGAAAT-1	3.34102
N12.hypothalamus, Glu+	CCCTCCTCACCACGTG-1	3.77899
N12.hypothalamus, Glu+	CCTACACAGGGTATCG-1	4.6743
N12.hypothalamus, Glu+	CCTACACCACCACGTG-1	4.16788
N12.hypothalamus, Glu+	CCTAGCTAGGCTAGGT-1	4.48982
N12.hypothalamus, Glu+	CCTATTAGTAGGGACT-1	4.12975
N12.hypothalamus, Glu+	CCTCAGTGTAGTGAAT-1	3.49393
N12.hypothalamus, Glu+	CGAATGTTCCTTTCGG-1	0
N12.hypothalamus, Glu+	CGAGAAGAGACGACGT-1	2.01067
N12.hypothalamus, Glu+	CGAGAAGGTCGCTTTC-1	4.67377
N12.hypothalamus, Glu+	CGCTATCGTCGACTAT-1	3.83594
N12.hypothalamus, Glu+	CGGACGTAGCGTGAGT-1	0
N12.hypothalamus, Glu+	CGGGTCAAGGAACTGC-1	2.57985
N12.hypothalamus, Glu+	CGTAGGCCACATGACT-1	0
N12.hypothalamus, Glu+	CGTAGGCGTGTATGGG-1	3.7309
N12.hypothalamus, Glu+	CGTCAGGGTGCAACGA-1	3.44567
N12.hypothalamus, Glu+	CGTGTAAAGTGTGAAT-1	3.77954
N12.hypothalamus, Glu+	CGTGTCTTCCTTGACC-1	4.47828
N12.hypothalamus, Glu+	CTAACTTAGATAGCAT-1	0
N12.hypothalamus, Glu+	CTAAGACTCGCTGATA-1	4.5238
N12.hypothalamus, Glu+	CTACACCAGCGTGTCC-1	2.23136
N12.hypothalamus, Glu+	CTACATTCATTCCTGC-1	3.41029
N12.hypothalamus, Glu+	CTCCTAGGTTGTCGCG-1	3.27794
N12.hypothalamus, Glu+	CTCGGGACAAGCTGAG-1	3.34541
N12.hypothalamus, Glu+	CTCGGGAGTACCTACA-1	0
N12.hypothalamus, Glu+	CTCGGGATCATGCTCC-1	3.48265
N12.hypothalamus, Glu+	CTCGTACTCGGCGCAT-1	0
N12.hypothalamus, Glu+	CTGATAGTCCCACTTG-1	2.83926
N12.hypothalamus, Glu+	CTGATAGTCGGTCTAA-1	2.54886
N12.hypothalamus, Glu+	CTGCGGAAGACTGGGT-1	3.9688
N12.hypothalamus, Glu+	CTGGTCTCATCACCCT-1	3.18977
N12.hypothalamus, Glu+	CTGGTCTGTGAAATCA-1	3.25012
N12.hypothalamus, Glu+	CTGTGCTCACACAGAG-1	4.2826
N12.hypothalamus, Glu+	CTGTTTATCGAATCCA-1	3.06572
N12.hypothalamus, Glu+	GAAACTCGTCTTGATG-1	0
N12.hypothalamus, Glu+	GAACGGAGTTCCACAA-1	3.21123
N12.hypothalamus, Glu+	GAATAAGCACAACTGT-1	0
N12.hypothalamus, Glu+	GAATAAGTCGAACGGA-1	2.24107
N12.hypothalamus, Glu+	GACACGCAGCGTAATA-1	4.9756
N12.hypothalamus, Glu+	GACGGCTTCCGCATCT-1	5.04754
N12.hypothalamus, Glu+	GACGGCTTCTGATACG-1	0
N12.hypothalamus, Glu+	GACGTTATCGGAATCT-1	2.22692
N12.hypothalamus, Glu+	GACTGCGTCCCATTTA-1	5.04754
N12.hypothalamus, Glu+	GAGTCCGCATCATCCC-1	2.03226
N12.hypothalamus, Glu+	GATGAAATCTGGCGTG-1	0
N12.hypothalamus, Glu+	GATGCTACAAGAGTCG-1	0
N12.hypothalamus, Glu+	GCCAAATCATTTGCCC-1	0
N12.hypothalamus, Glu+	GCGCAACCATACGCTA-1	4.3201
N12.hypothalamus, Glu+	GCGCCAAGTCCTAGCG-1	5.04715
N12.hypothalamus, Glu+	GCGGGTTCAACTGCGC-1	0
N12.hypothalamus, Glu+	GCTCCTACACTGTCGG-1	0
N12.hypothalamus, Glu+	GCTCCTATCCTTTACA-1	2.54128
N12.hypothalamus, Glu+	GCTCTGTCATCTGGTA-1	4.09637
N12.hypothalamus, Glu+	GCTGCAGAGAGTCGGT-1	0
N12.hypothalamus, Glu+	GCTGCGAAGTCAAGCG-1	2.92458
N12.hypothalamus, Glu+	GCTGCGAGTCATGCCG-1	4.24461
N12.hypothalamus, Glu+	GCTGCTTGTGGTACAG-1	0
N12.hypothalamus, Glu+	GCTGGGTCACCATGTA-1	4.20805
N12.hypothalamus, Glu+	GGAATAATCGTACGGC-1	3.68191
N12.hypothalamus, Glu+	GGACAAGTCCTAGAAC-1	4.0088
N12.hypothalamus, Glu+	GGACATTGTCTGATCA-1	1.64763
N12.hypothalamus, Glu+	GGATGTTAGCTCCTTC-1	3.50117
N12.hypothalamus, Glu+	GGATGTTCATTCCTCG-1	3.26898
N12.hypothalamus, Glu+	GGATTACGTTATTCTC-1	0
N12.hypothalamus, Glu+	GGCAATTTCCGTACAA-1	5.08939
N12.hypothalamus, Glu+	GGGCACTCAAGTAATG-1	5.03198
N12.hypothalamus, Glu+	GGGCACTCATGGGAAC-1	5.58256
N12.hypothalamus, Glu+	GGGCATCTCTCGGACG-1	3.65799
N12.hypothalamus, Glu+	GGTGCGTCAAATTGCC-1	5.01604
N12.hypothalamus, Glu+	GTAACTGGTTCAGGCC-1	3.68134
N12.hypothalamus, Glu+	GTAGGCCGTACCAGTT-1	4.33692
N12.hypothalamus, Glu+	GTATCTTGTCCGACGT-1	0
N12.hypothalamus, Glu+	GTCAAGTCAGGTCTCG-1	4.31483
N12.hypothalamus, Glu+	GTCACAATCAGAGACG-1	4.33426
N12.hypothalamus, Glu+	GTCTCGTGTATATGAG-1	3.31971
N12.hypothalamus, Glu+	GTGCTTCTCATAAAGG-1	4.04482
N12.hypothalamus, Glu+	GTGTGCGTCGAATCCA-1	3.57353
N12.hypothalamus, Glu+	GTTACAGTCCCAACGG-1	0
N12.hypothalamus, Glu+	GTTCTCGCAGAGTGTG-1	4.59552
N12.hypothalamus, Glu+	GTTTCTAGTATTCGTG-1	2.6164
N12.hypothalamus, Glu+	TACACGATCGGAGCAA-1	0
N12.hypothalamus, Glu+	TACCTTAAGGCTAGCA-1	0
N12.hypothalamus, Glu+	TACCTTACAGTGGAGT-1	2.09152
N12.hypothalamus, Glu+	TACGGATGTCACTGGC-1	3.73828
N12.hypothalamus, Glu+	TACTCATTCATGTGGT-1	5.37672
N12.hypothalamus, Glu+	TACTTACTCCTTTCGG-1	0
N12.hypothalamus, Glu+	TAGAGCTAGAGCCCAA-1	0
N12.hypothalamus, Glu+	TAGGCATTCCCTAACC-1	2.63692
N12.hypothalamus, Glu+	TAGTGGTGTCGCCATG-1	2.12391
N12.hypothalamus, Glu+	TAGTTGGAGAACTCGG-1	2.1741
N12.hypothalamus, Glu+	TATCTCAAGAATGTTG-1	0
N12.hypothalamus, Glu+	TCACAAGAGCTAGCCC-1	3.55464
N12.hypothalamus, Glu+	TCAGATGGTAGGCTGA-1	4.14491
N12.hypothalamus, Glu+	TCATTTGGTGAAATCA-1	3.23789
N12.hypothalamus, Glu+	TCGAGGCTCAGCAACT-1	5.38521
N12.hypothalamus, Glu+	TCTATTGGTCGCATAT-1	4.1842
N12.hypothalamus, Glu+	TCTCATATCAGCTTAG-1	4.42839
N12.hypothalamus, Glu+	TCTGAGAGTAAGGGAA-1	0
N12.hypothalamus, Glu+	TCTTCGGCACATTAGC-1	3.48827
N12.hypothalamus, Glu+	TCTTTCCTCGGTTAAC-1	3.33447
N12.hypothalamus, Glu+	TGACGGCAGGAGCGTT-1	0
N12.hypothalamus, Glu+	TGACGGCGTCATGCCG-1	0
N12.hypothalamus, Glu+	TGAGCATGTGATGTGG-1	2.22988
N12.hypothalamus, Glu+	TGAGGGAAGAGACGAA-1	0
N12.hypothalamus, Glu+	TGAGGGATCTCGCTTG-1	3.82632
N12.hypothalamus, Glu+	TGCGCAGCAACTGGCC-1	3.14617
N12.hypothalamus, Glu+	TGCTACCCAACACGCC-1	2.38795
N12.hypothalamus, Glu+	TGCTACCGTCCAGTAT-1	3.57409
N12.hypothalamus, Glu+	TGCTGCTCACTGTGTA-1	3.34894
N12.hypothalamus, Glu+	TGGTTAGAGTTGTAGA-1	3.59901
N12.hypothalamus, Glu+	TTCCCAGTCCAACCAA-1	3.26131
N12.hypothalamus, Glu+	TTCGAAGTCAATAAGG-1	0
N12.hypothalamus, Glu+	TTCGGTCTCCAAACTG-1	4.28672
N12.hypothalamus, Glu+	TTGACTTTCTTAACCT-1	0
N12.hypothalamus, Glu+	TTGGAACAGCGTAGTG-1	2.72425
N12.hypothalamus, Glu+	TTTGGTTTCTGGTTCC-1	2.19297
N14.Granule cell, Glu+	AAACGGGCATTCCTCG-1	4.305
N14.Granule cell, Glu+	AAAGCAACATAAGACA-1	3.49186
N14.Granule cell, Glu+	AACACGTAGTGCAAGC-1	2.33153
N14.Granule cell, Glu+	AACCATGAGTCCTCCT-1	2.62734
N14.Granule cell, Glu+	AACGTTGGTAAGGATT-1	3.45058
N14.Granule cell, Glu+	AACTCAGTCGGAAATA-1	2.75129
N14.Granule cell, Glu+	AAGGTTCAGCTCCCAG-1	0
N14.Granule cell, Glu+	ACACTGAGTACTCAAC-1	2.5221
N14.Granule cell, Glu+	ACCAGTAGTTATCGGT-1	0
N14.Granule cell, Glu+	ACCGTAAGTGATGCCC-1	0
N14.Granule cell, Glu+	ACGCCGAGTAGCGCAA-1	3.66786
N14.Granule cell, Glu+	ACGGCCAAGACAAGCC-1	2.25546
N14.Granule cell, Glu+	ACGGCCACAGAAGCAC-1	3.26091
N14.Granule cell, Glu+	ACTGAACCACAGGAGT-1	0
N14.Granule cell, Glu+	ACTGAGTCATTGGTAC-1	3.19987
N14.Granule cell, Glu+	ACTGCTCAGCCAGAAC-1	2.73093
N14.Granule cell, Glu+	ACTTGTTCATGACATC-1	0
N14.Granule cell, Glu+	AGCTCTCCATCACCCT-1	3.61131
N14.Granule cell, Glu+	AGGCCACCAATCTACG-1	4.70745
N14.Granule cell, Glu+	AGGGATGTCAGATAAG-1	2.65027
N14.Granule cell, Glu+	ATGGGAGGTGTGAAAT-1	3.72634
N14.Granule cell, Glu+	CAACCTCAGACTGGGT-1	3.36498
N14.Granule cell, Glu+	CAAGGCCAGGACAGCT-1	0
N14.Granule cell, Glu+	CACACTCAGATGCCAG-1	0
N14.Granule cell, Glu+	CACCAGGAGTGGACGT-1	3.4496
N14.Granule cell, Glu+	CAGAGAGTCTGCCAGG-1	0
N14.Granule cell, Glu+	CAGCCGACACGGACAA-1	3.48265
N14.Granule cell, Glu+	CAGTAACAGAATTCCC-1	0
N14.Granule cell, Glu+	CATTCGCAGTGAACGC-1	4.36182
N14.Granule cell, Glu+	CCCAATCCAAGCGCTC-1	2.57423
N14.Granule cell, Glu+	CCCAGTTCAAGCGTAG-1	4.27909
N14.Granule cell, Glu+	CCCTCCTAGGCCCGTT-1	2.76095
N14.Granule cell, Glu+	CCGTACTTCCGCGGTA-1	2.70712
N14.Granule cell, Glu+	CCGTGGAGTTTGGCGC-1	4.76584
N14.Granule cell, Glu+	CCGTTCATCACTCCTG-1	2.5158
N14.Granule cell, Glu+	CCTCAGTCAATCTACG-1	2.72159
N14.Granule cell, Glu+	CCTTTCTTCATTTGGG-1	0
N14.Granule cell, Glu+	CGAGAAGTCACGAAGG-1	0
N14.Granule cell, Glu+	CGAGCCACACCAACCG-1	0
N14.Granule cell, Glu+	CGAGCCACACCGTTGG-1	4.64092
N14.Granule cell, Glu+	CGCGGTAAGTGTCCAT-1	0
N14.Granule cell, Glu+	CGCTATCAGAATGTGT-1	0
N14.Granule cell, Glu+	CGGCTAGGTTAAGATG-1	2.69674
N14.Granule cell, Glu+	CGTCACTAGGTGATAT-1	3.70709
N14.Granule cell, Glu+	CGTCACTGTGGTAACG-1	3.95833
N14.Granule cell, Glu+	CGTCAGGTCCGATATG-1	4.03704
N14.Granule cell, Glu+	CTAAGACCACCGGAAA-1	2.8168
N14.Granule cell, Glu+	CTCCTAGTCAGTTCGA-1	0
N14.Granule cell, Glu+	CTCGAAAGTTTAGGAA-1	0
N14.Granule cell, Glu+	CTCGTCAAGTCTCGGC-1	3.9245
N14.Granule cell, Glu+	CTCGTCAAGTGTCCAT-1	2.78201
N14.Granule cell, Glu+	CTCTACGAGGCCCGTT-1	4.53324
N14.Granule cell, Glu+	CTGCGGACATCGGGTC-1	0
N14.Granule cell, Glu+	CTTCTCTAGGTGCTTT-1	4.07534
N14.Granule cell, Glu+	GAACATCCAACACCCG-1	2.5402
N14.Granule cell, Glu+	GAACCTAAGTCCATAC-1	3.78822
N14.Granule cell, Glu+	GACCAATGTCGCATCG-1	2.9243
N14.Granule cell, Glu+	GACTAACGTCAGGACA-1	3.45552
N14.Granule cell, Glu+	GACTGCGTCATCTGTT-1	0
N14.Granule cell, Glu+	GAGGTGATCTTGTCAT-1	3.10455
N14.Granule cell, Glu+	GATCGCGCAAGCCGCT-1	2.29863
N14.Granule cell, Glu+	GCATGCGCACGTGAGA-1	0
N14.Granule cell, Glu+	GCATGCGGTAAGGATT-1	4.38267
N14.Granule cell, Glu+	GCCTCTAGTACAGTGG-1	0
N14.Granule cell, Glu+	GCGACCAGTCTTCAAG-1	4.48177
N14.Granule cell, Glu+	GCGAGAAAGCCACTAT-1	2.63692
N14.Granule cell, Glu+	GCGCAGTTCTTAGAGC-1	3.87319
N14.Granule cell, Glu+	GCGGGTTGTTCACGGC-1	3.43787
N14.Granule cell, Glu+	GCTGCAGAGACCCACC-1	2.81532
N14.Granule cell, Glu+	GCTGCGAGTAAGTAGT-1	0
N14.Granule cell, Glu+	GCTGCTTGTTACGCGC-1	4.21741
N14.Granule cell, Glu+	GCTTGAATCATTATCC-1	0
N14.Granule cell, Glu+	GCTTGAATCGTCTGAA-1	4.35247
N14.Granule cell, Glu+	GGAATAACAAACAACA-1	4.80276
N14.Granule cell, Glu+	GGACAAGTCTCTGAGA-1	3.72404
N14.Granule cell, Glu+	GGACATTAGAAACGCC-1	2.28267
N14.Granule cell, Glu+	GGACATTTCGCATGGC-1	2.74037
N14.Granule cell, Glu+	GGACGTCTCGTCCGTT-1	3.40916
N14.Granule cell, Glu+	GGAGCAAGTTTCCACC-1	4.3214
N14.Granule cell, Glu+	GGATGTTTCTAACTCT-1	2.68393
N14.Granule cell, Glu+	GGATTACAGTATCTCG-1	2.8168
N14.Granule cell, Glu+	GGCAATTTCTTGAGGT-1	2.63572
N14.Granule cell, Glu+	GGGACCTGTAGGCATG-1	3.95665
N14.Granule cell, Glu+	GGGATGACAATTCCTT-1	2.79346
N14.Granule cell, Glu+	GGGTCTGAGGCAATTA-1	0
N14.Granule cell, Glu+	GGGTTGCAGACACGAC-1	4.06741
N14.Granule cell, Glu+	GTACTCCGTGGTCTCG-1	3.10049
N14.Granule cell, Glu+	GTACTTTGTATTCTCT-1	0
N14.Granule cell, Glu+	GTCAAGTAGCTGAACG-1	3.52113
N14.Granule cell, Glu+	GTTCTCGCAAGCTGTT-1	0
N14.Granule cell, Glu+	TAAACCGGTCTAAAGA-1	3.42111
N14.Granule cell, Glu+	TAAGTGCCAAGGTTTC-1	0
N14.Granule cell, Glu+	TACCTTAAGCGATGAC-1	3.72733
N14.Granule cell, Glu+	TACGGATAGCCACCTG-1	0
N14.Granule cell, Glu+	TACTCATAGGGCACTA-1	0
N14.Granule cell, Glu+	TAGACCAGTACATGTC-1	4.08104
N14.Granule cell, Glu+	TATCTCACAAAGTCAA-1	2.67257
N14.Granule cell, Glu+	TATTACCCATAAGACA-1	3.84741
N14.Granule cell, Glu+	TCACGAATCACTCTTA-1	0
N14.Granule cell, Glu+	TCAGCAATCTTCCTTC-1	3.21009
N14.Granule cell, Glu+	TCATTACTCCAGTATG-1	3.46148
N14.Granule cell, Glu+	TCGCGTTTCTCCCTGA-1	2.97049
N14.Granule cell, Glu+	TCGGTAAAGTTCGATC-1	2.80069
N14.Granule cell, Glu+	TCGTACCAGGCCCTTG-1	3.23319
N14.Granule cell, Glu+	TGACAACAGAGCTGGT-1	0
N14.Granule cell, Glu+	TGAGAGGAGGACACCA-1	3.7433
N14.Granule cell, Glu+	TGAGGGAGTAGGAGTC-1	0
N14.Granule cell, Glu+	TGATTTCCAGACAGGT-1	3.59624
N14.Granule cell, Glu+	TGCCAAAGTTTCCACC-1	4.15309
N14.Granule cell, Glu+	TGCGCAGAGCTAAGAT-1	0
N14.Granule cell, Glu+	TGCGGGTCAAACTGTC-1	4.08104
N14.Granule cell, Glu+	TGCTGCTAGAGGTTGC-1	3.44518
N14.Granule cell, Glu+	TGCTGCTAGTGGGATC-1	3.30873
N14.Granule cell, Glu+	TGTGGTAGTACAAGTA-1	0
N14.Granule cell, Glu+	TTCTCCTTCCAGATCA-1	4.73056
N14.Granule cell, Glu+	TTTGCGCTCTAGAGTC-1	3.43689
N15.Retinal-pigment epithelium-like	AACACGTTCAGGTTCA-1	3.40165
N15.Retinal-pigment epithelium-like	AAGGCAGGTAAGTTCC-1	3.1831
N15.Retinal-pigment epithelium-like	ACACCAACATGCAACT-1	2.75725
N15.Retinal-pigment epithelium-like	ACACCAATCGGCCGAT-1	0
N15.Retinal-pigment epithelium-like	ACATGGTCAATCACAC-1	2.14894
N15.Retinal-pigment epithelium-like	ACCGTAAGTGTGAATA-1	3.46974
N15.Retinal-pigment epithelium-like	ACGATGTAGCAATATG-1	4.75206
N15.Retinal-pigment epithelium-like	ACGCCAGTCACCTCGT-1	2.48298
N15.Retinal-pigment epithelium-like	ACTATCTTCACAGGCC-1	4.1652
N15.Retinal-pigment epithelium-like	ACTATCTTCTGTGCAA-1	5.36488
N15.Retinal-pigment epithelium-like	ACTTGTTAGAAGCCCA-1	3.49599
N15.Retinal-pigment epithelium-like	AGAGCTTAGAGTCTGG-1	3.37379
N15.Retinal-pigment epithelium-like	AGCGTCGCAGGTCGTC-1	2.39699
N15.Retinal-pigment epithelium-like	AGCTCCTAGAACAACT-1	4.40021
N15.Retinal-pigment epithelium-like	AGGCCACAGCGATCCC-1	3.58425
N15.Retinal-pigment epithelium-like	AGTCTTTCATCACGAT-1	2.61317
N15.Retinal-pigment epithelium-like	AGTGGGAAGATGGCGT-1	2.28902
N15.Retinal-pigment epithelium-like	AGTTGGTAGCAAATCA-1	3.2262
N15.Retinal-pigment epithelium-like	ATAGACCCAAGTCTGT-1	4.02858
N15.Retinal-pigment epithelium-like	ATCACGAGTAGAAAGG-1	4.83403
N15.Retinal-pigment epithelium-like	ATCATCTGTACCTACA-1	2.93099
N15.Retinal-pigment epithelium-like	ATCCACCAGCGTCAAG-1	0
N15.Retinal-pigment epithelium-like	ATGAGGGTCTCGTATT-1	4.03933
N15.Retinal-pigment epithelium-like	ATGGGAGAGGCCGAAT-1	4.64894
N15.Retinal-pigment epithelium-like	ATTGGTGCACGTGAGA-1	5.26854
N15.Retinal-pigment epithelium-like	CAACCAACACAGGAGT-1	3.62709
N15.Retinal-pigment epithelium-like	CACACTCGTCCAGTGC-1	0
N15.Retinal-pigment epithelium-like	CACAGTAAGTCGTTTG-1	0
N15.Retinal-pigment epithelium-like	CACAGTACATGCAATC-1	3.54997
N15.Retinal-pigment epithelium-like	CAGCCGATCAGTCAGT-1	4.89045
N15.Retinal-pigment epithelium-like	CAGGTGCGTGCCTTGG-1	4.03099
N15.Retinal-pigment epithelium-like	CATCCACAGTCCGGTC-1	0
N15.Retinal-pigment epithelium-like	CATCGAAAGTGACTCT-1	3.37948
N15.Retinal-pigment epithelium-like	CCAATCCTCCTATGTT-1	4.75025
N15.Retinal-pigment epithelium-like	CCCAGTTTCCACGCAG-1	4.85687
N15.Retinal-pigment epithelium-like	CCCATACTCCAGAAGG-1	2.59463
N15.Retinal-pigment epithelium-like	CCGGGATAGTATCGAA-1	4.71484
N15.Retinal-pigment epithelium-like	CCGTGGAGTAAGAGAG-1	4.18654
N15.Retinal-pigment epithelium-like	CCTCAGTTCTGATTCT-1	3.92119
N15.Retinal-pigment epithelium-like	CCTTACGGTCAGGACA-1	4.01044
N15.Retinal-pigment epithelium-like	CCTTCGACAATAAGCA-1	2.42094
N15.Retinal-pigment epithelium-like	CCTTCGATCTAACGGT-1	4.23411
N15.Retinal-pigment epithelium-like	CGAATGTTCTGGGCCA-1	4.2594
N15.Retinal-pigment epithelium-like	CGCTGGAAGGTCATCT-1	0
N15.Retinal-pigment epithelium-like	CGGGTCACATTCACTT-1	3.22399
N15.Retinal-pigment epithelium-like	CGTCTACCACGAGGTA-1	4.15474
N15.Retinal-pigment epithelium-like	CGTTAGATCCCTCAGT-1	3.96474
N15.Retinal-pigment epithelium-like	CGTTCTGGTTTGACAC-1	5.29834
N15.Retinal-pigment epithelium-like	CGTTCTGTCGTCCGTT-1	4.49516
N15.Retinal-pigment epithelium-like	CTACATTGTCGCGTGT-1	1.93807
N15.Retinal-pigment epithelium-like	CTAGAGTTCCGAGCCA-1	3.77315
N15.Retinal-pigment epithelium-like	CTCGGAGCATAGACTC-1	2.92597
N15.Retinal-pigment epithelium-like	CTGATCCTCTCGATGA-1	3.60162
N15.Retinal-pigment epithelium-like	CTGTGCTAGCTATGCT-1	3.4991
N15.Retinal-pigment epithelium-like	CTGTTTACATCGTCGG-1	3.2533
N15.Retinal-pigment epithelium-like	CTTTGCGTCCTCGCAT-1	3.36552
N15.Retinal-pigment epithelium-like	GAAACTCTCTTACCGC-1	0
N15.Retinal-pigment epithelium-like	GAACGGACAGCCTTGG-1	2.75936
N15.Retinal-pigment epithelium-like	GAATGAACATGGTTGT-1	3.45453
N15.Retinal-pigment epithelium-like	GATCAGTTCGCCAGCA-1	2.42562
N15.Retinal-pigment epithelium-like	GATGAAACACGGTAAG-1	4.36488
N15.Retinal-pigment epithelium-like	GATGAGGTCAACACAC-1	3.09243
N15.Retinal-pigment epithelium-like	GATGCTAGTGTGGCTC-1	3.86783
N15.Retinal-pigment epithelium-like	GCATGTAAGATAGGAG-1	0
N15.Retinal-pigment epithelium-like	GCGACCATCCGTCATC-1	3.94789
N15.Retinal-pigment epithelium-like	GCGACCATCTGCTTGC-1	4.52654
N15.Retinal-pigment epithelium-like	GCGCAACTCCCAGGTG-1	3.87557
N15.Retinal-pigment epithelium-like	GCGCAGTAGTAGGCCA-1	5.25582
N15.Retinal-pigment epithelium-like	GCGCAGTAGTTGTCGT-1	3.27876
N15.Retinal-pigment epithelium-like	GCTGCAGAGAAACCGC-1	2.80469
N15.Retinal-pigment epithelium-like	GGAAAGCAGATCGATA-1	1.61072
N15.Retinal-pigment epithelium-like	GGACATTCAAGTCTGT-1	4.23766
N15.Retinal-pigment epithelium-like	GGCTGGTTCGGACAAG-1	3.163
N15.Retinal-pigment epithelium-like	GGGACCTTCAGCGATT-1	3.19987
N15.Retinal-pigment epithelium-like	GGTGAAGAGTGAACAT-1	3.4387
N15.Retinal-pigment epithelium-like	GGTGTTAAGAGCAATT-1	0
N15.Retinal-pigment epithelium-like	GTAACGTAGTACTTGC-1	5.33876
N15.Retinal-pigment epithelium-like	GTATTCTTCACTTACT-1	2.5975
N15.Retinal-pigment epithelium-like	GTCACAAAGCAGCGTA-1	4.29884
N15.Retinal-pigment epithelium-like	GTCTTCGTCATGTAGC-1	0
N15.Retinal-pigment epithelium-like	GTTCATTCAAAGCGGT-1	4.39577
N15.Retinal-pigment epithelium-like	GTTCGGGAGCAGCCTC-1	4.0799
N15.Retinal-pigment epithelium-like	GTTCTCGCAGGAATGC-1	3.8136
N15.Retinal-pigment epithelium-like	GTTCTCGGTAAGGGAA-1	4.41671
N15.Retinal-pigment epithelium-like	TACAGTGTCGTAGGAG-1	0
N15.Retinal-pigment epithelium-like	TACCTTAGTTGGTAAA-1	3.28328
N15.Retinal-pigment epithelium-like	TACTTGTAGCGTGTCC-1	3.11822
N15.Retinal-pigment epithelium-like	TAGGCATCAGACGTAG-1	3.77954
N15.Retinal-pigment epithelium-like	TAGGCATGTCAAGCGA-1	3.40212
N15.Retinal-pigment epithelium-like	TAGGCATTCCAGGGCT-1	0
N15.Retinal-pigment epithelium-like	TATCAGGCAAGTCTAC-1	3.03364
N15.Retinal-pigment epithelium-like	TATTACCAGGCCATAG-1	4.49967
N15.Retinal-pigment epithelium-like	TCAGCAAAGTGTCCCG-1	3.08476
N15.Retinal-pigment epithelium-like	TCGGGACCAGCGTTCG-1	4.20213
N15.Retinal-pigment epithelium-like	TCTGAGAAGACAGACC-1	2.58891
N15.Retinal-pigment epithelium-like	TCTTTCCGTCCGAACC-1	0
N15.Retinal-pigment epithelium-like	TGAAAGAGTATAGGGC-1	2.41164
N15.Retinal-pigment epithelium-like	TGACTTTCATTCGACA-1	4.21241
N15.Retinal-pigment epithelium-like	TGCCCATCAATAAGCA-1	3.29487
N15.Retinal-pigment epithelium-like	TGCGCAGTCATGCAAC-1	3.87197
N15.Retinal-pigment epithelium-like	TGCGGGTAGTACGCGA-1	0
N15.Retinal-pigment epithelium-like	TGGACGCGTGGCCCTA-1	3.30662
N15.Retinal-pigment epithelium-like	TGGCCAGTCCGCATCT-1	4.12819
N15.Retinal-pigment epithelium-like	TGGCCAGTCGCCGTGA-1	2.88355
N15.Retinal-pigment epithelium-like	TGTGGTAAGGAGTTGC-1	3.61049
N15.Retinal-pigment epithelium-like	TGTGGTACAGCGTCCA-1	2.27402
N15.Retinal-pigment epithelium-like	TTAACTCGTGCCTTGG-1	0
N15.Retinal-pigment epithelium-like	TTAGTTCGTACGCACC-1	3.73728
N15.Retinal-pigment epithelium-like	TTCCCAGGTTTGACAC-1	4.67523
N15.Retinal-pigment epithelium-like	TTGAACGGTGACGCCT-1	2.32484
N15.Retinal-pigment epithelium-like	TTTGCGCAGGCTCAGA-1	0
N15.Retinal-pigment epithelium-like	TTTGCGCCAAGGGTCA-1	2.42281
N17.Enodthelial cell	AAAGCAACAATGAATG-1	2.6927
N17.Enodthelial cell	AACTTTCCACATGTGT-1	1.23415
N17.Enodthelial cell	AAGCCGCCATAACCTG-1	3.1713
N17.Enodthelial cell	AAGTCTGTCGGATGGA-1	3.53837
N17.Enodthelial cell	ACACCAACAGTAACGG-1	3.58444
N17.Enodthelial cell	ACGCCAGGTATAATGG-1	3.60332
N17.Enodthelial cell	ACTGTCCTCTCGTATT-1	3.47395
N17.Enodthelial cell	ACTTTCAAGAGTCGGT-1	3.20906
N17.Enodthelial cell	AGAGCTTTCACAACGT-1	3.23069
N17.Enodthelial cell	AGCCTAAAGAGGGATA-1	3.88073
N17.Enodthelial cell	AGCGGTCGTAGCGCTC-1	3.51215
N17.Enodthelial cell	ATGGGAGAGGGTCGAT-1	4.49911
N17.Enodthelial cell	CAAGTTGTCTTGTATC-1	3.86184
N17.Enodthelial cell	CACAAACGTTATCCGA-1	3.45415
N17.Enodthelial cell	CAGAATCCATGCGCAC-1	2.29984
N17.Enodthelial cell	CAGATCAAGCTGAACG-1	2.89979
N17.Enodthelial cell	CAGCATATCGGACAAG-1	3.33918
N17.Enodthelial cell	CAGCTAACAGCCTGTG-1	4.17664
N17.Enodthelial cell	CATCCACTCATGTCTT-1	4.15775
N17.Enodthelial cell	CCACCTATCATCGATG-1	4.42164
N17.Enodthelial cell	CCACGGAGTATATCCG-1	3.35055
N17.Enodthelial cell	CCGGGATGTTAGGGTG-1	4.23839
N17.Enodthelial cell	CCTACACAGGACATTA-1	3.36302
N17.Enodthelial cell	CCTATTAAGTGTACCT-1	4
N17.Enodthelial cell	CGACTTCAGGCCGAAT-1	4.19582
N17.Enodthelial cell	CGTTAGACAGTCACTA-1	3.45552
N17.Enodthelial cell	CGTTCTGAGGCTATCT-1	3.0423
N17.Enodthelial cell	CTAAGACTCAACCATG-1	3.91107
N17.Enodthelial cell	CTACCCAAGGTGGGTT-1	3.61686
N17.Enodthelial cell	CTCAGAACACACAGAG-1	4.16196
N17.Enodthelial cell	CTCCTAGAGCTGCGAA-1	3.11863
N17.Enodthelial cell	CTCGGAGAGACGCAAC-1	3.43563
N17.Enodthelial cell	CTCGTCAGTATATGAG-1	3.53602
N17.Enodthelial cell	CTCTACGTCACAGGCC-1	3.62847
N17.Enodthelial cell	CTCTGGTGTCGGATCC-1	3.20152
N17.Enodthelial cell	CTGATAGTCAACTCTT-1	3.56009
N17.Enodthelial cell	CTGCCTAAGCGTGAGT-1	3.29926
N17.Enodthelial cell	CTTACCGAGCGGCTTC-1	3.99776
N17.Enodthelial cell	CTTCTCTAGCGTTGCC-1	3.43012
N17.Enodthelial cell	GAACGGAGTTAGAACA-1	3.48193
N17.Enodthelial cell	GAATGAAAGCGAGAAA-1	3.95245
N17.Enodthelial cell	GAATGAAGTACCAGTT-1	3.20743
N17.Enodthelial cell	GAGTCCGTCTGTACGA-1	3.53517
N17.Enodthelial cell	GCACTCTTCAGTCCCT-1	4.09128
N17.Enodthelial cell	GCCAAATTCTGAAAGA-1	3.89355
N17.Enodthelial cell	GCTCCTACACTTAAGC-1	1.6398
N17.Enodthelial cell	GGAAAGCGTCGAGATG-1	3.72966
N17.Enodthelial cell	GGATGTTGTAGCTCCG-1	3.73974
N17.Enodthelial cell	GGGACCTGTCTTTCAT-1	3.67047
N17.Enodthelial cell	GGGAGATGTCTACCTC-1	3.32912
N17.Enodthelial cell	GGTGTTAGTTGAACTC-1	3.8082
N17.Enodthelial cell	GTAACTGAGCGTAATA-1	3.76279
N17.Enodthelial cell	GTACGTAGTCTTCAAG-1	4.61512
N17.Enodthelial cell	GTACTCCAGCCGCCTA-1	3.60734
N17.Enodthelial cell	GTACTTTAGGCATGGT-1	3.18199
N17.Enodthelial cell	GTAGTCAGTAAGAGAG-1	3.28839
N17.Enodthelial cell	GTCACGGAGCGGATCA-1	3.64853
N17.Enodthelial cell	GTCACGGCACGGCGTT-1	3.66371
N17.Enodthelial cell	GTCGGGTGTCAGAATA-1	3.95276
N17.Enodthelial cell	GTCTTCGAGGAGCGAG-1	3.36394
N17.Enodthelial cell	GTGGGTCAGCGTTGCC-1	3.78935
N17.Enodthelial cell	GTTAAGCAGTCGAGTG-1	3.86921
N17.Enodthelial cell	TACCTTATCGTGTAGT-1	2.82422
N17.Enodthelial cell	TAGAGCTGTTACGGAG-1	4.03323
N17.Enodthelial cell	TAGAGCTTCGAACGGA-1	3.70633
N17.Enodthelial cell	TAGTTGGAGTTGAGTA-1	4.15799
N17.Enodthelial cell	TATCTCATCTGCAGTA-1	3.15198
N17.Enodthelial cell	TCAGCAAAGGCAGGTT-1	3.57676
N17.Enodthelial cell	TCAGCAACACCGTTGG-1	3.67009
N17.Enodthelial cell	TCTATTGTCACTTATC-1	4.17177
N17.Enodthelial cell	TCTCTAACAAGCCGCT-1	4.25597
N17.Enodthelial cell	TCTGGAACAATGGAAT-1	2.47997
N17.Enodthelial cell	TGACAACAGCTGCCCA-1	3.74846
N17.Enodthelial cell	TGAGCATCAATTGCTG-1	2.98138
N17.Enodthelial cell	TGCACCTGTACCGGCT-1	3.51954
N17.Enodthelial cell	TTAGTTCGTTATGCGT-1	3.45256
N17.Enodthelial cell	TTCTCCTGTGCGATAG-1	3.06904
N21.Oligodendrocyte	AACTCAGGTCTCTTAT-1	2.53164
N21.Oligodendrocyte	AACTCAGTCTGGAGCC-1	3.69681
N21.Oligodendrocyte	AAGTCTGGTCTTTCAT-1	3.48265
N21.Oligodendrocyte	ACATGGTAGGAATTAC-1	3.58664
N21.Oligodendrocyte	AGCGTCGGTCTCTCGT-1	4.08755
N21.Oligodendrocyte	AGCTTGACAAGTAGTA-1	3.8835
N21.Oligodendrocyte	AGCTTGATCAGTCAGT-1	2.05744
N21.Oligodendrocyte	AGTGAGGGTAACGCGA-1	3.74196
N21.Oligodendrocyte	CAACCAACACGGTGTC-1	0
N21.Oligodendrocyte	CAAGAAAAGACGCTTT-1	2.31904
N21.Oligodendrocyte	CAAGATCAGGATTCGG-1	3.66106
N21.Oligodendrocyte	CACAAACCACGAGGTA-1	3.68892
N21.Oligodendrocyte	CCATTCGTCGTTTGCC-1	4.21459
N21.Oligodendrocyte	CCTACACCAGCTCGAC-1	4.16086
N21.Oligodendrocyte	CCTACCATCGGATGGA-1	2.75449
N21.Oligodendrocyte	CGACCTTTCCTGCTTG-1	3.97357
N21.Oligodendrocyte	CGAGCCAGTCCGTTAA-1	0
N21.Oligodendrocyte	CGCCAAGTCTAACTCT-1	3.47125
N21.Oligodendrocyte	CGCGGTACATAGTAAG-1	4.21563
N21.Oligodendrocyte	CGCGTTTCAGGTGCCT-1	4.00787
N21.Oligodendrocyte	CTCTAATGTACCAGTT-1	2.26469
N21.Oligodendrocyte	GAAACTCAGGTTACCT-1	3.31959
N21.Oligodendrocyte	GAAATGATCCTGCTTG-1	3.51954
N21.Oligodendrocyte	GAACGGAAGGGTCGAT-1	3.81613
N21.Oligodendrocyte	GCATGTACACAGAGGT-1	2.49642
N21.Oligodendrocyte	GCGCAACTCTGCAAGT-1	3.79926
N21.Oligodendrocyte	GGATGTTGTCTCGTTC-1	2.78201
N21.Oligodendrocyte	GGTGTTAGTATAGGTA-1	3.27753
N21.Oligodendrocyte	GTAACTGGTAGAAAGG-1	2.31
N21.Oligodendrocyte	TAAACCGTCAGTGTTG-1	1.57636
N21.Oligodendrocyte	TACTCGCGTAGCAAAT-1	3.08942
N21.Oligodendrocyte	TATCAGGGTACAAGTA-1	3.58255
N21.Oligodendrocyte	TCTTCGGAGGACAGCT-1	2.0527
N21.Oligodendrocyte	TCTTCGGCACTGTTAG-1	3.10455
N21.Oligodendrocyte	TGAGAGGAGTACACCT-1	3.0541
N21.Oligodendrocyte	TGCCCATAGACGCTTT-1	4.73056
N21.Oligodendrocyte	TGCTACCCACGTTGGC-1	4.20236
N21.Oligodendrocyte	TGCTACCGTAAGTTCC-1	4.06371
N21.Oligodendrocyte	TGGTTAGCAGTATAAG-1	3.39722
N21.Oligodendrocyte	TTGCCGTAGGCTAGCA-1	3.16808
N22.Epidemis	AACGTTGGTATATGGA-1	0
N22.Epidemis	AACTCAGGTCAAACTC-1	3.1998
N22.Epidemis	AATCCAGCATTTGCCC-1	3.36545
N22.Epidemis	ACGCCAGAGGTTACCT-1	2.77266
N22.Epidemis	AGGCCGTAGATGTCGG-1	3.4199
N22.Epidemis	AGTAGTCAGTCGAGTG-1	3.25788
N22.Epidemis	ATGGGAGAGGCAGTCA-1	2.80695
N22.Epidemis	CAACCAACAGTCAGCC-1	3.56044
N22.Epidemis	CAAGATCGTGGTTTCA-1	3.57233
N22.Epidemis	CCTAGCTCAGCCTATA-1	3.52817
N22.Epidemis	CGGCTAGGTGTGACGA-1	3.51645
N22.Epidemis	CGTCTACTCCTGCTTG-1	3.29638
N22.Epidemis	CTCGAGGAGGAGTACC-1	3.22041
N22.Epidemis	CTCGTCAAGAAAGTGG-1	3.17464
N22.Epidemis	GCATGCGGTAGAAAGG-1	3.75342
N22.Epidemis	GGACATTCATGTTGAC-1	3.51373
N22.Epidemis	GGCTCGAAGGGAAACA-1	3.35282
N22.Epidemis	GGGAATGGTACCGCTG-1	3.09789
N22.Epidemis	GTAACGTAGGGTGTTG-1	3.28979
N22.Epidemis	GTAACTGTCAGAGGTG-1	2.94093
N22.Epidemis	GTGCATAGTCTCAACA-1	3.15177
N22.Epidemis	GTTCGGGCACGTAAGG-1	4.07042
N22.Epidemis	TAAACCGGTATCGCAT-1	2.84643
N22.Epidemis	TACTTACAGTACACCT-1	3.56882
N22.Epidemis	TAGCCGGAGACTCGGA-1	4.38227
N22.Epidemis	TATCAGGCATGAAGTA-1	3.40022
N22.Epidemis	TCACGAACAAACGTGG-1	4.11186
N22.Epidemis	TCAGATGAGATGAGAG-1	2.61013
N22.Epidemis	TCAGGATAGGGCTTCC-1	3.6579
N22.Epidemis	TCCCGATTCCTAGGGC-1	3.58595
N22.Epidemis	TCTCTAAAGGTGGGTT-1	3.55934
N22.Epidemis	TGATTTCAGGACAGAA-1	3.1968
N22.Epidemis	TGCACCTCAGTATAAG-1	3.61263
N22.Epidemis	TGCCCTACACCACGTG-1	3.53135
N22.Epidemis	TTCTACAGTAGAAGGA-1	3.38552
N22.Epidemis	TTGCGTCAGGCAGGTT-1	3.76346
N23.pineal	AAATGCCCAGCTCCGA-1	5.58808
N23.pineal	AACCGCGGTCATGCCG-1	5.43722
N23.pineal	AAGGCAGTCGCAAGCC-1	3.48053
N23.pineal	ACAGCTATCCTATGTT-1	4.77992
N23.pineal	ACCCACTCACTCAGGC-1	4.33966
N23.pineal	ACGGCCAGTCGACTAT-1	4.80599
N23.pineal	AGATCTGTCTCAAACG-1	5.16949
N23.pineal	ATAACGCAGGCATGGT-1	5.07162
N23.pineal	ATTTCTGAGGAGTCTG-1	4.83553
N23.pineal	CAGAGAGCAGGACCCT-1	4.95681
N23.pineal	CATGACAAGGGCTTGA-1	5.0859
N23.pineal	CCACTACGTATTAGCC-1	5.02176
N23.pineal	CCATTCGTCTAGCACA-1	5.45308
N23.pineal	CCCATACAGCTACCGC-1	4.32663
N23.pineal	CGGAGCTGTGCAGGTA-1	4.55303
N23.pineal	CTGATCCAGGGAAACA-1	4.50638
N23.pineal	GAAACTCCATCACGAT-1	5.79178
N23.pineal	GAATGAATCCTTGCCA-1	5.25161
N23.pineal	GAGGTGAAGCAGATCG-1	5.3311
N23.pineal	GATCTAGAGTACGTAA-1	5.00494
N23.pineal	GATGCTAGTCTAGCCG-1	4.97659
N23.pineal	GCGCCAACAGACGTAG-1	4.74782
N23.pineal	GGAATAAGTAGTGAAT-1	6.02628
N23.pineal	GTCACAAGTGTGACGA-1	5.47318
N23.pineal	TAGTGGTAGATACACA-1	5.13484
N23.pineal	TCCACACTCTGCGTAA-1	4.03069
N23.pineal	TGGACGCCACGGTAAG-1	5.67804
N23.pineal	TTCTCCTGTCAGAATA-1	4.8074
N23.pineal	TTGTAGGCAGATGGCA-1	5.02669
N3.Forebrain,Glu+	AAACGGGTCTGGTATG-1	3.5724
N3.Forebrain,Glu+	AAAGATGGTGCTAGCC-1	0
N3.Forebrain,Glu+	AAAGCAAAGGGCTCTC-1	5.32064
N3.Forebrain,Glu+	AAAGCAAAGTGCCATT-1	2.86776
N3.Forebrain,Glu+	AAAGTAGCAGTAGAGC-1	4.31766
N3.Forebrain,Glu+	AAATGCCGTTCCATGA-1	2.09714
N3.Forebrain,Glu+	AACACGTGTACCATCA-1	0
N3.Forebrain,Glu+	AACCATGAGACTAGAT-1	2.8484
N3.Forebrain,Glu+	AACCATGAGAGGTTGC-1	3.19724
N3.Forebrain,Glu+	AACCATGAGGCTATCT-1	4.25141
N3.Forebrain,Glu+	AACCATGCAGCCAGAA-1	0
N3.Forebrain,Glu+	AACCATGGTTGTACAC-1	3.13244
N3.Forebrain,Glu+	AACCGCGAGTCGATAA-1	2.85764
N3.Forebrain,Glu+	AACCGCGCATCTCGCT-1	3.41341
N3.Forebrain,Glu+	AACCGCGCATTGAGCT-1	2.95828
N3.Forebrain,Glu+	AACTCCCAGACACTAA-1	3.05121
N3.Forebrain,Glu+	AACTCCCAGAGACTTA-1	3.77676
N3.Forebrain,Glu+	AACTCTTAGGAGTAGA-1	2.80505
N3.Forebrain,Glu+	AAGCCGCCAGGGAGAG-1	2.43412
N3.Forebrain,Glu+	AAGGTTCTCTTTAGGG-1	2.64479
N3.Forebrain,Glu+	AAGTCTGAGCGTAATA-1	2.6795
N3.Forebrain,Glu+	AAGTCTGTCTCTTGAT-1	2.27246
N3.Forebrain,Glu+	AATCGGTGTCCAGTAT-1	2.8507
N3.Forebrain,Glu+	ACACCAAGTCTAGGTT-1	3.64145
N3.Forebrain,Glu+	ACACCCTAGTGCTGCC-1	0
N3.Forebrain,Glu+	ACACCGGGTCGAATCT-1	1.97778
N3.Forebrain,Glu+	ACACTGATCGACCAGC-1	4.13002
N3.Forebrain,Glu+	ACAGCCGGTCGTGGCT-1	0
N3.Forebrain,Glu+	ACAGCCGTCTAACTCT-1	3.31
N3.Forebrain,Glu+	ACAGCTAAGGCTCAGA-1	0
N3.Forebrain,Glu+	ACATACGCAGCTGCAC-1	5.45696
N3.Forebrain,Glu+	ACATCAGGTCTTCAAG-1	2.45333
N3.Forebrain,Glu+	ACCAGTAGTCAACATC-1	0
N3.Forebrain,Glu+	ACCAGTAGTGAGGGTT-1	4.60973
N3.Forebrain,Glu+	ACCCACTAGATATGCA-1	0
N3.Forebrain,Glu+	ACCCACTAGTTGAGTA-1	0
N3.Forebrain,Glu+	ACGAGCCAGATGTCGG-1	0
N3.Forebrain,Glu+	ACGAGGATCATGCTCC-1	0
N3.Forebrain,Glu+	ACGATGTAGAGTCGGT-1	0
N3.Forebrain,Glu+	ACGATGTGTTACGACT-1	2.79202
N3.Forebrain,Glu+	ACGCAGCCAAGTCTAC-1	2.19865
N3.Forebrain,Glu+	ACGCAGCGTATGCTTG-1	2.65641
N3.Forebrain,Glu+	ACGCCAGAGCGATATA-1	4.88718
N3.Forebrain,Glu+	ACGCCAGAGTCCGGTC-1	3.35359
N3.Forebrain,Glu+	ACGCCAGCATTATCTC-1	4.0301
N3.Forebrain,Glu+	ACGCCGAAGTAACCCT-1	0
N3.Forebrain,Glu+	ACGGAGAAGACTAGGC-1	2.68266
N3.Forebrain,Glu+	ACGGAGACATTTCAGG-1	0
N3.Forebrain,Glu+	ACGGAGAGTTCCACGG-1	2.55049
N3.Forebrain,Glu+	ACGGCCACATGGATGG-1	0
N3.Forebrain,Glu+	ACGGCCATCACAAACC-1	4.28401
N3.Forebrain,Glu+	ACGGCCATCGCCGTGA-1	2.59865
N3.Forebrain,Glu+	ACGTCAATCATTGCCC-1	3.27345
N3.Forebrain,Glu+	ACTATCTAGTTACCCA-1	4.92291
N3.Forebrain,Glu+	ACTATCTTCCTCAACC-1	2.471
N3.Forebrain,Glu+	ACTGAACTCTGGCGAC-1	2.96786
N3.Forebrain,Glu+	ACTGATGAGACCGGAT-1	3.28823
N3.Forebrain,Glu+	ACTGCTCCATTTGCTT-1	3.24024
N3.Forebrain,Glu+	ACTGTCCCAGTTCCCT-1	4.23834
N3.Forebrain,Glu+	ACTTACTAGAAGCCCA-1	2.16517
N3.Forebrain,Glu+	ACTTACTTCAAGCCTA-1	2.66507
N3.Forebrain,Glu+	ACTTACTTCCTTCAAT-1	0
N3.Forebrain,Glu+	ACTTGTTAGCGTGTCC-1	3.0667
N3.Forebrain,Glu+	ACTTTCACACAGCCCA-1	4.11991
N3.Forebrain,Glu+	AGAATAGGTAGAGTGC-1	0
N3.Forebrain,Glu+	AGAATAGGTCCTGCTT-1	2.20222
N3.Forebrain,Glu+	AGACGTTCAGTATAAG-1	4.03522
N3.Forebrain,Glu+	AGACGTTTCACTCTTA-1	4.12554
N3.Forebrain,Glu+	AGAGCTTCAGCTTCGG-1	5.8478
N3.Forebrain,Glu+	AGAGTGGAGGACAGCT-1	0
N3.Forebrain,Glu+	AGAGTGGCACGGCGTT-1	0
N3.Forebrain,Glu+	AGAGTGGCATGCCTTC-1	2.72027
N3.Forebrain,Glu+	AGATTGCAGGGCATGT-1	0
N3.Forebrain,Glu+	AGATTGCCATCTATGG-1	0
N3.Forebrain,Glu+	AGCCTAAAGCCGCCTA-1	0
N3.Forebrain,Glu+	AGCCTAACATGGGACA-1	0
N3.Forebrain,Glu+	AGCGGTCCACATTAGC-1	4.18925
N3.Forebrain,Glu+	AGCGGTCGTCTGCAAT-1	0
N3.Forebrain,Glu+	AGCGTATGTACAGTGG-1	3.22562
N3.Forebrain,Glu+	AGCGTATGTACATCCA-1	2.20941
N3.Forebrain,Glu+	AGCGTCGCAGCGAACA-1	2.9957
N3.Forebrain,Glu+	AGCTCTCCAGATTGCT-1	3.35826
N3.Forebrain,Glu+	AGCTTGATCCTGCAGG-1	0
N3.Forebrain,Glu+	AGGGTGAAGGCGCTCT-1	0
N3.Forebrain,Glu+	AGGTCCGAGGGCACTA-1	0
N3.Forebrain,Glu+	AGGTCCGCAAGTAGTA-1	3.4257
N3.Forebrain,Glu+	AGTAGTCCATACTACG-1	3.59555
N3.Forebrain,Glu+	AGTAGTCGTCAGAATA-1	0
N3.Forebrain,Glu+	AGTCTTTTCGTAGGTT-1	2.85147
N3.Forebrain,Glu+	AGTGAGGCACCAGGCT-1	0
N3.Forebrain,Glu+	AGTGAGGCAGGATTGG-1	3.73728
N3.Forebrain,Glu+	AGTGAGGCATCGGTTA-1	2.84764
N3.Forebrain,Glu+	AGTGAGGTCGGAAATA-1	0
N3.Forebrain,Glu+	AGTGTCACATGCCTAA-1	2.15296
N3.Forebrain,Glu+	AGTGTCAGTCCGTCAG-1	4.05104
N3.Forebrain,Glu+	AGTTGGTAGTCCTCCT-1	3.59006
N3.Forebrain,Glu+	ATAACGCAGGATATAC-1	3.3384
N3.Forebrain,Glu+	ATAACGCCAGACAAAT-1	4.38756
N3.Forebrain,Glu+	ATAAGAGAGGTAGCCA-1	0
N3.Forebrain,Glu+	ATAGACCAGCGTCTAT-1	3.81823
N3.Forebrain,Glu+	ATAGACCCAGCTATTG-1	3.56154
N3.Forebrain,Glu+	ATAGACCTCGTCCAGG-1	5.36111
N3.Forebrain,Glu+	ATAGACCTCTCGCATC-1	4.06854
N3.Forebrain,Glu+	ATCACGACATAAGACA-1	2.3658
N3.Forebrain,Glu+	ATCATCTCAAGCGTAG-1	4.44512
N3.Forebrain,Glu+	ATCATCTTCTGCGGCA-1	2.4582
N3.Forebrain,Glu+	ATCATGGCACGCCAGT-1	4.74016
N3.Forebrain,Glu+	ATCCACCAGCAATATG-1	0
N3.Forebrain,Glu+	ATCCGAACAGATGGGT-1	3.09746
N3.Forebrain,Glu+	ATCGAGTCATTAGGCT-1	2.34849
N3.Forebrain,Glu+	ATCTACTAGTGCCAGA-1	4.05015
N3.Forebrain,Glu+	ATCTACTCATGCCTTC-1	2.02824
N3.Forebrain,Glu+	ATCTACTGTATAATGG-1	0
N3.Forebrain,Glu+	ATCTACTGTCGTCTTC-1	2.48198
N3.Forebrain,Glu+	ATCTGCCAGGTAGCCA-1	1.89027
N3.Forebrain,Glu+	ATGCGATTCCAATGGT-1	4.31604
N3.Forebrain,Glu+	ATGGGAGTCCATGCTC-1	0
N3.Forebrain,Glu+	ATGTGTGCAATGGAAT-1	2.90696
N3.Forebrain,Glu+	ATTACTCAGCACCGCT-1	4.37446
N3.Forebrain,Glu+	ATTACTCAGGATGGAA-1	0
N3.Forebrain,Glu+	ATTATCCCATCTACGA-1	0
N3.Forebrain,Glu+	ATTGGACCACAACGCC-1	0
N3.Forebrain,Glu+	ATTGGACGTCTCGTTC-1	4.21825
N3.Forebrain,Glu+	ATTGGACTCACATAGC-1	2.64905
N3.Forebrain,Glu+	ATTGGTGAGACTGGGT-1	0
N3.Forebrain,Glu+	ATTGGTGAGCGAGAAA-1	3.29905
N3.Forebrain,Glu+	ATTGGTGGTAAGGGAA-1	3.57308
N3.Forebrain,Glu+	CAACCTCAGCGAAGGG-1	2.69545
N3.Forebrain,Glu+	CAACCTCGTATATGAG-1	0
N3.Forebrain,Glu+	CAACCTCTCCAGATCA-1	5.04549
N3.Forebrain,Glu+	CAACTAGCAATCGAAA-1	2.57311
N3.Forebrain,Glu+	CAACTAGGTGTTGGGA-1	0
N3.Forebrain,Glu+	CAAGAAAAGTCCGTAT-1	0
N3.Forebrain,Glu+	CAAGGCCAGCGATCCC-1	2.48148
N3.Forebrain,Glu+	CAAGGCCAGTAATCCC-1	0
N3.Forebrain,Glu+	CAAGGCCTCCTTTCTC-1	3.91723
N3.Forebrain,Glu+	CACACAAAGGAATGGA-1	0
N3.Forebrain,Glu+	CACACTCTCTGTGCAA-1	0
N3.Forebrain,Glu+	CACAGTATCTTCAACT-1	3.54588
N3.Forebrain,Glu+	CACCACTGTAAACGCG-1	2.47997
N3.Forebrain,Glu+	CACCTTGAGAGCTGGT-1	3.60964
N3.Forebrain,Glu+	CACCTTGCAGTCGTGC-1	1.76638
N3.Forebrain,Glu+	CACTCCACAATCGGTT-1	2.93015
N3.Forebrain,Glu+	CACTCCAGTTAAAGTG-1	2.70755
N3.Forebrain,Glu+	CACTCCATCTTGTATC-1	0
N3.Forebrain,Glu+	CAGAGAGTCGGCGCAT-1	2.9588
N3.Forebrain,Glu+	CAGAGAGTCTTGACGA-1	0
N3.Forebrain,Glu+	CAGATCACATTTCACT-1	3.35248
N3.Forebrain,Glu+	CAGCAGCAGGCATGGT-1	0
N3.Forebrain,Glu+	CAGCCGAAGGATCGCA-1	2.02766
N3.Forebrain,Glu+	CAGCCGAGTCCGAAGA-1	0
N3.Forebrain,Glu+	CAGCGACCACCTCGGA-1	0
N3.Forebrain,Glu+	CAGCTAAAGTCACGCC-1	2.1533
N3.Forebrain,Glu+	CAGGTGCCATCGGTTA-1	0
N3.Forebrain,Glu+	CAGGTGCGTTCTGAAC-1	3.71553
N3.Forebrain,Glu+	CAGTAACAGTGCTGCC-1	3.50979
N3.Forebrain,Glu+	CAGTCCTAGGCATGGT-1	5.00347
N3.Forebrain,Glu+	CAGTCCTGTCGCGTGT-1	3.38474
N3.Forebrain,Glu+	CATATGGCAGCCTATA-1	2.87011
N3.Forebrain,Glu+	CATCAAGAGGACGAAA-1	4.00302
N3.Forebrain,Glu+	CATCAGAAGGACCACA-1	2.22324
N3.Forebrain,Glu+	CATCAGAGTAGAGCTG-1	0
N3.Forebrain,Glu+	CATCCACTCATGTCCC-1	2.68457
N3.Forebrain,Glu+	CATCGAATCGATCCCT-1	3.69511
N3.Forebrain,Glu+	CATCGAATCTGTCAAG-1	2.90206
N3.Forebrain,Glu+	CATCGGGAGAAGGCCT-1	0
N3.Forebrain,Glu+	CATCGGGCAGTATCTG-1	0
N3.Forebrain,Glu+	CATCGGGGTACAGTGG-1	0
N3.Forebrain,Glu+	CATGGCGGTCTTGTCC-1	4.40106
N3.Forebrain,Glu+	CATGGCGTCCCTTGCA-1	2.09965
N3.Forebrain,Glu+	CATTCGCAGCAGCCTC-1	3.27753
N3.Forebrain,Glu+	CATTCGCTCAACGCTA-1	2.15532
N3.Forebrain,Glu+	CATTCGCTCCGTTGCT-1	3.7575
N3.Forebrain,Glu+	CCAATCCCACGAAGCA-1	2.74173
N3.Forebrain,Glu+	CCAATCCGTCATGCCG-1	2.09401
N3.Forebrain,Glu+	CCACGGAAGCCCAATT-1	4.30157
N3.Forebrain,Glu+	CCACGGAGTTTCCACC-1	0
N3.Forebrain,Glu+	CCACGGATCTGTCTCG-1	1.83292
N3.Forebrain,Glu+	CCAGCGATCTCAACTT-1	0
N3.Forebrain,Glu+	CCATTCGAGTTAGGTA-1	2.31739
N3.Forebrain,Glu+	CCATTCGTCCCTTGTG-1	0
N3.Forebrain,Glu+	CCCAATCGTGGCTCCA-1	3.59855
N3.Forebrain,Glu+	CCCAATCTCTCCCTGA-1	4.75527
N3.Forebrain,Glu+	CCCAGTTTCGTGACAT-1	2.47897
N3.Forebrain,Glu+	CCCATACGTCAACATC-1	3.76865
N3.Forebrain,Glu+	CCCTCCTCATTGGTAC-1	3.06572
N3.Forebrain,Glu+	CCCTCCTTCTGAAAGA-1	2.31656
N3.Forebrain,Glu+	CCGGGATAGGAGTTGC-1	0
N3.Forebrain,Glu+	CCGGGATGTTAAGGGC-1	3.96846
N3.Forebrain,Glu+	CCGGGATTCCTTGCCA-1	0
N3.Forebrain,Glu+	CCGGTAGGTCCAAGTT-1	0
N3.Forebrain,Glu+	CCGTACTGTAATTGGA-1	0
N3.Forebrain,Glu+	CCGTGGAAGGCAATTA-1	0
N3.Forebrain,Glu+	CCTAAAGCACCACGTG-1	0
N3.Forebrain,Glu+	CCTAAAGTCCAAAGTC-1	2.90125
N3.Forebrain,Glu+	CCTACACGTCGACTAT-1	3.24063
N3.Forebrain,Glu+	CCTAGCTGTCTCTCGT-1	0
N3.Forebrain,Glu+	CCTCAGTCATCACGTA-1	0
N3.Forebrain,Glu+	CCTCTGACAGTATCTG-1	1.7357
N3.Forebrain,Glu+	CCTTACGCAGACGTAG-1	2.02652
N3.Forebrain,Glu+	CCTTACGGTCTAGGTT-1	0
N3.Forebrain,Glu+	CCTTCGAAGTGATCGG-1	3.94665
N3.Forebrain,Glu+	CCTTTCTAGCCCAACC-1	4.00964
N3.Forebrain,Glu+	CGAGCACGTCTGGTCG-1	3.45701
N3.Forebrain,Glu+	CGAGCCAAGATGTGTA-1	0
N3.Forebrain,Glu+	CGAGCCAGTCATCGGC-1	0
N3.Forebrain,Glu+	CGATCGGCAAGCGCTC-1	2.20941
N3.Forebrain,Glu+	CGATGGCAGATATACG-1	3.53289
N3.Forebrain,Glu+	CGATGTATCAGCACAT-1	4.65187
N3.Forebrain,Glu+	CGCCAAGCAAGACACG-1	2.5221
N3.Forebrain,Glu+	CGCGTTTAGACGCACA-1	2.80871
N3.Forebrain,Glu+	CGCTATCTCACGACTA-1	4.21758
N3.Forebrain,Glu+	CGCTATCTCTGAGTGT-1	0
N3.Forebrain,Glu+	CGCTTCAGTGACAAAT-1	0
N3.Forebrain,Glu+	CGGACACCAATGTTGC-1	5.56253
N3.Forebrain,Glu+	CGGACACCAGTGGAGT-1	0
N3.Forebrain,Glu+	CGGACACTCACAGGCC-1	2.51476
N3.Forebrain,Glu+	CGGACACTCGTGGTCG-1	2.54452
N3.Forebrain,Glu+	CGGACGTGTTAAGACA-1	0
N3.Forebrain,Glu+	CGGACTGCAAGGTTCT-1	3.59194
N3.Forebrain,Glu+	CGGAGTCCAGCGAACA-1	2.26546
N3.Forebrain,Glu+	CGGAGTCTCACGGTTA-1	4.32765
N3.Forebrain,Glu+	CGGCTAGCAGGTGCCT-1	3.69273
N3.Forebrain,Glu+	CGGGTCACAGCCTGTG-1	3.32023
N3.Forebrain,Glu+	CGGTTAAAGGAGCGTT-1	3.16445
N3.Forebrain,Glu+	CGTAGCGGTTCCACTC-1	5.55127
N3.Forebrain,Glu+	CGTAGCGTCTCGATGA-1	3.24497
N3.Forebrain,Glu+	CGTCACTAGGACACCA-1	5.14483
N3.Forebrain,Glu+	CGTCACTCAGTAAGCG-1	0
N3.Forebrain,Glu+	CGTCAGGAGGTGATTA-1	4.06137
N3.Forebrain,Glu+	CGTCTACCAAGGGTCA-1	0
N3.Forebrain,Glu+	CGTCTACTCCGCGCAA-1	0
N3.Forebrain,Glu+	CGTGAGCGTCTCCCTA-1	3.84517
N3.Forebrain,Glu+	CGTGTAAAGCAGCGTA-1	2.04621
N3.Forebrain,Glu+	CGTGTCTAGATCGGGT-1	2.43507
N3.Forebrain,Glu+	CGTTAGATCCGTAGTA-1	2.73317
N3.Forebrain,Glu+	CGTTCTGTCTCGTTTA-1	0
N3.Forebrain,Glu+	CGTTGGGAGTCGTACT-1	3.34629
N3.Forebrain,Glu+	CGTTGGGAGTTCGATC-1	3.57353
N3.Forebrain,Glu+	CGTTGGGGTACCATCA-1	0
N3.Forebrain,Glu+	CTAAGACAGAGCTATA-1	2.39201
N3.Forebrain,Glu+	CTAAGACTCTTCTGGC-1	3.15044
N3.Forebrain,Glu+	CTACACCAGTCCGGTC-1	2.46114
N3.Forebrain,Glu+	CTACATTAGCGCTTAT-1	0
N3.Forebrain,Glu+	CTACATTTCCTCATTA-1	0
N3.Forebrain,Glu+	CTACCCAAGGATGGTC-1	2.70973
N3.Forebrain,Glu+	CTACCCACAAGGGTCA-1	3.47352
N3.Forebrain,Glu+	CTACCCAGTATATGGA-1	0
N3.Forebrain,Glu+	CTACCCATCAGCTCGG-1	0
N3.Forebrain,Glu+	CTAGAGTCAAGAGGCT-1	2.7949
N3.Forebrain,Glu+	CTAGAGTGTCTAGGTT-1	3.52326
N3.Forebrain,Glu+	CTAGTGAGTCAACTGT-1	2.56587
N3.Forebrain,Glu+	CTCACACGTAGCTAAA-1	0
N3.Forebrain,Glu+	CTCATTAAGATGTTAG-1	3.52646
N3.Forebrain,Glu+	CTCATTACAGACGCTC-1	2.46655
N3.Forebrain,Glu+	CTCATTAGTAGTACCT-1	4.39196
N3.Forebrain,Glu+	CTCATTAGTCTAGCGC-1	2.26469
N3.Forebrain,Glu+	CTCATTAGTGGCCCTA-1	2.42562
N3.Forebrain,Glu+	CTCCTAGAGACGCTTT-1	2.72027
N3.Forebrain,Glu+	CTCCTAGAGCAGCGTA-1	0
N3.Forebrain,Glu+	CTCCTAGCAGTGACAG-1	0
N3.Forebrain,Glu+	CTCGAGGTCTCGCTTG-1	2.00955
N3.Forebrain,Glu+	CTCGGAGCAAGAGTCG-1	0
N3.Forebrain,Glu+	CTCGGAGGTGTGGCTC-1	0
N3.Forebrain,Glu+	CTCGGGACACATAACC-1	0
N3.Forebrain,Glu+	CTCGTCACATCCTTGC-1	2.04915
N3.Forebrain,Glu+	CTCGTCATCGTGGTCG-1	3.17099
N3.Forebrain,Glu+	CTCTAATCACTGTCGG-1	3.61365
N3.Forebrain,Glu+	CTCTGGTTCGAACTGT-1	3.09209
N3.Forebrain,Glu+	CTGAAACCAAACTGCT-1	0
N3.Forebrain,Glu+	CTGAAACCAAGCCGCT-1	2.60096
N3.Forebrain,Glu+	CTGAAACCACCCAGTG-1	4.81103
N3.Forebrain,Glu+	CTGAAACTCCTTGCCA-1	0
N3.Forebrain,Glu+	CTGAAGTAGGCTCATT-1	2.27168
N3.Forebrain,Glu+	CTGAAGTAGTGCGATG-1	2.2803
N3.Forebrain,Glu+	CTGAAGTCAGATAATG-1	2.18944
N3.Forebrain,Glu+	CTGAAGTTCTGGTGTA-1	4.36225
N3.Forebrain,Glu+	CTGATAGCAAGCCGCT-1	4.08645
N3.Forebrain,Glu+	CTGATAGTCGAATGGG-1	0
N3.Forebrain,Glu+	CTGATCCTCTTCGGTC-1	0
N3.Forebrain,Glu+	CTGCCTACAGTCTTCC-1	3.05989
N3.Forebrain,Glu+	CTGCCTAGTCTTTCAT-1	2.58324
N3.Forebrain,Glu+	CTGCGGAAGCTGTTCA-1	0
N3.Forebrain,Glu+	CTGCGGATCTGGTTCC-1	5.29538
N3.Forebrain,Glu+	CTGCTGTGTCCCTACT-1	0
N3.Forebrain,Glu+	CTGCTGTTCTAAGCCA-1	0
N3.Forebrain,Glu+	CTGGTCTCATATGAGA-1	2.3737
N3.Forebrain,Glu+	CTGGTCTTCGCCGTGA-1	2.71696
N3.Forebrain,Glu+	CTGGTCTTCTCTGAGA-1	0
N3.Forebrain,Glu+	CTGTGCTAGACTTGAA-1	0
N3.Forebrain,Glu+	CTGTTTATCACTCCTG-1	3.20044
N3.Forebrain,Glu+	CTTAACTAGGTAAACT-1	2.49924
N3.Forebrain,Glu+	CTTAACTCAAGCCATT-1	0
N3.Forebrain,Glu+	CTTAACTGTAGGGTAC-1	0
N3.Forebrain,Glu+	CTTAACTTCCCTTGCA-1	2.7561
N3.Forebrain,Glu+	CTTACCGGTGGGTATG-1	3.57577
N3.Forebrain,Glu+	CTTAGGAAGATCACGG-1	0
N3.Forebrain,Glu+	CTTCTCTAGCTAACTC-1	0
N3.Forebrain,Glu+	CTTGGCTGTTGATTCG-1	4.3121
N3.Forebrain,Glu+	CTTTGCGAGATAGTCA-1	0
N3.Forebrain,Glu+	CTTTGCGCATTGGTAC-1	3.11994
N3.Forebrain,Glu+	CTTTGCGGTGGTCTCG-1	2.612
N3.Forebrain,Glu+	GAAACTCAGCTAACAA-1	0
N3.Forebrain,Glu+	GAACATCTCCGTCATC-1	2.71894
N3.Forebrain,Glu+	GAATGAAAGCTGTTCA-1	2.47398
N3.Forebrain,Glu+	GAATGAATCTTGTTTG-1	2.55212
N3.Forebrain,Glu+	GACACGCCAGTTCCCT-1	3.67533
N3.Forebrain,Glu+	GACACGCTCGTGGTCG-1	3.93921
N3.Forebrain,Glu+	GACACGCTCTGGCGAC-1	0
N3.Forebrain,Glu+	GACCAATTCCGTACAA-1	4.09363
N3.Forebrain,Glu+	GACCTGGAGGGATCTG-1	2.02366
N3.Forebrain,Glu+	GACCTGGCAGGAACGT-1	4.76225
N3.Forebrain,Glu+	GACGCGTGTCCTGCTT-1	0
N3.Forebrain,Glu+	GACGGCTCAGATCGGA-1	0
N3.Forebrain,Glu+	GACGGCTCATCGTCGG-1	0
N3.Forebrain,Glu+	GACGGCTGTTCAGGCC-1	0
N3.Forebrain,Glu+	GACGTTAAGAATTCCC-1	0
N3.Forebrain,Glu+	GACGTTATCATGTCTT-1	4.52561
N3.Forebrain,Glu+	GACTAACCAATCAGAA-1	3.84219
N3.Forebrain,Glu+	GACTACAAGATGTAAC-1	2.46704
N3.Forebrain,Glu+	GACTACACACACCGAC-1	0
N3.Forebrain,Glu+	GACTGCGCACATTAGC-1	0
N3.Forebrain,Glu+	GACTGCGTCTCACATT-1	0
N3.Forebrain,Glu+	GAGCAGAAGAGCCCAA-1	0
N3.Forebrain,Glu+	GAGCAGACACGTGAGA-1	0
N3.Forebrain,Glu+	GAGCAGATCTCCTATA-1	3.85708
N3.Forebrain,Glu+	GATCGATCAAGGGTCA-1	2.92625
N3.Forebrain,Glu+	GATCGCGAGGGTGTTG-1	0
N3.Forebrain,Glu+	GATGAAATCGCATGGC-1	5.16891
N3.Forebrain,Glu+	GATGCTACATCCGTGG-1	4.46545
N3.Forebrain,Glu+	GATGCTATCACCAGGC-1	2.40888
N3.Forebrain,Glu+	GATTCAGTCTGTCCGT-1	0
N3.Forebrain,Glu+	GCAAACTGTATGGTTC-1	0
N3.Forebrain,Glu+	GCAATCAAGGCAGGTT-1	2.49821
N3.Forebrain,Glu+	GCACATAGTTGTACAC-1	4.12674
N3.Forebrain,Glu+	GCACATATCAGCTGGC-1	0
N3.Forebrain,Glu+	GCAGCCACATACCATG-1	0
N3.Forebrain,Glu+	GCAGCCATCCCAGGTG-1	3.03411
N3.Forebrain,Glu+	GCAGTTAAGAAACCAT-1	3.32074
N3.Forebrain,Glu+	GCAGTTAGTCTCGTTC-1	2.0248
N3.Forebrain,Glu+	GCAGTTATCCTTGCCA-1	2.84331
N3.Forebrain,Glu+	GCATACAAGCGATGAC-1	4.14858
N3.Forebrain,Glu+	GCATGCGCACAACTGT-1	4.06948
N3.Forebrain,Glu+	GCATGTACAAAGGTGC-1	4.0708
N3.Forebrain,Glu+	GCCAAATCACGAGGTA-1	0
N3.Forebrain,Glu+	GCCTCTACAAATCCGT-1	4.35514
N3.Forebrain,Glu+	GCCTCTAGTAGGGACT-1	2.34677
N3.Forebrain,Glu+	GCCTCTAGTGTTAAGA-1	3.53427
N3.Forebrain,Glu+	GCCTCTATCACGATGT-1	3.28081
N3.Forebrain,Glu+	GCGAGAAAGTCGTTTG-1	0
N3.Forebrain,Glu+	GCGAGAAGTCAAAGCG-1	3.48112
N3.Forebrain,Glu+	GCGAGAATCCGCGTTT-1	3.64798
N3.Forebrain,Glu+	GCGCCAACAGCTGCTG-1	5.42323
N3.Forebrain,Glu+	GCGCCAACAGTATCTG-1	1.93198
N3.Forebrain,Glu+	GCGGGTTGTCGCATAT-1	0
N3.Forebrain,Glu+	GCGGGTTGTGCCTTGG-1	5.33655
N3.Forebrain,Glu+	GCTCCTACACGGCTAC-1	0
N3.Forebrain,Glu+	GCTCTGTGTATCAGTC-1	0
N3.Forebrain,Glu+	GCTCTGTGTGTCGCTG-1	0
N3.Forebrain,Glu+	GCTGCAGAGGATTCGG-1	3.36498
N3.Forebrain,Glu+	GCTGCAGGTAGCGTCC-1	2.54344
N3.Forebrain,Glu+	GCTGCAGTCGGATGTT-1	2.42656
N3.Forebrain,Glu+	GCTGCGAGTGTAATGA-1	0
N3.Forebrain,Glu+	GGAAAGCAGCACAGGT-1	0
N3.Forebrain,Glu+	GGAACTTGTCGGCACT-1	3.12201
N3.Forebrain,Glu+	GGAATAAGTAGCGTCC-1	3.85291
N3.Forebrain,Glu+	GGAATAAGTCTCTTAT-1	2.13896
N3.Forebrain,Glu+	GGACAAGCAAGGTTCT-1	2.16108
N3.Forebrain,Glu+	GGACAAGGTGAAGGCT-1	2.63092
N3.Forebrain,Glu+	GGACAGAAGCACAGGT-1	0
N3.Forebrain,Glu+	GGACAGACAATCCGAT-1	2.29221
N3.Forebrain,Glu+	GGACATTAGTGGTCCC-1	2.78415
N3.Forebrain,Glu+	GGACATTGTGCGATAG-1	3.81601
N3.Forebrain,Glu+	GGATGTTGTGTTGGGA-1	2.32985
N3.Forebrain,Glu+	GGATTACCATCAGTAC-1	3.23515
N3.Forebrain,Glu+	GGATTACGTTAAGACA-1	0
N3.Forebrain,Glu+	GGCCGATCAGCCTTGG-1	0
N3.Forebrain,Glu+	GGCCGATGTCTAGCGC-1	3.37447
N3.Forebrain,Glu+	GGCCGATTCACGCGGT-1	3.45651
N3.Forebrain,Glu+	GGGAATGCAAGTCTGT-1	2.5565
N3.Forebrain,Glu+	GGGAGATAGTGGGTTG-1	3.08742
N3.Forebrain,Glu+	GGGATGAAGGCCGAAT-1	0
N3.Forebrain,Glu+	GGGATGATCGTAGATC-1	3.46673
N3.Forebrain,Glu+	GGGATGATCTCCCTGA-1	2.75956
N3.Forebrain,Glu+	GGGCATCAGTCGCCGT-1	4.6069
N3.Forebrain,Glu+	GGGTCTGCACCAGGTC-1	0
N3.Forebrain,Glu+	GGTATTGAGATCCGAG-1	0
N3.Forebrain,Glu+	GGTATTGCACCAGGCT-1	0
N3.Forebrain,Glu+	GGTGAAGGTAAACGCG-1	0
N3.Forebrain,Glu+	GGTGAAGTCAGCGACC-1	0
N3.Forebrain,Glu+	GTAACTGAGCATGGCA-1	0
N3.Forebrain,Glu+	GTAACTGCACAGGCCT-1	0
N3.Forebrain,Glu+	GTAACTGTCATCTGTT-1	3.12098
N3.Forebrain,Glu+	GTAACTGTCTGATACG-1	3.91121
N3.Forebrain,Glu+	GTACGTAGTCGTGGCT-1	2.43603
N3.Forebrain,Glu+	GTACGTATCGTTGCCT-1	2.76652
N3.Forebrain,Glu+	GTACTCCCAAGCCATT-1	0
N3.Forebrain,Glu+	GTACTTTGTCTAGAGG-1	3.11444
N3.Forebrain,Glu+	GTACTTTGTTCCGGCA-1	5.08539
N3.Forebrain,Glu+	GTAGGCCCAATCCGAT-1	0
N3.Forebrain,Glu+	GTATCTTCAGACGTAG-1	3.20326
N3.Forebrain,Glu+	GTATCTTGTCGAGATG-1	0
N3.Forebrain,Glu+	GTATTCTAGGCTCAGA-1	2.5554
N3.Forebrain,Glu+	GTCAAGTAGGCGTACA-1	2.1047
N3.Forebrain,Glu+	GTCACAACAGCTGCTG-1	3.3297
N3.Forebrain,Glu+	GTCACAATCAATCTCT-1	3.42054
N3.Forebrain,Glu+	GTCACGGAGTGCGATG-1	2.13896
N3.Forebrain,Glu+	GTCACGGTCGGTCTAA-1	2.5158
N3.Forebrain,Glu+	GTCATTTCAACACCTA-1	3.89221
N3.Forebrain,Glu+	GTCATTTCAATGTTGC-1	2.82125
N3.Forebrain,Glu+	GTCCTCAAGCCGATTT-1	2.20652
N3.Forebrain,Glu+	GTCCTCAGTCACTTCC-1	3.36836
N3.Forebrain,Glu+	GTCCTCAGTCTCTTTA-1	0
N3.Forebrain,Glu+	GTCCTCAGTTATGTGC-1	4.4486
N3.Forebrain,Glu+	GTCGGGTCACCCAGTG-1	2.74854
N3.Forebrain,Glu+	GTCGTAACAGCGAACA-1	3.39931
N3.Forebrain,Glu+	GTCTCGTAGGTGCTAG-1	0
N3.Forebrain,Glu+	GTCTTCGTCATAACCG-1	1.92046
N3.Forebrain,Glu+	GTGCAGCAGATGTGGC-1	1.99514
N3.Forebrain,Glu+	GTGCAGCAGTGTACGG-1	0
N3.Forebrain,Glu+	GTGCAGCCACCACGTG-1	4.90032
N3.Forebrain,Glu+	GTGCAGCGTGCAACGA-1	4.07008
N3.Forebrain,Glu+	GTGCATAGTATAATGG-1	3.92694
N3.Forebrain,Glu+	GTGCGGTAGAATAGGG-1	4.05452
N3.Forebrain,Glu+	GTGCGGTAGAGGACGG-1	2.89397
N3.Forebrain,Glu+	GTGCGGTAGGTAGCTG-1	2.15499
N3.Forebrain,Glu+	GTGCGGTAGTATCTCG-1	4.28967
N3.Forebrain,Glu+	GTGCGGTCATGCCTTC-1	2.47597
N3.Forebrain,Glu+	GTGGGTCAGCTAACAA-1	4.56119
N3.Forebrain,Glu+	GTGGGTCTCTGTTTGT-1	2.84993
N3.Forebrain,Glu+	GTGTGCGGTCCGTGAC-1	3.09142
N3.Forebrain,Glu+	GTGTTAGAGGCGATAC-1	0
N3.Forebrain,Glu+	GTTCGGGCATACAGCT-1	3.64097
N3.Forebrain,Glu+	GTTCTCGCATAGAAAC-1	3.08593
N3.Forebrain,Glu+	GTTTCTAAGCGTAATA-1	4.40637
N3.Forebrain,Glu+	GTTTCTAGTTGATTGC-1	0
N3.Forebrain,Glu+	TAAGAGAGTCCAGTAT-1	1.86678
N3.Forebrain,Glu+	TAAGCGTTCACTCCTG-1	2.0012
N3.Forebrain,Glu+	TACACGACAGCTTCGG-1	0
N3.Forebrain,Glu+	TACAGTGGTCGAGATG-1	3.34629
N3.Forebrain,Glu+	TACCTATGTGAGGGAG-1	3.8357
N3.Forebrain,Glu+	TACCTTAGTAAATGAC-1	3.65401
N3.Forebrain,Glu+	TACGGATAGTATGACA-1	2.16448
N3.Forebrain,Glu+	TACTCATTCCCTAACC-1	2.75541
N3.Forebrain,Glu+	TACTCGCCATAAAGGT-1	0
N3.Forebrain,Glu+	TACTTACTCGCAAACT-1	3.15366
N3.Forebrain,Glu+	TAGACCAAGTAGCGGT-1	3.24932
N3.Forebrain,Glu+	TAGACCACAACGATGG-1	2.77988
N3.Forebrain,Glu+	TAGACCACAGATCTGT-1	0
N3.Forebrain,Glu+	TAGACCATCCAATGGT-1	2.29662
N3.Forebrain,Glu+	TAGAGCTAGCGTGTCC-1	0
N3.Forebrain,Glu+	TAGAGCTTCCGTTGCT-1	3.86611
N3.Forebrain,Glu+	TAGTTGGCAACACCTA-1	3.46148
N3.Forebrain,Glu+	TATCAGGCAAAGTCAA-1	0
N3.Forebrain,Glu+	TATCAGGGTGAGGGAG-1	3.31255
N3.Forebrain,Glu+	TATCAGGGTGTAAGTA-1	0
N3.Forebrain,Glu+	TATCTCAAGTATGACA-1	2.33742
N3.Forebrain,Glu+	TATGCCCTCAAGGCTT-1	0
N3.Forebrain,Glu+	TATTACCCACGACGAA-1	2.91188
N3.Forebrain,Glu+	TCACAAGAGGAATTAC-1	2.79562
N3.Forebrain,Glu+	TCACAAGCACGAGAGT-1	2.32318
N3.Forebrain,Glu+	TCACAAGCACTCAGGC-1	3.19649
N3.Forebrain,Glu+	TCACGAATCTAACGGT-1	0
N3.Forebrain,Glu+	TCAGATGTCCGAAGAG-1	0
N3.Forebrain,Glu+	TCAGGTACAGATGGCA-1	3.37651
N3.Forebrain,Glu+	TCAGGTACATGTCCTC-1	3.28369
N3.Forebrain,Glu+	TCAGGTATCACCTCGT-1	0
N3.Forebrain,Glu+	TCATTACAGTTTGCGT-1	2.25241
N3.Forebrain,Glu+	TCATTACGTGATAAAC-1	3.89541
N3.Forebrain,Glu+	TCATTACTCGTTACGA-1	0
N3.Forebrain,Glu+	TCCCGATTCCCTTGTG-1	0
N3.Forebrain,Glu+	TCGAGGCAGTAGATGT-1	5.15783
N3.Forebrain,Glu+	TCGAGGCGTAAACACA-1	3.69298
N3.Forebrain,Glu+	TCGAGGCGTGATGATA-1	2.02709
N3.Forebrain,Glu+	TCGCGAGAGTTAAGTG-1	0
N3.Forebrain,Glu+	TCGCGAGGTGTAACGG-1	2.31163
N3.Forebrain,Glu+	TCGCGAGTCCTTGGTC-1	3.82012
N3.Forebrain,Glu+	TCGGTAACAGCAGTTT-1	4.71766
N3.Forebrain,Glu+	TCGTACCCATCATCCC-1	0
N3.Forebrain,Glu+	TCTATTGGTCACACGC-1	2.86776
N3.Forebrain,Glu+	TCTCATAAGTACTTGC-1	0
N3.Forebrain,Glu+	TCTCATACACAACTGT-1	0
N3.Forebrain,Glu+	TCTCATAGTTCAGTAC-1	4.41217
N3.Forebrain,Glu+	TCTCTAACACGGCCAT-1	0
N3.Forebrain,Glu+	TCTGAGAAGTCATCCA-1	0
N3.Forebrain,Glu+	TCTGAGAAGTCGCCGT-1	0
N3.Forebrain,Glu+	TCTGGAACAATGACCT-1	0
N3.Forebrain,Glu+	TCTGGAACACCCATGG-1	1.77855
N3.Forebrain,Glu+	TCTGGAATCTGGGCCA-1	0
N3.Forebrain,Glu+	TCTTCGGAGCTATGCT-1	0
N3.Forebrain,Glu+	TCTTCGGAGCTGAAAT-1	0
N3.Forebrain,Glu+	TCTTCGGAGTCCGTAT-1	0
N3.Forebrain,Glu+	TCTTCGGTCTAGAGTC-1	2.39427
N3.Forebrain,Glu+	TGACAACCAGGGCATA-1	3.2533
N3.Forebrain,Glu+	TGACGGCAGGATCGCA-1	0
N3.Forebrain,Glu+	TGACTAGAGGTTCCTA-1	2.39972
N3.Forebrain,Glu+	TGACTAGCACCAGGTC-1	0
N3.Forebrain,Glu+	TGACTAGGTGTAAGTA-1	0
N3.Forebrain,Glu+	TGACTTTTCGCTTGTC-1	2.2709
N3.Forebrain,Glu+	TGAGCATAGCTAGTCT-1	0
N3.Forebrain,Glu+	TGAGCCGCATCAGTAC-1	3.50039
N3.Forebrain,Glu+	TGAGCCGGTCTGCAAT-1	0
N3.Forebrain,Glu+	TGAGGGAAGCCGCCTA-1	3.2549
N3.Forebrain,Glu+	TGAGGGACAGTACACT-1	2.43888
N3.Forebrain,Glu+	TGAGGGAGTATTCGTG-1	3.3942
N3.Forebrain,Glu+	TGCACCTCAACTGCGC-1	0
N3.Forebrain,Glu+	TGCACCTCACACTGCG-1	5.34393
N3.Forebrain,Glu+	TGCACCTCACGGCTAC-1	2.58664
N3.Forebrain,Glu+	TGCACCTCATTGGGCC-1	3.66106
N3.Forebrain,Glu+	TGCGCAGCAGGTCCAC-1	3.23789
N3.Forebrain,Glu+	TGCGCAGTCCTCAATT-1	2.46902
N3.Forebrain,Glu+	TGCGGGTTCTACGAGT-1	2.45333
N3.Forebrain,Glu+	TGCGTGGTCAGCCTAA-1	2.23211
N3.Forebrain,Glu+	TGCTACCAGAACTGTA-1	3.36962
N3.Forebrain,Glu+	TGCTGCTTCCACGCAG-1	0
N3.Forebrain,Glu+	TGGACGCCATCACGAT-1	4.00127
N3.Forebrain,Glu+	TGGCCAGAGGGAACGG-1	4.33658
N3.Forebrain,Glu+	TGGCTGGCATCTGGTA-1	0
N3.Forebrain,Glu+	TGGGCGTTCCATTCTA-1	3.88752
N3.Forebrain,Glu+	TGGGCGTTCTGCGTAA-1	0
N3.Forebrain,Glu+	TGGTTCCAGGGTCGAT-1	3.63616
N3.Forebrain,Glu+	TGTATTCAGAACAACT-1	3.14653
N3.Forebrain,Glu+	TGTATTCCACAGACTT-1	0
N3.Forebrain,Glu+	TGTGGTACAGCTCCGA-1	3.35559
N3.Forebrain,Glu+	TGTTCCGAGGCATGGT-1	0
N3.Forebrain,Glu+	TGTTCCGAGGCGTACA-1	0
N3.Forebrain,Glu+	TTAGTTCTCTTCTGGC-1	0
N3.Forebrain,Glu+	TTATGCTAGGGTCGAT-1	3.47959
N3.Forebrain,Glu+	TTATGCTGTCCATGAT-1	0
N3.Forebrain,Glu+	TTCCCAGGTCGAGTTT-1	0
N3.Forebrain,Glu+	TTCCCAGTCACCACCT-1	0
N3.Forebrain,Glu+	TTCTACAAGCGTGAGT-1	0
N3.Forebrain,Glu+	TTCTCCTCACCATGTA-1	0
N3.Forebrain,Glu+	TTCTCCTCATCTGGTA-1	0
N3.Forebrain,Glu+	TTGAACGCATTCGACA-1	0
N3.Forebrain,Glu+	TTGAACGCATTGAGCT-1	0
N3.Forebrain,Glu+	TTGAACGGTGCGATAG-1	3.72931
N3.Forebrain,Glu+	TTGACTTGTATAGGGC-1	0
N3.Forebrain,Glu+	TTGCCGTTCTTCTGGC-1	0
N3.Forebrain,Glu+	TTGCGTCTCCCAAGAT-1	0
N3.Forebrain,Glu+	TTGGAACTCTTAGAGC-1	5.12257
N3.Forebrain,Glu+	TTGGCAACATCCGCGA-1	2.93943
N3.Forebrain,Glu+	TTTGCGCAGCAGACTG-1	4.44721
N3.Forebrain,Glu+	TTTGCGCCACAGCGTC-1	0
N3.Forebrain,Glu+	TTTGCGCTCCTATTCA-1	0
N3.Forebrain,Glu+	TTTGGTTCACAGACAG-1	4.5737
N3.Forebrain,Glu+	TTTGTCAGTCGGATCC-1	3.23378
N3.Forebrain,Glu+	TTTGTCAGTTCAGGCC-1	0
N6.Dorsal Habenula,Glu+	AAACGGGCACGGCGTT-1	3.41911
N6.Dorsal Habenula,Glu+	AAAGTAGCAATAAGCA-1	0
N6.Dorsal Habenula,Glu+	AACTCCCCAAGCGCTC-1	0
N6.Dorsal Habenula,Glu+	AAGGAGCTCTTATCTG-1	3.87589
N6.Dorsal Habenula,Glu+	AAGGCAGCATTGGGCC-1	0
N6.Dorsal Habenula,Glu+	AATCGGTAGTGACATA-1	2.76373
N6.Dorsal Habenula,Glu+	ACACCCTAGCGCTCCA-1	0
N6.Dorsal Habenula,Glu+	ACACCCTGTAGGCTGA-1	2.24032
N6.Dorsal Habenula,Glu+	ACACCGGAGTGTCTCA-1	0
N6.Dorsal Habenula,Glu+	ACAGCCGCATGAGCGA-1	2.5776
N6.Dorsal Habenula,Glu+	ACAGCTACACAGGAGT-1	3.68664
N6.Dorsal Habenula,Glu+	ACAGCTATCATCGATG-1	2.67571
N6.Dorsal Habenula,Glu+	ACATACGTCTTTAGGG-1	1.53422
N6.Dorsal Habenula,Glu+	ACATCAGAGGCATTGG-1	3.2763
N6.Dorsal Habenula,Glu+	ACCGTAAGTCTTGATG-1	0
N6.Dorsal Habenula,Glu+	ACGATACAGCCACCTG-1	0
N6.Dorsal Habenula,Glu+	ACGATACAGGGAGTAA-1	0
N6.Dorsal Habenula,Glu+	ACGATACCATCCGTGG-1	2.95267
N6.Dorsal Habenula,Glu+	ACGATACGTTTGGCGC-1	0
N6.Dorsal Habenula,Glu+	ACGATGTCAAGCCGTC-1	0
N6.Dorsal Habenula,Glu+	ACGGAGACAGGTCCAC-1	2.1679
N6.Dorsal Habenula,Glu+	ACGGCCACATGCGCAC-1	2.68013
N6.Dorsal Habenula,Glu+	ACGGGTCTCACATGCA-1	4.74741
N6.Dorsal Habenula,Glu+	ACGTCAAAGCGATAGC-1	3.47807
N6.Dorsal Habenula,Glu+	ACTATCTAGCTGAAAT-1	3.7526
N6.Dorsal Habenula,Glu+	ACTGAACCAGCTGGCT-1	0
N6.Dorsal Habenula,Glu+	ACTGCTCAGTCTTGCA-1	3.83699
N6.Dorsal Habenula,Glu+	ACTGTCCGTGAACCTT-1	0
N6.Dorsal Habenula,Glu+	ACTTACTTCACCTCGT-1	3.29138
N6.Dorsal Habenula,Glu+	ACTTGTTTCCGAATGT-1	0
N6.Dorsal Habenula,Glu+	AGACGTTTCGGTGTCG-1	2.23807
N6.Dorsal Habenula,Glu+	AGATCTGGTCCGACGT-1	0
N6.Dorsal Habenula,Glu+	AGATTGCGTGTGACGA-1	4.16093
N6.Dorsal Habenula,Glu+	AGCATACCAATGTAAG-1	0
N6.Dorsal Habenula,Glu+	AGCGGTCCATCCTAGA-1	3.21466
N6.Dorsal Habenula,Glu+	AGCGTCGTCCAAACTG-1	2.57199
N6.Dorsal Habenula,Glu+	AGCTCCTCAATGACCT-1	4.38224
N6.Dorsal Habenula,Glu+	AGCTTGAAGTCCGTAT-1	0
N6.Dorsal Habenula,Glu+	AGGGATGAGCAAATCA-1	2.60966
N6.Dorsal Habenula,Glu+	AGGGTGAAGACGACGT-1	3.79217
N6.Dorsal Habenula,Glu+	AGGGTGACATGTTGAC-1	0
N6.Dorsal Habenula,Glu+	AGTGTCAAGCGTCAAG-1	3.18532
N6.Dorsal Habenula,Glu+	AGTTGGTTCGGATGGA-1	3.75037
N6.Dorsal Habenula,Glu+	ATAACGCAGGACAGCT-1	4.3083
N6.Dorsal Habenula,Glu+	ATAACGCCATTGTGCA-1	0
N6.Dorsal Habenula,Glu+	ATCATCTTCTCTAAGG-1	3.04262
N6.Dorsal Habenula,Glu+	ATCATGGGTATTCTCT-1	3.87473
N6.Dorsal Habenula,Glu+	ATCCACCTCCGGCACA-1	0
N6.Dorsal Habenula,Glu+	ATCGAGTCACGGTAAG-1	0
N6.Dorsal Habenula,Glu+	ATCGAGTTCAATAAGG-1	4.09305
N6.Dorsal Habenula,Glu+	ATCTACTGTTGTGGAG-1	0
N6.Dorsal Habenula,Glu+	ATGCGATAGACACGAC-1	0
N6.Dorsal Habenula,Glu+	ATGTGTGTCAGTGCAT-1	2.14827
N6.Dorsal Habenula,Glu+	ATTACTCTCTGGCGTG-1	0
N6.Dorsal Habenula,Glu+	ATTGGTGTCAACCAAC-1	3.29738
N6.Dorsal Habenula,Glu+	ATTTCTGCAATCTGCA-1	3.23203
N6.Dorsal Habenula,Glu+	CAACCTCAGGGTGTTG-1	0
N6.Dorsal Habenula,Glu+	CAACCTCCAAATACAG-1	0
N6.Dorsal Habenula,Glu+	CAAGATCAGAGGGCTT-1	3.67159
N6.Dorsal Habenula,Glu+	CAAGTTGCACGGTAGA-1	2.65764
N6.Dorsal Habenula,Glu+	CACAAACTCTCCAACC-1	0
N6.Dorsal Habenula,Glu+	CACACAATCTTACCGC-1	0
N6.Dorsal Habenula,Glu+	CACATAGAGTCTCCTC-1	0
N6.Dorsal Habenula,Glu+	CACATTTGTACAGACG-1	3.47049
N6.Dorsal Habenula,Glu+	CACCAGGTCAAAGACA-1	5.09433
N6.Dorsal Habenula,Glu+	CACCTTGCAAGTCATC-1	0
N6.Dorsal Habenula,Glu+	CACCTTGTCGACGGAA-1	0
N6.Dorsal Habenula,Glu+	CACCTTGTCTATCGCC-1	2.11553
N6.Dorsal Habenula,Glu+	CAGCAGCCATTGCGGC-1	0
N6.Dorsal Habenula,Glu+	CAGCAGCGTGTGACCC-1	0
N6.Dorsal Habenula,Glu+	CAGCCGACATCCAACA-1	3.82852
N6.Dorsal Habenula,Glu+	CAGCTGGAGTCCTCCT-1	4.35151
N6.Dorsal Habenula,Glu+	CAGGTGCCAATCGAAA-1	3.88285
N6.Dorsal Habenula,Glu+	CAGTCCTAGTGTTAGA-1	4.98414
N6.Dorsal Habenula,Glu+	CAGTCCTTCAACCAAC-1	4.14389
N6.Dorsal Habenula,Glu+	CATATTCTCCTCGCAT-1	2.13107
N6.Dorsal Habenula,Glu+	CATCAAGCATATGCTG-1	2.71235
N6.Dorsal Habenula,Glu+	CATCAGAAGAAACCTA-1	2.32484
N6.Dorsal Habenula,Glu+	CATCAGACAGTCTTCC-1	2.74581
N6.Dorsal Habenula,Glu+	CATCAGAGTTCGCGAC-1	0
N6.Dorsal Habenula,Glu+	CATCGAACATCTACGA-1	0
N6.Dorsal Habenula,Glu+	CATGACATCCTCATTA-1	0
N6.Dorsal Habenula,Glu+	CCACCTACACTGTTAG-1	2.71104
N6.Dorsal Habenula,Glu+	CCACCTATCGTTGACA-1	4.05063
N6.Dorsal Habenula,Glu+	CCACGGACATTCTTAC-1	3.09343
N6.Dorsal Habenula,Glu+	CCACGGAGTTAAAGAC-1	4.70745
N6.Dorsal Habenula,Glu+	CCACTACTCTGTTTGT-1	0
N6.Dorsal Habenula,Glu+	CCATGTCTCGCGATCG-1	3.51901
N6.Dorsal Habenula,Glu+	CCCAGTTGTGTGAAAT-1	0
N6.Dorsal Habenula,Glu+	CCCATACAGCAGACTG-1	0
N6.Dorsal Habenula,Glu+	CCCATACTCACGCGGT-1	4.10695
N6.Dorsal Habenula,Glu+	CCGTACTAGCTAAGAT-1	0
N6.Dorsal Habenula,Glu+	CCTACACCAAACTGTC-1	2.61787
N6.Dorsal Habenula,Glu+	CCTACCAAGGCTATCT-1	2.471
N6.Dorsal Habenula,Glu+	CCTAGCTCAAGCGCTC-1	2.77001
N6.Dorsal Habenula,Glu+	CCTCAGTGTGATGCCC-1	2.7506
N6.Dorsal Habenula,Glu+	CCTTCCCAGTCGTACT-1	0
N6.Dorsal Habenula,Glu+	CCTTCCCCAGATTGCT-1	0
N6.Dorsal Habenula,Glu+	CCTTCGACATCGGTTA-1	0
N6.Dorsal Habenula,Glu+	CGAATGTTCGCTTAGA-1	3.60432
N6.Dorsal Habenula,Glu+	CGACCTTAGTCTCCTC-1	3.98288
N6.Dorsal Habenula,Glu+	CGACCTTTCAGGCAAG-1	3.28122
N6.Dorsal Habenula,Glu+	CGACTTCAGAAACCAT-1	2.11041
N6.Dorsal Habenula,Glu+	CGACTTCAGGCTCAGA-1	3.10354
N6.Dorsal Habenula,Glu+	CGAGCCAGTTAAAGTG-1	4.22383
N6.Dorsal Habenula,Glu+	CGATTGAGTACTTGAC-1	0
N6.Dorsal Habenula,Glu+	CGCCAAGGTGAGGGAG-1	4.58479
N6.Dorsal Habenula,Glu+	CGCGGTAAGAGCAATT-1	2.01686
N6.Dorsal Habenula,Glu+	CGCGTTTTCAGTGCAT-1	0
N6.Dorsal Habenula,Glu+	CGCTATCCAGGTGGAT-1	0
N6.Dorsal Habenula,Glu+	CGCTTCACAATGTAAG-1	0
N6.Dorsal Habenula,Glu+	CGCTTCATCGACGGAA-1	3.42916
N6.Dorsal Habenula,Glu+	CGGACTGAGTCTTGCA-1	3.24378
N6.Dorsal Habenula,Glu+	CGGACTGCACGTGAGA-1	3.65554
N6.Dorsal Habenula,Glu+	CGGAGCTCACAGGTTT-1	4.90543
N6.Dorsal Habenula,Glu+	CGGTTAAAGAGCCTAG-1	0
N6.Dorsal Habenula,Glu+	CGTAGGCTCCTAGAAC-1	0
N6.Dorsal Habenula,Glu+	CGTCAGGAGTGGGTTG-1	4.30245
N6.Dorsal Habenula,Glu+	CGTCAGGGTCTTGATG-1	0
N6.Dorsal Habenula,Glu+	CGTGAGCGTAAACCTC-1	3.14937
N6.Dorsal Habenula,Glu+	CGTTAGATCACCAGGC-1	2.70321
N6.Dorsal Habenula,Glu+	CGTTCTGGTCGCTTTC-1	3.96106
N6.Dorsal Habenula,Glu+	CGTTCTGGTTCCCGAG-1	2.80505
N6.Dorsal Habenula,Glu+	CGTTGGGCAAACCTAC-1	3.78654
N6.Dorsal Habenula,Glu+	CGTTGGGCACGAAAGC-1	4.47943
N6.Dorsal Habenula,Glu+	CGTTGGGCACTTACGA-1	4.17596
N6.Dorsal Habenula,Glu+	CTAACTTAGTGTTAGA-1	3.62247
N6.Dorsal Habenula,Glu+	CTACACCCATCCAACA-1	0
N6.Dorsal Habenula,Glu+	CTACGTCAGTGCAAGC-1	2.96436
N6.Dorsal Habenula,Glu+	CTAGAGTCATGGGAAC-1	3.64217
N6.Dorsal Habenula,Glu+	CTAGCCTCAAGTCTAC-1	4.24687
N6.Dorsal Habenula,Glu+	CTAGTGAGTTCATGGT-1	0
N6.Dorsal Habenula,Glu+	CTCATTAGTAGCGTAG-1	0
N6.Dorsal Habenula,Glu+	CTCCTAGAGAGTTGGC-1	1.90521
N6.Dorsal Habenula,Glu+	CTCCTAGGTAGAGGAA-1	2.22877
N6.Dorsal Habenula,Glu+	CTCGTACTCGCCTGTT-1	3.72141
N6.Dorsal Habenula,Glu+	CTCTAATTCTTAGCCC-1	0
N6.Dorsal Habenula,Glu+	CTGAAACTCTGGTATG-1	3.5928
N6.Dorsal Habenula,Glu+	CTGCCTAAGCCAGAAC-1	0
N6.Dorsal Habenula,Glu+	CTGCCTATCTAACCGA-1	2.5221
N6.Dorsal Habenula,Glu+	CTGTTTAGTTAAGTAG-1	2.82721
N6.Dorsal Habenula,Glu+	CTTACCGTCTGCAGTA-1	4.27658
N6.Dorsal Habenula,Glu+	CTTCTCTAGAAGGTGA-1	2.19226
N6.Dorsal Habenula,Glu+	CTTCTCTTCCAAACAC-1	4.47684
N6.Dorsal Habenula,Glu+	CTTTGCGTCTACTTAC-1	0
N6.Dorsal Habenula,Glu+	GAACATCCAGGAACGT-1	2.52316
N6.Dorsal Habenula,Glu+	GAACATCGTACAGTTC-1	3.10965
N6.Dorsal Habenula,Glu+	GAACATCTCAGTTCGA-1	3.05346
N6.Dorsal Habenula,Glu+	GAAGCAGCAGGGTACA-1	2.77918
N6.Dorsal Habenula,Glu+	GAATGAAAGGCCATAG-1	0
N6.Dorsal Habenula,Glu+	GAATGAACAGCTGTGC-1	3.83699
N6.Dorsal Habenula,Glu+	GACCTGGTCTTAGCCC-1	0
N6.Dorsal Habenula,Glu+	GACGTGCTCGAATCCA-1	2.63092
N6.Dorsal Habenula,Glu+	GACGTTAAGAAGATTC-1	0
N6.Dorsal Habenula,Glu+	GACTGCGCACTAAGTC-1	0
N6.Dorsal Habenula,Glu+	GACTGCGGTCGCGGTT-1	4.0287
N6.Dorsal Habenula,Glu+	GAGCAGAAGCAGGTCA-1	0
N6.Dorsal Habenula,Glu+	GATCGATAGTCGTTTG-1	4.49128
N6.Dorsal Habenula,Glu+	GATCTAGCAACCGCCA-1	0
N6.Dorsal Habenula,Glu+	GATGAGGTCACAGGCC-1	3.21857
N6.Dorsal Habenula,Glu+	GATGAGGTCGTAGGAG-1	4.58875
N6.Dorsal Habenula,Glu+	GCAATCACACGGCCAT-1	4.38815
N6.Dorsal Habenula,Glu+	GCACTCTAGATCTGAA-1	3.57803
N6.Dorsal Habenula,Glu+	GCACTCTGTCGTCTTC-1	3.201
N6.Dorsal Habenula,Glu+	GCATACAGTACCATCA-1	4.52455
N6.Dorsal Habenula,Glu+	GCCTCTAGTCCGCTGA-1	5.42265
N6.Dorsal Habenula,Glu+	GCCTCTATCAAGGCTT-1	0
N6.Dorsal Habenula,Glu+	GCGCAACCAGTCACTA-1	0
N6.Dorsal Habenula,Glu+	GCGCAGTAGTCATCCA-1	3.11478
N6.Dorsal Habenula,Glu+	GCTCCTAGTCAACATC-1	3.96372
N6.Dorsal Habenula,Glu+	GCTCCTATCGGAAATA-1	2.66881
N6.Dorsal Habenula,Glu+	GCTGCAGGTGATGATA-1	0
N6.Dorsal Habenula,Glu+	GCTGCAGTCGTATCAG-1	2.37194
N6.Dorsal Habenula,Glu+	GCTGCAGTCTACGAGT-1	4.10773
N6.Dorsal Habenula,Glu+	GCTGCTTGTCATGCAT-1	0
N6.Dorsal Habenula,Glu+	GGAAAGCAGCTGAACG-1	0
N6.Dorsal Habenula,Glu+	GGAACTTCACGACGAA-1	4.54713
N6.Dorsal Habenula,Glu+	GGACAGACAAGTTGTC-1	2.8972
N6.Dorsal Habenula,Glu+	GGACAGACACGGACAA-1	4.20074
N6.Dorsal Habenula,Glu+	GGACGTCAGGCAGTCA-1	2.70581
N6.Dorsal Habenula,Glu+	GGACGTCAGGCTAGGT-1	3.59509
N6.Dorsal Habenula,Glu+	GGATGTTTCAAACCAC-1	0
N6.Dorsal Habenula,Glu+	GGCGACTGTGCACTTA-1	2.84534
N6.Dorsal Habenula,Glu+	GGGCATCGTTCATGGT-1	0
N6.Dorsal Habenula,Glu+	GGGTCTGGTGCCTGGT-1	2.94453
N6.Dorsal Habenula,Glu+	GGGTTGCGTTGGACCC-1	0
N6.Dorsal Habenula,Glu+	GGTGCGTAGGATGTAT-1	3.76262
N6.Dorsal Habenula,Glu+	GGTGCGTTCTTGACGA-1	0
N6.Dorsal Habenula,Glu+	GGTGTTACACGAGGTA-1	2.37636
N6.Dorsal Habenula,Glu+	GTAACTGTCAGGCGAA-1	3.85304
N6.Dorsal Habenula,Glu+	GTACTCCGTATGAAAC-1	0
N6.Dorsal Habenula,Glu+	GTATCTTAGACTGTAA-1	2.66259
N6.Dorsal Habenula,Glu+	GTATTCTCAGGTCCAC-1	3.38736
N6.Dorsal Habenula,Glu+	GTATTCTCAGTAAGAT-1	4.28417
N6.Dorsal Habenula,Glu+	GTCACGGCAGATGAGC-1	3.6861
N6.Dorsal Habenula,Glu+	GTGCAGCGTAGGCATG-1	4.21001
N6.Dorsal Habenula,Glu+	GTGCGGTTCGGAATCT-1	3.14831
N6.Dorsal Habenula,Glu+	GTGGGTCAGGATGGTC-1	0
N6.Dorsal Habenula,Glu+	GTTCGGGAGCTTATCG-1	2.49107
N6.Dorsal Habenula,Glu+	GTTCGGGTCCTCAATT-1	2.34507
N6.Dorsal Habenula,Glu+	GTTTCTACACATGGGA-1	3.42054
N6.Dorsal Habenula,Glu+	GTTTCTACACCCTATC-1	5.24647
N6.Dorsal Habenula,Glu+	GTTTCTACATGTCGAT-1	4.22383
N6.Dorsal Habenula,Glu+	TAAACCGCACCACGTG-1	3.16228
N6.Dorsal Habenula,Glu+	TAAGAGATCCGCTGTT-1	3.07947
N6.Dorsal Habenula,Glu+	TAAGTGCAGCTACCGC-1	3.75206
N6.Dorsal Habenula,Glu+	TAAGTGCCATCGGGTC-1	0
N6.Dorsal Habenula,Glu+	TAAGTGCGTAACGCGA-1	0
N6.Dorsal Habenula,Glu+	TACCTTAAGGCTCAGA-1	0
N6.Dorsal Habenula,Glu+	TACTCATAGATGCCAG-1	3.21123
N6.Dorsal Habenula,Glu+	TACTCGCCAATCAGAA-1	4.05063
N6.Dorsal Habenula,Glu+	TACTTACGTAGCCTAT-1	2.77988
N6.Dorsal Habenula,Glu+	TAGACCACAGCTATTG-1	3.6278
N6.Dorsal Habenula,Glu+	TAGACCAGTTTCGCTC-1	3.64701
N6.Dorsal Habenula,Glu+	TAGAGCTAGGAGTCTG-1	0
N6.Dorsal Habenula,Glu+	TAGCCGGAGGATATAC-1	0
N6.Dorsal Habenula,Glu+	TAGTGGTGTTATTCTC-1	3.72535
N6.Dorsal Habenula,Glu+	TATGCCCGTTGGTTTG-1	0
N6.Dorsal Habenula,Glu+	TATTACCCATCTGGTA-1	3.22853
N6.Dorsal Habenula,Glu+	TCAATCTGTCGCTTCT-1	4.60948
N6.Dorsal Habenula,Glu+	TCAGATGGTTGGGACA-1	3.67908
N6.Dorsal Habenula,Glu+	TCAGCTCAGGGCTCTC-1	4.34722
N6.Dorsal Habenula,Glu+	TCAGGATGTTTAGCTG-1	3.99986
N6.Dorsal Habenula,Glu+	TCAGGTAGTCTAAACC-1	5.07665
N6.Dorsal Habenula,Glu+	TCCCGATAGCGTGTCC-1	4.12554
N6.Dorsal Habenula,Glu+	TCGGTAAAGTGCAAGC-1	3.81976
N6.Dorsal Habenula,Glu+	TCGTAGAAGTCTCAAC-1	3.88246
N6.Dorsal Habenula,Glu+	TCTCATAGTCGCGAAA-1	4.06515
N6.Dorsal Habenula,Glu+	TCTTCGGTCTCCAACC-1	0
N6.Dorsal Habenula,Glu+	TCTTTCCAGTGCGTGA-1	2.9793
N6.Dorsal Habenula,Glu+	TGACAACCATCGATGT-1	2.31492
N6.Dorsal Habenula,Glu+	TGAGAGGCAAGACGTG-1	0
N6.Dorsal Habenula,Glu+	TGATTTCGTGTGGTTT-1	3.75872
N6.Dorsal Habenula,Glu+	TGCCCTATCATCGGAT-1	3.31
N6.Dorsal Habenula,Glu+	TGGGAAGAGCCACGCT-1	2.7913
N6.Dorsal Habenula,Glu+	TGGGAAGAGGAATGGA-1	4.52305
N6.Dorsal Habenula,Glu+	TGGGCGTGTTGTACAC-1	0
N6.Dorsal Habenula,Glu+	TGGTTAGGTCCATGAT-1	3.84383
N6.Dorsal Habenula,Glu+	TGGTTAGTCGTCTGCT-1	3.75831
N6.Dorsal Habenula,Glu+	TGTCCCATCAGAGGTG-1	3.33447
N6.Dorsal Habenula,Glu+	TTAGGACCACCATGTA-1	4.4742
N6.Dorsal Habenula,Glu+	TTAGGCAAGCGATTCT-1	4.53781
N6.Dorsal Habenula,Glu+	TTATGCTTCGGCGCTA-1	0
N6.Dorsal Habenula,Glu+	TTCCCAGAGCATGGCA-1	0
N6.Dorsal Habenula,Glu+	TTCGGTCTCCCATTTA-1	0
N6.Dorsal Habenula,Glu+	TTCTCAAGTCATACTG-1	3.65799
N6.Dorsal Habenula,Glu+	TTCTCCTGTTGGTAAA-1	3.39393
N6.Dorsal Habenula,Glu+	TTGAACGTCTGAAAGA-1	4.73056
N6.Dorsal Habenula,Glu+	TTGGCAATCAATCTCT-1	4.00725
N6.Dorsal Habenula,Glu+	TTTACTGAGCACCGCT-1	4.42454
N6.Dorsal Habenula,Glu+	TTTATGCAGAGTAATC-1	0
N6.Dorsal Habenula,Glu+	TTTCCTCGTATCGCAT-1	4.0123
N6.Dorsal Habenula,Glu+	TTTGTCACAACTGGCC-1	0

## Sheet: Fig 2e
Fig 2e
clusters	cone																		rod
rho	1.13783	1.13783	1.13783	1.13783	1.13783	1.13783	1.13783	1.13783	1.13783	1.13783	1.13783	1.13783	1.13783	1.13783	1.13783	1.13783	1.13783	1.13783	5.65539	5.65539	5.65539	5.65539	5.65539	5.65539	5.65539	5.65539	5.65539	5.65539	5.65539	5.65539
gnat1	0	0	0	0	0	0	0	0	0	0	0	0	0	0	0	0	0	0	3.89062	3.89062	3.89062	3.89062	3.89062	3.89062	3.89062	3.89062	3.89062	3.89062	3.89062	3.89062
gnat2	2.88814	2.88814	2.88814	2.88814	2.88814	2.88814	2.88814	2.88814	2.88814	2.88814	2.88814	2.88814	2.88814	2.88814	2.88814	2.88814	2.88814	2.88814	0	0	0	0	0	0	0	0	0	0	0	0
gngt2a	5.34118	5.34118	5.34118	5.34118	5.34118	5.34118	5.34118	5.34118	5.34118	5.34118	5.34118	5.34118	5.34118	5.34118	5.34118	5.34118	5.34118	5.34118	1.34027	1.34027	1.34027	1.34027	1.34027	1.34027	1.34027	1.34027	1.34027	1.34027	1.34027	1.34027
VNP	3.80735	3.80735	3.80735	3.80735	3.80735	3.80735	3.80735	3.80735	3.80735	3.80735	3.80735	3.80735	3.80735	3.80735	3.80735	3.80735	3.80735	3.80735	5	5	5	5	5	5	5	5	5	5	5	5

## Sheet: Fig 3c
Fig 3c
ID	3.5dpf	4.0dpf	4.5dpf	5.0dpf	5.5dpf	6.0dpf	6.5dpf
1	713.846	831.718	1365.32	1453.88	2799.19	1890.42	2568.96
2	659.687	580.254	983.332	993.705	1382.56	840.663	1318.2
3	448.359	372.434	601.448	431.256	854.984	555.084	740.34
4	1598.39	2637.26	2398.5	3111.07	3340.2	3397.87	3475.18
5	1018.8	1701.72	1589.55	2227.8	2714.52	2990.28	3283.89
6	739.203	623.814	893.665	580.985	1058.24	539.122	877.177
7	793.79	646.28	680.298	453.369	699.296	661.73	815.469
8	991.513	1412.55	1091.71	1768.59	2436.64	1959.17	3127.98
9	738.724	747.911	889.326	819.397	1497.31	659.309	1281.24
10	738.288	688.529	882.521	777.57	1241.13	1329.42	1711.89
11	645.037	556.96	916.41	741.618	958.529	458.681	1233.05
12	549	398.09	579.855	413.227	653.486	420.118	826.053
13	653.004	478.322	816.157	699.445	1282.3	763.375	1509.86
14	613.423	774.949	738.61	542.548	742.025	528.225	607.413
15	739.383	805.32	929.085	844.857	1066.73	677.067	994.107
16	800.594	721.651	1221.21	1452.19	1714.46	1821.96	2391.61
17	409.181	375.646	597.709	638.738	910.721	552.675	743.526
18	1792.47	3334.43	3364.84	3268.25	3354.9	3461.36	3320.86
19	2407.09	3541.75	3277.97	3601.78	3386.09	3313.06	3050.52
20	1010.13	1378.21	1664.16	2612.47	3085.31	3061.78	3190.02
21	684.868	741.147	749.227	682.822	1156.15	668.21	1008.35
22	893.145	945.576	1045.86	1197.32	1920.67	1189.1	2731.38
23	864.221	875.811	972.358	705.047	971.772	502.8	837.135
24	985.902	1827.53	2009.02	2419.92	2719.73	2674.88	3361.24
25	529.661	526.582	524.262	740.372	1067.81	3720.85	2874.18
26	881.581	979.029	1120.35	1010.4	1849.27	979.17	1133.19
27	1224.23	2238.29	1814.43	2772.51	3078.25	3151.83	3427.91
28	879.452	764.285	961.498	699.814	1515.1	624.764	1031.52
29	709.152	3089.77	3014.59	2613.41	2937.45	3141.58	3156.04
30	698.017	518.414	774.198	787.545	1073.39	799.43	1139.43
31	640.58	1964.1	1870.92	429.993	1087.21	1093.33	1811.77
32	262.794	427.243	823.381	820.442	1317.06	754.864	1345.65
33	862.004	891.771	1230.74	1432.77	1624.61	1833.03	2400.73
34	501.452	517.934	869.431	558.737	922.027	543.904	896.941
35	1826.13	1332.63	1552.84	1635.4	2080.38	1624.52	2038.98
36	689.377	743.869	1588.16	985.041	1270.93	1278.4	2280.91
37	1302.9	2673.43	2215.09	2981.65	3374.53	3015.97	3594.91
38	716.11	494.351	741.417	522.267	863.964	616.906	954.156
39	857.93	874.093	1010.91	760.489	1135.03	810.286	1228.46
40	910.545	939.239	1079.75	795.227	1381.52	940.006	1119.23
41	1214.74	1058.79	1303.7	864.989	1369.08	535.876	1279.3
42	1312.47	1161.67	1237.23	996.44	1663.83	1000.47	1651.46
43	400.99	362.134	618.528	667.704	1259.02	832.127	1251.94
44	775.848	839.089	1070.23	703.653	1775.11	959.639	1425.51
45	697.414	543.645	736.009	609.142	969.965	710.284	971.498
46	951.221	791.849	1083.89	996.382	1590.02	1210.71	1870.86
47	551.836	480.005	793.041	659.822	1043.47	368.081	710.354
48	400.633	361.1	518.449	451.547	948.036	561.382	1051.22
49	1273.97	987.292	1264.36	858.033	1391.48	981.215	1617.76
50	517.628	478.547	748.721	738.46	1481.17	853.177	1555.9
51	416.122	381.369	688.018	658.064	1231.78	697.673	1199.28
52	335.057	258.018	499.95	384.858	693.804	416.671	797.5
53	283.947	239.266	431.611	449.04	927.905	501.135	708.442
54	254.463	250.861	466.845	423.626	924.92	578.503	853.43
55	238.756	272.768	544.714	449.434	873.038	591.147	821.276
56	600.98	675.476	771.581	1118.68	1776.16	2433.65	2221.39
57	497.579	475.567	1061.82	843.495	1435.19	887.585	1425.83
58	269.992	326.27	395.645	419.607	533.545	632.83	755.026
59	215.859	261.66	344.399	389.441	724.141	472.556	876.211
60	840.856	532.072	1020.15	982.327	1587.75	973.47	1785.74
61	647.538	628.92	1411.8	1849.16	2807.81	1637.24	2743.57
62	211.555	236.184	418.771	461.254	654.678	569.04	905.495
63	235.5	248.308	418.441	397.033	679.499	385.313	780.225
64	378.133	368.694	697.617	455.127	765.367	519.043	997.728
65	213.515	249.984	602.169	502.669	1085.06	570.645	893.03
66	412.881	340.887	665.222	516.019	948.177	528.474	863.588
67	626.33	513.52	597.981	498.541	818.413	634.562	969.233
68	557.579	727.682	864.561	1463.1	1418.72	1296.53	1145.72
69	361.809	313.532	358.62	295.832	446.533	405.075	484.82
70	460.86	283.287	667.62	508.49	1056.97	615.743	1106.65
71	281.44	251.561	530.117	381.23	765.341	553.192	993.208
72	443.243	389.445	590.489	494.94	697.264	430.17	719.646
73	399.262	292.827	527.819	525.302	1071.1	560.173	1061.77
74	640.557	613.061	1253.64	842.956	1183.94	988.861	1442.39
75	402.17	359.813	781.209	599.639	1257.24	671.588	936.181
76	481.594	449.356	616.738	602.279	1374.35	810.509	1274.53
77	534.96	301.816	444.099	314.688	934.503	526.402	1009.15
78	552.757	475.805	631.075	429.982	684.416	352.659	774.329
79	598.231	589.542	764.716	469.663	776.584	551.122	557.529
80	381.788	305.093	356.73	298.789	434.205	328.126	365.483
81	1068.18	1007.43	1739.9	969.49	1776.67	448.536	999.039
82	328.279	374.667	428.754	437.994	1062.56	612.628	1120.53
83	270.381	302.979	556.573	418.205	464.071	512.829	830.642
84	960.418	695.631	1129.24	805.774	1496.26	906.138	1653.47
85	1727.51	2207.98	1711.98	3185.57	3621.81	3645.63	3600.38
86	792.045	871.504	1031.21	885.174	1364.67	521.984	754.74
87	936.4	816.993	1282.55	1278.22	2470.3	1509.44	1992.52
88	1041.23	967.595	1204.84	1128.72	1500.49	960.298	1434.34
89	1833.9	2997.74	2218.32	2807.33	3166.11	3443.35	3286.03
90	1070.41	1184.21	1096.07	1258.71	2172.51	1881.73	2384.89
91	747.341	971.39	1255.3	1515.46	2104.67	1679.59	2216.69
92	908.6	854.262	860.21	666.214	1156.89	554.221	914.193
93	1213.4	1973.19	1841.2	2447.18	3011.49	3040.68	2865.13
94	682.193	570.364	937.831	679.656	1356.27	1240.64	1334.24
95	422.854	884.179	823.122	947.177	1626.91	1131.75	1303.01
96	1636.83	2846.56	2517.34	3579.74	3578.01	3459.78	3467.38
97	1195.19	3125.97	2820.32	2312.32	3512.93	2681.76	3346.48
98	1351.99	1850.86	1494.68	1978.88	3057.86	2201.3	1815.25
99	1075.69	1026.51	1261.62	1006.06	2157.39	1326.73	1500.04
100	1322.17	741.73	1073.39	795.623	1362.05	838.032	1179.6
101	206.77	248.447	499.555	423.078	988.318	435.26	647.677
102	1126.57	1095.13	1034.01	973.289	1696.65	994.142	1466.02
103	758.13	748.932	914.328	1168.86	1814.15	1608.37	1592.34
104	571.384	498.313	879.063	935.714	1559.9	1336.06	1332.73
105	989.766	859.397	1124.46	937.044	1584.6	933.656	1213.12
106	754.968	749.599	958.602	709.496	1252.87	890.357	2174.56
107	774.207	1391.18	1760.56	2193.47	2841.97	2150.51	2275.51
108	649.669	745.613	979.18	1173.4	1885.49	1221.63	1399.36
109	1061.47	1505.72	1515.78	1838.46	2897.13	2564.56	3053.09
110	982.855	909.355	903.378	751.27	1258.76	809.708	1381.05
111	1102.74	1371.89	2066.46	2382.52	3129.17	2744.75	3082.81
112	796.875	880.924	1419.93	1825.18	2047.87	1540.2	1841.77
113	1212.64	1195.15	1252.37	1113.87	1736.62	1418.35	1650.83
114	1082.64	1044.07	987.479	856.174	1282.69	917.603	1005.66
115	831.893	668.822	976.951	795.548	1274.3	840.933	1146.53
116	365.005	582.959	841.489	744.14	898.992	1561.55	1650.28
117	911.699	873.957	1251.9	1460.08	2491.82	2196.21	1700.84
118	796.664	1152.78	1198.33	1722.91	2595.59	2157.31	2478.47
119	704.962	848.181	1065.66	1559.89	2400.4	2080.15	2247.73
120	906.023	1843.33	1865.78	2710.8	3094.53	3445.77	3497.71
121	337.136	672.897	659.809	817.054	1178.11	859.28	1057.68
122	707.355	760.949	1085.15	900.817	1366.02	842.877	1118.17
123	671.636	559.874	1073.69	1325	1864.8	1478.22	1909.61
124	1267.33	1894.05	2130.2	3176.36	3619.26	3130.04	3459.87
125	1294.46	1045.21	1158.63	853.682	1285.3	1068.07	1604.28
126	573.926	436.934	1074.71	759.706	1542.4	1100.03	1498.73
127	759.353	744.002	1075.1	1126.83	2069.26	1198	1564.51
128	423.397	398.069	614.977	566.466	1121.14	660.143	1075.71
129	908.193	1165.83	1838.08	2376.12	3441.12	2996.34	3226.28
130	817.14	617.851	870.804	590.658	1099.76	723.567	676.675
131	807.985	1439.59	1592.46	2308.12	3065.86	3014.18	3317.66
132	397.722	357.058	425.854	548.416	1147.12	1063.75	1239.09
133	606.431	475.304	859.301	646.579	1258.45	949.321	1193.11
134	533.319	590.618	885.924	732.414	1282.27	899.666	1306.93
135	487.007	599.733	1162.82	1042.78	1528.76	1053.87	1299.83
136	573.293	474.937	973.329	780.219	1578.55	988.911	1061.04
137	1118.19	980.97	1093.25	1014.68	1856.72	1022.96	1499.64
138	441.921	318.603	740.874	407.007	553.222	359.799	813.282
139	268.84	297.271	427.874	296.186	761.139	445.863	555.191
140	518.367	532.991	921.44	727.652	1046.08	853.091	993.826
141	871.43	1147.58	1747.91	1949.96	2897.71	2157.59	2830.48
142	321.234	377.34	663.896	516.279	1211.69	692.936	1053.79
143	728.208	651.266	879.466	844.573	1808.86	1153.39	1292.33
144	308.07	351.152	493.285	375.416	745.475	508.586	807.459
145	489.109	779.564	1272.65	1102.24	1911.97	2196.76	2452.78
146	346.707	408.828	940.561	898.132	1510.66	1685.69	1795.37
147	361.331	388.431	966.429	960.437	1527.58	1753.15	2021.86
148	162.893	284.062	549.724	392.792	746.857	550.307	829.483
149	575.035	456.714	953.132	1146.66	1621.86	1862.3	2569.86
150	473.807	333.302	609.198	483.336	720.562	573.968	804.347
151	555.911	440.472	945.015	1008.84	1664.81	1835.04	2284.1
152	834.885	651.385	1015.43	731.381	1154.5	914.132	1300.35
153	781.118	503.097	1061.84	686.058	1172.32	992.918	1310.53
154	554.547	433.127	903.485	871.841	1643.96	1630.73	2525.29
155	473.313	499.665	948.668	1138.57	1765.29	1769.09	1987.52
156	270.303	375.241	1420.24	1638.17	2805.4	2996.87	2889.46
157	206.726	859.431	1175.2	1405.62	1633.77	1966.35	2219.41
158	472.92	423.921	652.589	612.493	1084.62	1061.17	1455.71
159	195.112	385.503	261.663	376.313	674.969	2637.26	3051.18
160	507.307	424.319	546.196	635.91	942.342	781.311	1089.24
161	333.173	239.426	602.01	405.152	715.692	691.456	1188.59
162	408.348	359.664	699.543	458.029	653.182	606.821	768.106
163	205.936	245.026	486.848	459.947	735.471	747.266	915.236
164	396.163	231.392	446.01	365.028	595.066	590.331	650.784
165	204.543	346.948	804.938	784.087	1486.05	1748.88	2071.8
166	300.171	337.839	970.92	1034.57	1534.39	1447.75	2419.45
167	335.586	458.07	842.979	691.102	1098.19	813.346	1013.28
168	325.44	316.241	807.364	891.329	2071.4	2680.67	2862.48
169	740.241	454.179	771.088	408.558	636.984	528.42	880.206
170	237.342	221.425	297.138	234.761	479.917	451.51	686.002
171	450.516	445.257	692.786	551.274	901.991	742.877	887.57
172	196.403	263.589	469.324	441.454	726.693	601.053	826.441
173	247.789	375.751	350.371	307.775	497.568	487.997	785.301
174	343.468	220.528	205.941	227.487	485.384	391.36	561.971
175	220.393	245.652	307.919	247.412	386.844	308.771	527.561
176	197.245	243.606	387.846	355.937	727.831	1028.31	848.788
177	219.665	247.493	507.796	411.146	852.317	797.505	810.701
178	224.705	242.835	396.065	321.225	723.788	733.338	1231.12
179	227.302	287.43	591.198	412.893	748.713	613.96	744.585
180	232.236	241.103	464.002	351.77	754.501	647.698	747.867
181	233.781	249.077	522.13	476.455	853.255	1012.51	957.332
182	203.102	235.243	413.196	400.62	772.239	777.359	848.673
183	222.6	277.26	452.068	355.215	602.796	542.995	850.227
184	196.777	226.969	397.191	311.946	796.499	712.055	959.583
185	250.113	238.902	326.666	277.436	559.384	524.538	804.023
186	326.186	345.086	683.695	361.125	835.693	664.873	819.215
187	242.5	226.041	234.791	245.158	610.272	628.809	676.353
188	248.734	246.167	943.762	587.45	834.645	622.763	921.327
189	245.35	272.03	486.85	387.39	807.967	569.707	955.33
190	231.379	261.168	363.501	307.602	608.458	483.636	855.038
191	187.446	256.569	412.509	317.768	523.653	382.255	497.396
192	254.071	272.915	408.825	286.359	417.795	363.623	433.327
193	323.182	276.449	431.695	324.232	462.2	439.85	637.445
194	318.67	503.615	1236.96	1291.02	2119.87	1781.35	1847.66
195	251.828	408.768	675.616	618.443	1402.99	1082.72	1630.85
196	603.849	394.602	734.612	398.416	705.27	903.909	1023.77
197	288.34	218.802	373.787	272.311	482.297	319.692	367.278
198	209.501	216.628	322.649	242.846	282.617	241.558	335.567
199	287.836	219.662	207.136	243.708	258.447	241.738	402.726
200	668.024	231.334	715.54	571.858	751.47	607.641	738.781
201	221.788	209.79	257.972	270.064	465.761	329.343	488.108
202	196.915	225.466	351.442	249.074	390.808	275.932	598.994
203	196.882	225.137	259.822	235.759	255.074	311.619	583.69
204	398.624	475.421	605.711	429.975	774.146	530.634	783.831
205	597.844	548.849	713.803	497.117	611.728	519.232	849.194
206	207.698	258.411	218.402	220.362	449.333	310.835	534.075
207	282.186	298.31	383.62	237.924	364.144	298.495	468.671
208	238.485	214.909	249.13	248.368	360.499	286.081	415.633
209	241.417	269.323	353.441	273.975	441.862	370.664	478.812
210	463.789	377.692	772.832	645.324	1078.6	936.657	1148.82
211	579.703	514.582	985.55	906.334	966.12	1083.99	1177.6
212	751.501	385.946	916.435	622.361	867.812	827.424	1224.81
213	618.542	417.943	842.572	616.929	796.775	761.724	1058.02
214	778.006	500.431	976.365	715.775	1000.58	1077.1	1250.7
215	676.405	679.988	1088.63	968.141	1421.2	1619.88	2016.33
216	727.813	432.067	776.738	627.721	630.338	524.64	547.192
217	309.515	448.435	783.849	832.569	894.11	954.112	1060.92
218	722.686	519.307	916.951	749.036	903.772	722.511	1122.01
219	701.203	525.483	870.181	664.443	1019.79	805.641	927.504
220	850.31	896.48	1795.12	1445.86	1588.14	2114.7	2419.68
221	795.586	692.484	1319.27	1431.58	1258.67	1589.29	1383.99
222	908.096	717.324	1632.33	1403.17	1597.21	1510.06	1887.54
223	805.336	689.929	1428.39	1463.21	1469.58	1711.76	1838.73
224	751.342	522.559	887.825	714.798	926.727	995.315	1154.12
225	629.246	649.198	1143.72	968.77	1263.61	1753.26	2104.19
226	547.805	378.194	683.026	679.396	941.21	883.251	1181.59
227	534.019	521.605	632.67	603.282	710.291	666.114	672.097
228	387.651	395.656	692.03	715.952	718.066	719.446	805.574
229	520.122	465.309	978.169	964.728	1167.92	1392.19	1799.6
230	593.229	415.319	1188.53	1295.31	1337.38	1718.66	1458.98
231	370.972	296.772	814.307	780.43	939.721	1123.37	987.823
232	722.653	592.711	1301.22	1166.49	1281.29	1726.1	2236.13
233	345.51	268.84	533.197	351.215	489.372	375.261	529.312
234	640.866	519.767	978.277	660.534	904.451	881.113	1093.51
235	736.235	548.177	874.21	734.906	896.577	777.107	1138.36
236	622.632	400.457	705.507	507.993	840.72	716.482	1088.21
237	654.008	468.427	952.976	727.005	851.94	1085.84	1454.99
238	478.576	390.937	694.749	546.402	789.503	777.929	869.122
239	441.732	343.055	637.584	388.96	629.404	507.276	647.616
240	510.141	370.155	754.06	558.829	706.117	713.189	1001.23
241	441.587	500.12	1110.7	990.94	1093.44	1460.67	1330.16
242	406.638	314.962	847.264	755.706	1150.2	965.082	1340.59
243	269.213	252.75	759.323	551.024	752.649	727.644	841.963
244	275.172	332.002	785.488	586.591	925.475	880.403	1025.11
245	417.971	347.305	746.144	542.698	875.625	766.794	1059.12
246	270.168	363.712	689.402	430.222	635.77	458.684	528.523
247	441.042	510.38	1064.55	785.315	1203.79	1345.1	1589.94
248	235.299	304.571	538.7	614.809	681.287	556.807	770.13
249	220.46	249.909	494.146	378.768	561.607	477.933	520.814
250	283.485	252.107	548.422	436.487	690.987	532.133	787.383
251	369.981	283.706	636.804	581.442	821.167	719.129	980.437
252	485.168	391.196	608.888	675.524	853.715	648.111	1108.06
253	486.347	527.622	1167.34	941.326	973.694	947.034	1186.91
254	459.072	350.621	736.843	704.099	1227.1	964.619	1734.3
255	283.154	254.148	578.732	360.941	726.873	549.075	918.411
256	221.798	248.28	402.866	308.223	592.32	397.515	652.138
257	231.657	248.782	509.401	374.82	624.427	382.197	697.881
258	302.278	273.95	535.999	415.088	703.594	479.593	1051.24
259	308.496	554.775	773.723	694.307	674.042	871.832	663.644
260	250.179	244.071	382.147	350.102	635.993	500.911	828.705
261	673.302	659.179	1316.46	1184.83	1617.22	1680.16	2060.08
262	459.497	423.501	717.562	481.373	793.473	631.858	936.647
263	584.214	534.611	783.585	719.759	1066.85	993.557	1068.83
264	205.635	225.681	326.748	242.428	376.168	410.243	642.898
265	471.677	344.111	794.417	421.339	693.398	650.075	719.629
266	519.242	389.747	943.929	653.421	900.4	718.436	934.136
267	2066.81	1976.07	2546.61	2387.72	2980.85	3252.53	2951.26
268	909.298	696.284	983.349	935.483	1354.89	1285.29	1040.3
269	849.012	458.86	1212.22	1551.81	2010.32	2166.29	1848.5
270	1361.56	637.871	1188.75	808.552	2023.71	1224.91	1318.34
271	1079.18	858.992	1568.65	2098.65	2974.26	3119.66	2870.58
272	1354.44	1275.33	2109.64	1907.79	2695.87	1903.06	1423.33
273	1383.17	1455.5	2353.03	1341.23	1754.84	1167.19	1083.11
274	1620.73	1164.92	1439.58	1582.91	2393.87	2492.69	2193.78
275	917.157	695.76	1648.61	1311.76	2073.83	1912.89	1576.42
276	968.925	624.198	1396.16	1157.25	1648.34	1424.07	1418.89
277	1074.6	543.794	1727.07	1791.42	2089.27	2393.73	2353.2
278	1664.42	1418.68	2187.66	1764.93	2865.4	2361.17	2038.93
279	1681.18	1063.61	2073.47	1376.76	2846.92	2270.69	2026.49
280	1088.66	239.392	895.478	609.977	1426.6	1438.45	1473.83
281	374.024	236.78	303.022	345.234	898.085	826.634	824.209
282	1032.67	453.554	1040.72	850.429	1304.03	1071.81	947.041
283	461.701	251.119	265.66	246.383	582.385	365.779	468.103
284	1069.61	460.009	760.326	478.671	1260.46	814.663	789.196
285	956.863	487.908	1071.63	750.017	1607	1357.18	1446.86
286	844.656	510.802	1042.49	547.859	1251.24	899.288	809.835
287	680.277	304.383	760.457	402.452	757.005	546.284	1052.29
288	273.637	258.55	602.249	293.767	719.195	407.678	700.2
289	602.652	363.335	850.794	586.085	1475.13	1097.27	1175.7
290	714.918	425.4	910.594	918.043	1439.37	1118.26	1034.44
291	335.227	256.177	677.818	502.48	1244.35	863.884	1200.64
292	1528.02	1554.6	1926.12	2177.2	3317.49	3067.65	3115.68
293	569.216	202.573	368.782	499.867	1081.85	1193.97	1103.5
294	421.516	242	479.17	323.609	1091.66	883.313	1001.05
295	383.608	209.864	429.157	327.803	708.103	548.29	739.429
296	479.042	221.061	433.997	411.524	947.395	870.92	888.272
297	608.689	369.788	742.974	333.346	837.595	582.7	828.986
298	398.833	251.278	667.528	377.82	791.272	621.426	969.26
299	300.319	287.037	622.275	460.817	1079.89	677.28	1155.02
300	426.447	297.02	718.399	347.349	890.409	662.016	900.959
301	1392.27	731.718	1144.3	542.162	1183.5	806.539	1103.96
302	1152.7	726.26	1187.42	653.439	1653.61	955.262	1061.38
303	903.408	566.04	989.602	518.152	1102.44	671.372	757.197
304	344.175	250.081	403.39	270.828	496.489	285.13	532.947
305	468.801	351.319	540.845	387.068	950.564	452.182	871.194
306	359.018	246.192	449.068	286.682	665.795	289.18	503.77
307	237.454	226.458	401.007	253.612	430.468	270.077	466.231
308	406.551	272.182	607.324	360.434	993.113	841.715	942.617
309	659.224	233.153	682.523	389.455	1007.8	592.308	752.192
310	971.599	459.634	826.343	400.027	884.938	542.004	623.823
311	611.156	306.249	701.699	450.922	777.94	610.696	799.973
312	329.02	305.835	453.701	278.955	495.928	496.99	524.233
313	599.46	347.369	667.722	389.353	630.007	373.361	761.759
314	631.678	481.428	867.162	359.37	869.755	647.76	1128.06
315	386.922	286.179	684.6	409.088	1063.82	599.663	819.963
316	584.156	285.231	592.964	275.932	661.645	340.114	642.98
317	648.206	245.486	772.804	449.855	967.354	709.125	1068.6
318	540.789	599.181	773.602	497.05	1068	606.71	790.946
319	247.783	409.155	535.182	251.752	825.55	404.629	1156.05
320	715.921	433.976	951.706	515.827	950.932	547.754	563.206
321	499.134	368.009	758.683	368.319	1062.09	542.896	717.34
322	264.186	330.749	335.866	233.822	779.994	415.274	735.049
323	1199.09	387.393	842.4	448.761	1162.12	569.391	604.841
324	1026.37	211.632	919.52	508.127	1330.21	780.308	600.662
325	276.07	221.296	376.088	288.528	559.403	394.555	538.57
326	668.212	712.7	615.576	375.297	722.573	984.372	1012.95
327	389.561	323.067	854.438	346.4	1180.1	433.88	691.474
328	522.506	576.535	1116.9	735.033	1357.48	1300.56	1152.98
329	1092.97	763.312	1646.83	1442.44	2455.68	2544.81	1777.49
330	1050.4	727.939	1591.12	1338.48	1705.16	2220.27	1367.43
331	283.46	326.201	464.812	256.119	780.726	324.191	624.753
332	344.294	300.091	410.664	406.765	997.465	423.089	717.208
333	460.396	348.767	778.457	391.221	790.838	610.302	891.404
334	259.182	208.009	204.769	233.739	494.816	250.236	525.518
335	833.015	342.414	757.873	240.69	599.864	408.49	756.757
336	814.713	248.44	585.325	218.686	663.867	431.907	630.24
337	552.361	200.156	498.417	234.902	483	288.09	620.319
338	893.148	658.123	1142.54	646.47	1244.39	670.732	1076.23
339	1007.85	1758.92	2391.35	2224.73	2790.78	2689.85	2565.18
340	483.823	339.716	913.772	566.564	1176.33	777.66	1148.47
341	673.259	464.505	909.293	643.421	783.123	578.939	579.926
342	909.185	669.019	1319.53	703.047	1341.88	812.998	1356.71
343	1507.18	2393.68	3488.37	3216.37	3429.41	3308.63	3203.76
344	992.062	958.849	1754.96	966.438	1594.85	938.422	1548.72
345	631.501	531.957	988.113	654.944	1399.89	1035.38	1556.82
346	1557.12	2681.63	3344	3147.68	3499	3419.42	3624.45
347	1324.41	1932.28	2522.07	2055.39	2323.58	2205.32	1949.24
348	811.106	711.191	1356.06	874.023	1151.54	573.956	731.243
349	843.941	738.194	1352.32	808.542	1676.8	988.629	1332.2
350	938.133	765.069	1280.15	714.624	1580.47	1042.93	1218.87
351	933.422	672.531	1390.19	1048.51	1462.98	868.327	908.661
352	743.596	647.075	1077.83	712.541	1190.2	602.273	809.255
353	499.09	695.596	817.527	1005.22	999.202	758.89	943.363
354	630.094	823.203	1587.22	938.439	1575.74	923.445	1319.55
355	1385	2583.9	3346.39	3078.22	3568.67	3055.53	3113.46
356	1474.64	2232.49	2770.4	1828.84	2675.26	2499.08	2702.67
357	853.228	1291.43	1612.79	1626.47	2511.2	1903.81	1952.97
358	653.117	584.92	1366.13	500.75	812.317	597.106	953.542
359	813.821	635.521	1273.51	815.654	1663.88	1089.68	1344.11
360	2386.35	3238.87	3597.35	3137.66	3229.14	3079.32	3414.06
361	1510.29	2280.52	2437.4	2236.62	3005.88	2856.29	2580.16
362	1059.67	789.553	1604.75	702.851	1730.25	676.862	1213.17
363	876.52	1115.3	2049.15	1738.93	2749.49	2828.09	2906.75
364	772.266	516.782	866.177	638.38	1168.75	763.785	1304.73
365	997.216	1510.42	2044.05	1664.79	2555.3	2267.01	2597.17
366	833.639	623.041	1421.25	901.959	1314.65	782.354	1014.42
367	738.765	710.764	1117.79	712.137	1285.52	979.946	1476.4
368	932.385	936.725	1844.34	1100.19	1928.21	1266.9	1751.9
369	588.123	432.286	874.793	504.403	976.384	560.834	729.039
370	642.907	562.458	1319.92	608.373	1412.78	819.218	1405.48
371	507.179	394.945	958.344	512.297	1014.6	616.066	902.986
372	662.784	779.783	1679.91	1357.8	2173.33	2100.38	1802.6
373	604.789	555.941	1071.21	683.827	1590.13	1229.85	1179.89
374	769.169	600.945	1100.77	623.067	899.77	565.758	970.336
375	697.191	516.049	1075.22	723.464	1402.99	1010.02	1082.29
376	544.589	484.449	884.367	533.18	901.284	488.289	960.015
377	510.307	382.834	829.719	440.301	1228.67	762.881	1023.97
378	448.192	380.455	1113.42	686.195	1180.12	641.394	818.611
379	705.405	530.752	1144.83	553.533	1198.53	694.675	1156.79
380	902.616	699.729	1285.29	810.85	1035.16	658.837	977.083
381	672.137	458.751	1098.02	498.927	1003.18	607.477	1084.44
382	761.938	583.886	916.758	574.296	1018.22	621.73	1279.58
383	440.889	400.039	700.45	487.083	1001.62	674.599	1034.36
384	503.13	324.634	681.991	338.228	772.431	606.862	870.872
385	389.128	403.582	1029.69	501.82	705.473	511.783	723.387
386	577.791	514.696	770.586	721.764	1288.88	857.297	1509.07
387	539.924	506.215	1028.53	616.127	996.953	533.725	709.233
388	557.918	480.039	1216.24	552.026	1006.58	658.982	1050.87
389	453.028	422.923	988.437	503.772	974.08	537.837	951.58
390	518.436	452.475	1105.41	496.468	801.939	629.027	767.008
391	359.603	388.042	758.505	412.18	847.345	463.783	712.82
392	416.881	310.222	904.519	456.527	804.452	499.647	852.221
393	236.014	265.618	680.512	423.449	869.81	503.843	810.013
394	342.468	437.892	745.773	340.295	630.657	417.561	628.049
395	676.373	316.785	819.762	475.68	945.795	501.298	1003.77
396	377.355	295.933	520.119	333.103	681.703	491.78	733.397
397	679.202	384.493	869.628	481.963	849.765	551.152	935.012
398	371.03	332.905	1096.71	490.406	989.177	551.313	789.645
399	371.226	343.56	704.577	337.588	746.515	442.108	709.063
400	238.232	465.185	944.603	524.528	988.505	491.765	963.116
401	725.973	621.994	1030.44	388.73	782.258	475.121	1047.17
402	473.974	262.337	491.899	295.464	558.99	434.35	861.292
403	634.205	514.931	939.501	512.388	772.056	464.598	786.408
404	349.043	333.505	844.478	438.12	790.595	471.561	651.532
405	465.691	449.346	639.061	443.049	701.911	404.881	732.971
406	402.84	498.928	1236.67	783.031	1310.28	735.215	1077.22
407	511.957	346.326	643.314	457.28	766.873	567.856	690.291

## Sheet: Fig 3d
Fig 3d
3.5dpf	4.0dpf	4.5dpf	5.0dpf	5.5dpf	6.0dpf	6.5dpf
9.89364	9.62908	10.082	9.96055	10.6348	10.2416	10.8695

## Sheet: Fig  3e
Fig 3e
B	A
0.413697	-0.0926517
0.130609	-0.0756618
0.21265	-0.0621414
0.35512	-0.059649
0.494342	-0.0495182
0.407746	-0.0479715
0.233994	-0.0465385
0.187544	-0.0458429
0.0753126	-0.0407806
0.174028	-0.0348471
0.243105	-0.028371
0.406212	-0.0240981
0.160045	-0.0170427
0.322827	-0.0131343
0.105606	-0.0112298
0.590059	-0.00870499
0.190982	-0.00806965
0.26544	-0.00510287
0.337959	-0.00414019
0.205529	-0.000852111
0.317946	0.00721483
0.182043	0.00801861
0.464911	0.00892099
0.261401	0.010795
0.152369	0.0108801
0.321337	0.0125359
0.431987	0.0146706
0.318672	0.019306
0.3044	0.0201266
0.611544	0.0237904
0.216272	0.024805
0.327715	0.0254205
0.313745	0.025813
0.313843	0.0273127
-0.106627	0.0314116
0.352917	0.0325267
0.348277	0.0325496
0.352618	0.0338352
0.129238	0.0350011
0.357848	0.0351789
0.234416	0.035383
0.37492	0.0379448
0.525231	0.0386124
0.198223	0.0405814
0.215171	0.0407439
0.276746	0.0412288
0.420432	0.0414764
-0.00741775	0.0445896
0.160575	0.0446793
0.262536	0.0460078
0.280094	0.049785
0.14456	0.05252
0.183044	0.0536467
0.584383	0.0538449
0.177919	0.0562572
0.20573	0.0576683
0.220646	0.05771
0.167666	0.0600366
0.31118	0.0611843
0.063324	0.0615496
0.296649	0.0616992
0.267081	0.0642081
0.138853	0.0646471
0.324124	0.0656899
0.0466681	0.0667113
-0.0318809	0.0691354
0.54493	0.0706753
0.168038	0.0714719
0.174074	0.072373
0.128789	0.073188
0.324891	0.0748625
0.292729	0.075066
0.207006	0.0758003
0.22382	0.0766721
0.216552	0.0769799
0.139025	0.0772183
0.282483	0.0779562
0.25458	0.0802024
0.298126	0.0813284
0.112456	0.08217
0.335338	0.0824647
0.372024	0.0828223
0.144808	0.0829331
0.286333	0.0832504
0.412148	0.0853244
0.263446	0.0868625
0.224346	0.0868745
0.409654	0.0892371
0.339989	0.0894209
0.238504	0.0896115
0.374233	0.0896658
0.391578	0.0917641
0.353235	0.0918066
0.360012	0.0920145
0.217012	0.0930092
0.160594	0.0931798
0.232612	0.0937264
0.205849	0.0954439
0.254473	0.0958832
0.124094	0.097773
0.260619	0.0979503
0.434809	0.0982244
0.257142	0.0987834
0.259625	0.098966
-0.114094	0.099013
-0.0659204	0.100295
0.0844525	0.100487
0.424332	0.100785
0.258791	0.100834
0.2335	0.101283
0.0520679	0.10347
0.203463	0.104626
0.218105	0.10547
0.191131	0.105481
0.104396	0.105842
0.264178	0.106207
0.402505	0.106555
0.243364	0.110025
0.29561	0.111747
0.139584	0.113213
0.403239	0.11346
0.0349918	0.114528
0.505378	0.115688
-0.0397102	0.116782
0.366915	0.117604
-0.0199524	0.117726
0.356411	0.118055
0.414276	0.12037
0.35981	0.120771
-0.134051	0.122765
0.252342	0.123364
0.133646	0.123461
0.265502	0.123843
0.340887	0.125719
0.213236	0.125726
0.288072	0.126097
0.174032	0.126622
0.490369	0.127464
0.187738	0.128484
0.303283	0.128773
0.357688	0.128998
0.300267	0.129845
0.253158	0.130898
0.201304	0.13294
0.270495	0.133937
0.154075	0.134383
0.17703	0.134956
0.492323	0.135724
0.508806	0.13655
0.335018	0.136757
0.262442	0.136768
0.194549	0.137216
0.354786	0.137921
0.362333	0.138736
0.24303	0.141949
-0.0563783	0.1458
0.250048	0.146466
0.288942	0.146897
0.249627	0.147324
0.203399	0.14803
0.37275	0.148241
-0.0469669	0.149041
0.298126	0.149932
0.141424	0.150267
0.389117	0.150852
0.421018	0.150872
0.257863	0.150888
0.332247	0.151284
0.248592	0.151365
0.085128	0.151392
0.200914	0.152512
0.392851	0.153602
0.219869	0.153636
0.161525	0.153808
-0.14715	0.15425
-0.0492524	0.154671
0.301202	0.155145
0.298671	0.155288
0.139712	0.155616
0.386872	0.155691
0.201889	0.15637
0.239169	0.156496
-0.141048	0.157885
-0.0528807	0.157975
0.0597565	0.159255
0.349574	0.160603
0.204316	0.162766
0.399897	0.163151
-0.115708	0.163227
0.372268	0.163416
0.263838	0.164917
0.213113	0.168053
0.225345	0.168427
-0.000485711	0.168766
0.309104	0.168993
0.165045	0.169725
0.184203	0.170244
0.159115	0.171161
0.21837	0.171791
0.11396	0.173136
0.287769	0.173768
0.0464665	0.176583
0.302124	0.177509
0.23313	0.17939
0.19358	0.180296
0.260322	0.183343
0.233154	0.183547
0.182189	0.18472
0.0863237	0.185301
0.237321	0.188093
0.169323	0.188686
0.105366	0.188843
0.297925	0.189994
0.324972	0.190216
0.0110593	0.190809
-0.123353	0.190995
0.450572	0.193758
0.299356	0.19456
0.174222	0.194562
0.236443	0.19497
0.302179	0.195052
0.251954	0.195551
0.22919	0.19565
-0.05237	0.196137
-0.121494	0.196361
0.194358	0.197097
0.493758	0.198155
0.258516	0.198246
0.174259	0.198847
0.379612	0.198932
0.154194	0.199766
0.336908	0.200316
0.106722	0.200534
0.184818	0.200968
0.333854	0.201014
0.386672	0.201304
0.051216	0.201308
0.322748	0.201465
0.154839	0.202194
-0.11241	0.202721
0.202427	0.202779
0.0773925	0.203246
-0.121421	0.203796
0.282397	0.20409
0.129762	0.204226
0.192674	0.204466
0.217994	0.205476
0.0436414	0.205942
0.122885	0.206292
0.0774838	0.206805
0.0531831	0.208188
0.218474	0.20839
0.147578	0.209125
0.39225	0.209271
0.211013	0.213753
0.374508	0.215033
0.140412	0.215371
0.126916	0.216224
0.143866	0.218357
0.285075	0.219432
0.124004	0.219843
0.259944	0.220268
-0.146109	0.221662
0.0729977	0.222717
0.19848	0.222748
0.0810127	0.223307
0.121537	0.223939
0.231997	0.223996
0.289641	0.225039
0.266556	0.225199
0.290885	0.225681
0.30061	0.226048
0.346068	0.226206
0.0364931	0.226811
0.249117	0.227196
0.249176	0.227477
0.215122	0.227719
0.0429499	0.228778
0.22399	0.229276
-0.238886	0.231159
-0.0510812	0.231798
0.363738	0.231982
0.24138	0.233582
-0.0709385	0.234317
-0.0419372	0.234503
0.232729	0.23507
-0.0598797	0.236207
0.398199	0.239084
0.394031	0.23933
0.262385	0.242557
0.0208369	0.242633
0.117803	0.243608
0.0765846	0.243777
-0.0717474	0.244449
0.169976	0.245039
0.328419	0.245551
0.236908	0.246795
0.0514774	0.246881
0.208807	0.250978
0.0485678	0.251116
0.00760184	0.25156
0.029732	0.251754
0.246944	0.252507
-0.00130415	0.25267
0.331839	0.254494
0.254069	0.255419
0.504631	0.255608
0.263783	0.255865
0.248304	0.256946
0.0548187	0.25755
0.391323	0.259263
0.212795	0.259588
0.121594	0.262096
0.306218	0.262135
0.223592	0.262188
0.316835	0.264384
0.267914	0.264853
-0.102366	0.266581
0.297265	0.269234
0.251825	0.269427
0.0734453	0.270033
0.335543	0.271668
0.119204	0.272019
0.31951	0.273005
0.0768036	0.273203
0.16245	0.27379
-0.0167364	0.275003
0.295274	0.276965
0.246925	0.277264
-0.0225423	0.27984
0.129938	0.279882
0.0167808	0.280088
0.0948834	0.282079
0.195136	0.283693
0.136215	0.283959
0.18189	0.284762
0.218848	0.285467
0.230244	0.287204
0.211914	0.289259
0.147908	0.290014
0.169502	0.29124
0.0763795	0.29154
0.270107	0.29172
-0.0710575	0.291816
0.216676	0.292081
0.0935319	0.294112
0.180306	0.294526
0.203235	0.294972
0.313525	0.295048
0.094441	0.295939
0.0711894	0.296342
0.216168	0.29834
-0.160119	0.299334
0.129274	0.304408
0.137695	0.306267
0.20099	0.306945
0.192736	0.307654
0.243791	0.308382
0.369807	0.309548
0.138276	0.312238
0.246448	0.3124
0.130754	0.313197
0.00895962	0.31352
0.125118	0.313938
0.330792	0.314799
0.239621	0.31554
0.178618	0.315762
0.0664062	0.317091
0.152343	0.319548
0.317474	0.325083
0.0176424	0.325528
-0.0902595	0.328234
0.117741	0.329588
0.146843	0.335318
0.149425	0.335537
0.285751	0.336022
0.258025	0.336577
-0.048087	0.338163
0.137252	0.338389
0.120406	0.339206
0.25845	0.340581
0.141676	0.349105
0.333295	0.353771
0.197161	0.3572
0.108806	0.366729
0.105416	0.376432
0.0404335	0.376967
-0.037546	0.377121
0.0804214	0.384078
0.0937299	0.387739
0.173851	0.394658
0.210179	0.398584
0.248653	0.40179
0.154995	0.403652
0.0308307	0.406417
0.230897	0.407872
0.093205	0.424593
0.141411	0.426792
0.0430149	0.429608
0.115725	0.445065
-0.230895	0.469164
0.177995	0.496126
-0.118284	0.499576
0.0560888	0.55618
0.147333	0.604882
0.0578187	0.615416
-0.175175	0.672019

## Sheet: Fig 3f
Fig 3f
cell type	3.5dpf	4.0dpf	4.5dpf	5.0dpf	5.5dpf	6.0dpf	6.5dpf
non-rod	1518.85	3568.86	3616.31	3710.4	3561.04	3660.33	3547.83
non-rod	1135.42	1136.84	2127.34	2045.21	2363.92	1597.98	1688.46
non-rod	1229.69	1319.02	2170.95	1942.25	2625.21	1763.98	2136.36
non-rod	1375.61	1269.58	2485.27	1304.68	2247.78	956.216	2552.26
rod	1397.92	3064.03	3404.61	3175.47	3197.79	3423.61	3136.69
non-rod	1296.9	1110.58	2387.23	1868.43	2553.05	1949.66	3001.09
rod	1113.14	2185.11	3190.02	3280.16	3449.57	3596.27	1605.16
rod	1921.41	3104.52	3395.72	3251.39	3306.46	3156.17	3483.29
non-rod	1057.88	856.488	1033.06	1611.1	2491.03	1413.4	2469.69
non-rod	125.91	128.833	872.942	1005.36	1678.28	2189.73	2958.55
rod	2262.25	2805.1	3526.08	3588.21	3117.36	3532.34	3546.12
non-rod	2620.6	563.56	1164.36	1841.12	2524.76	3011.47	3104.77
non-rod	478.261	112.525	1279.46	1327.09	2334.11	1115.7	2382.95
non-rod	701.759	571.35	1604.54	1580.59	2552.75	1928.53	2619.9
non-rod	905.847	1763.6	1660.95	3575.82	3444.52	3448	3442.46
non-rod	867.811	2116.27	3087.99	3515.62	3426.05	3578.76	3387.45
non-rod	547.34	599.79	1610.99	1265.23	2795.42	1869.36	862.149
non-rod	700.185	733.409	1345.8	1292.56	1663.93	1229.33	1840.38
non-rod	1310.9	2759.97	3518.03	3505.23	3576.28	3429.2	3348.75
non-rod	232.54	215.512	1845.55	914.87	2073.09	1960.17	2562.91
non-rod	95.253	82.074	466.878	523.928	1273.77	1221.76	2832.37
non-rod	112.628	94.197	701.668	723.789	2205.43	3089.28	3382.27
non-rod	87.284	85.654	904.661	765.545	2168.53	2138.45	2970.18
non-rod	176.244	97.098	797.223	1104.04	1984.96	1903.14	2997.26
non-rod	68.844	77.538	603.867	540.615	1112.58	1791.29	2114.42
rod	996.811	491.38	1775.7	2912.51	2640.7	3160.44	2065.61
non-rod	363.71	323.254	2276.26	1265.11	2221.89	1066.8	2526.18
rod	1732.64	3570.4	3573.13	3644.07	3573.89	3712.3	3642.08
non-rod	65.893	73.553	600.863	637.588	1303.86	894.253	1745.27
non-rod	148.401	79.692	797.462	629.659	1664.71	1256.95	2058.57
non-rod	433.042	527.833	1794.4	1130.79	2277.97	1161.24	1785.1
non-rod	79.578	92.299	737.864	526.456	1633.22	909.578	2074.72
non-rod	95.163	88.548	484.76	617.512	1557.69	1375.18	1495.84
non-rod	464.301	714.684	1661.3	1180.38	1971.68	1337.31	2183.01
non-rod	956.162	344.256	990.216	960.134	2122.9	1663.77	2009.27
non-rod	63.833	85.786	351.002	151.018	1018.27	1394.01	2321.35
non-rod	545.132	443.4	1172.63	1036	1784.1	1050.36	1515.35
non-rod	280.394	147.89	1192.31	960.816	2549.02	3227.04	3460.57
non-rod	1575.26	737.217	1920.2	1346.34	2767.87	2042.8	3087.02
non-rod	498.588	344.518	742.296	853.13	1295.55	381.602	1502.5
non-rod	1402.84	2989.97	3387.24	3296.63	3363.26	3304.42	3135.45
non-rod	1349.59	2046.48	3061.22	3157.5	3209.55	3157.38	3174.84
non-rod	1276.21	1263.67	2056.61	1838.69	2485.4	1763.52	2185.76
non-rod	1001.68	1259.32	2343.29	2366.9	2809.9	2398.56	3047.67
rod	1613.38	3311.81	2940.66	2899.4	2848.31	2801.53	3100.11
rod	1379.41	3053.63	3512.71	3397.14	3174.22	3355.93	3106.43
non-rod	1127.79	932.453	2159.34	1528.66	2395.81	1765.76	2777.78
non-rod	1524.73	1401.86	1810.56	1736.66	2505.35	1792.88	2519.44
rod	1051.76	1595.21	3084.78	3636.68	3641.81	3688.89	3556.96
non-rod	909.486	1366.65	2002.99	1819.47	2588.53	1904.19	2893.35
non-rod	1742.84	1731.25	2991.72	3656.55	3567.01	3550.78	3438.9
non-rod	1105.39	1352.15	2682.64	2106.42	1849.75	2370.41	3152.62
non-rod	666.048	884.683	2265.32	1714.26	2583.91	2059.72	2468.82
non-rod	939.795	2483.95	3325.76	3348.38	3129.28	3470.3	3140.69
non-rod	272.28	681.144	2666.14	3062.59	2671.31	3579.54	3314.17
non-rod	315.128	936.01	2056.04	1677.07	2435.08	1873.5	2696.38
non-rod	1007.72	1179.99	2032.6	1438.85	2837.78	2563.69	3220.2
non-rod	175.903	96.173	967.3	738.156	1176.29	957.258	1863.6
non-rod	1076.47	937.589	1396.36	1327.85	2596.84	1967.78	2939.41
non-rod	1203.97	1285.91	2682.79	1775.8	2936.89	2261.33	3128.3
non-rod	1589.89	3437.73	3539.7	3676.21	3590.03	3544.63	3367.95
rod	687.54	2913.35	3622.05	3607.82	3497.5	3537.15	3179.58
non-rod	75.863	271.883	1880.68	2343.33	3455.95	3254.03	3461.24
non-rod	1319.31	1284.12	2606.89	2489.63	3161.21	1987.61	3193.94
non-rod	55.791	72.793	586.134	127.708	846.296	487.829	1758.98
rod	1275.91	2846.37	3496.84	3370.5	3205.53	3386.91	3203.76
non-rod	47.583	85.985	388.693	1031.49	1793.96	1617.36	2759.67
non-rod	718.73	739.247	1555.77	1126.81	2337.07	1629.53	2502.8
non-rod	1043.05	1212.37	2097.3	1582.31	2225.5	1209.32	2500.41
rod	4.583	811.153	1962.31	3377.38	3485.17	3482.97	3296.7
non-rod	79.657	112.463	1298.13	1445.17	2534.24	3324.84	3322.38
non-rod	157.986	165.182	1212.12	1207.56	1916.01	2361.23	3165.91
non-rod	175.213	147.424	1612.22	1678.91	2158.61	2645.7	3039.13
non-rod	78.235	114.595	1270.61	1797.24	2322.5	2611.47	3161.08
non-rod	110.021	250.809	946.042	885.873	1859.25	1333.15	2119.14
non-rod	1473.08	1823.03	2658.78	1647.78	2427.27	2275.82	2772.47
non-rod	383.617	389.067	991.183	839.203	1912.83	1306.82	2501.73
rod	1479.33	3245.37	2872.61	2964.53	2915.01	2979.56	3314.55
non-rod	61.882	82.164	571.337	903.322	1256.72	1144.21	1913.47
non-rod	474.251	674.427	1698.2	1345.36	2053.17	1697.74	2908.76
non-rod	66.779	72.189	639.811	510.554	1376.77	1059.54	2201.83
non-rod	54.932	290.066	757.602	495.461	1709.11	1069.87	1740.62
non-rod	56.937	63.154	748.426	566.133	1066.51	1099.46	2230.1
non-rod	58.155	79.917	538.356	599.463	1474.77	1391.18	2952.13
non-rod	58.348	66.448	658.029	567.614	898.194	1517.72	2950.93
non-rod	64.614	82.889	481.886	657.287	1322.32	1216.96	2815.1
non-rod	72.324	82.438	228.229	389.707	1748.7	1863.51	2511.09
non-rod	59.917	65.515	421.503	324.965	716.472	722.335	3128.92
non-rod	54.969	71.515	216.32	206.781	1113.84	1143.76	2310.93
non-rod	62.453	67.93	146.964	341.952	1545.02	822.224	2746.23
non-rod	187.523	69.625	334.851	524.432	1120.23	1621.85	2810.78
non-rod	4.358	113.538	749.182	646.851	1647.22	1288.57	2553.44
non-rod	94.956	143.561	399.537	542.864	1572.17	1039.88	2610.08
non-rod	598.749	499.397	801.09	645.651	1643.04	915.666	2255.67
non-rod	1202.39	232.961	1733.56	1095.9	1932.66	2528.32	3087.98
non-rod	128.458	130.441	153.847	241.105	667.122	912.047	2457.59
non-rod	108.709	120.073	93.977	295.935	761.586	873.013	1760.85
non-rod	90.881	97.071	236.071	319.496	304.215	2167.34	3150.32
non-rod	143.336	79.4	1431.97	949.222	2072.02	1451.13	3175.85
non-rod	65.108	79.099	990.708	533.203	1576.69	1398.85	2716.21
non-rod	69.439	77.141	151.683	149.999	712.945	1110.04	2253.38
non-rod	73.183	104.606	408.773	554.897	1045.99	1692.74	2841.39
non-rod	415.734	415.07	949.575	396.622	919.197	1108.69	2297.23
non-rod	102.76	288.42	1423.48	2631.68	3279.21	3308.03	3020.76
non-rod	98.37	165.085	162.828	196.3	702.52	1408.58	1930.67
non-rod	208.615	519.131	1221.22	897.802	1030.62	663.859	1337.85
rod	1717.89	3492.52	3701.25	3686.09	3657.7	3604.97	3338.04
non-rod	1363.01	1396.62	2340.4	2236.66	2214.63	2094.13	2061.66
rod	1596.91	2221.57	2697.38	3395.66	3437.46	3319.51	3349.23
rod	953.783	1065.2	1974.57	2883.22	3303.21	3564.33	3344.48
non-rod	572.343	573.302	1830	1522.1	2325.47	1249.34	2568.3
rod	833.101	2158.96	3382.59	3568.33	3504.01	3637.07	3398.36
rod	471.533	3413.03	3642.19	3614	3565.08	3183.6	3295.97
non-rod	366.971	1162.35	2827.1	3410.49	3434.34	3519.32	3518.35
non-rod	85.136	94.885	951.734	1464.93	3216.15	3228.39	3576.85
non-rod	946.985	606.158	2123.37	1894.04	2939.36	2101.56	2527.05
non-rod	453.556	181.66	1087.38	1598.44	2978.98	3391.13	3396.91
non-rod	797.936	601.806	1769.83	3209.61	3582.43	3573.56	3279.75
non-rod	995.291	1165.41	1409.2	1421.65	2495.3	1618.23	2106.18
non-rod	818.35	630.259	1638.82	1517.41	2056.8	1291.33	2072.08
non-rod	1243.14	1095.12	1999.71	1537.62	2030.09	1388.48	2216.85
non-rod	500.236	496.743	1254.8	1254.85	2397.68	2412.26	3037.16
rod	817.333	2309.41	3360.91	3695.86	3611.1	3661.42	3430.45
non-rod	232.682	89.72	1101.71	1156.2	1403.54	1122.87	1515.94
non-rod	831.39	638.022	1640.59	1708.61	2814.45	1888.3	2695.82
non-rod	1743.88	1402.92	3234.01	3486.61	3659.5	3159.34	3051.84
rod	843.265	2033.86	2046.74	3086.1	3657.94	3535.02	3315.8
non-rod	103.504	327.423	606.048	1083.79	1663.37	1797.2	2714.93
non-rod	601.704	476.85	2325.99	1670.51	2736.98	1656.45	2339.99
non-rod	152.541	82.814	940.154	887.398	2225.8	2075.61	2759
non-rod	676.914	482.565	1774.31	1314.46	2100.39	2921.29	2948.26
non-rod	587.757	167.164	528.861	222.706	1630.53	1220.44	1567.24
non-rod	310.465	103.558	379.2	255.547	1293.56	577.186	1126.01
non-rod	704.825	775.028	1396.82	1382.82	2285.63	2558.96	3138.93
non-rod	706.226	1002.88	2525.4	2133.99	2402.38	2126.82	2214.33
non-rod	552.488	943.164	2065.32	1174.78	2344.38	1257.96	2280.42
non-rod	799.041	97.928	608.825	388.319	1824.71	1094.58	1649.54
non-rod	141.394	110.579	427.339	960.276	1481.98	1114.09	1488.57
non-rod	89.995	108.659	215.808	275.101	1029.19	1043.04	1901.86
non-rod	73.064	86.485	322.186	201.771	922.085	528.955	1502.01
non-rod	70.929	91.564	413.404	345.941	1276.78	1092.55	1809.15
non-rod	77.078	83.256	461.263	365.773	1409.56	1226.4	1771.31
non-rod	99.188	90.136	955.652	1114.34	2438.78	2123.7	2863.65
non-rod	211.007	272.78	951.37	644.238	2216.34	1824.11	2592.12
non-rod	76.44	87.748	782.814	387.966	1582.96	1378	2113.66
non-rod	91.806	83.246	478.692	831.545	1668.89	1733.45	2100.96
non-rod	1109.39	486.832	1278.24	976.512	2208.75	1233.51	1751.57
non-rod	98.465	92.626	207.463	394.354	1352.36	1536.77	2481.46
non-rod	434.142	975.488	1569.83	1252.8	2106.55	1706.2	2589.71
non-rod	713.656	1073.95	1767.75	1547.08	2192.31	1663.83	2803.3
non-rod	248.008	90.358	210.895	161.772	1346.96	1311.92	2131.64
non-rod	67.809	178.239	1178.52	891.703	2272.58	1542.72	1494.62
non-rod	214.019	261.073	779.39	901.919	1292.59	762.033	1454.98
non-rod	84.245	78.662	675.789	471.463	1425.48	1036.43	1723.87
non-rod	760.649	1790.65	2320.29	2833.06	3196.16	3555.46	3377.48
non-rod	1009.69	880.166	330.4	668.15	2232.17	2238.25	2591.98
non-rod	984.08	2902.28	3643.82	3764.1	3786.81	3776.03	3530.13
rod	909.308	1408.79	3457.61	3303.34	2628.66	3382.72	3365.7
rod	515.9	1185.99	1644.45	2388.85	2249.24	3302.17	3566.72
non-rod	261.972	1813.41	3192.98	3588.77	3443.74	3276.18	3314.8
non-rod	588.996	2246.34	2137.88	2038.36	2330.59	3512.07	3477.87
non-rod	674.164	2026.9	3058.07	3597.92	3618.59	3559.34	3520.94
non-rod	470.432	723.139	3016.1	3566.33	3555.54	3737.38	3517.4
non-rod	530.184	1464.69	2306.06	2368.78	1208.76	3448.14	3239.12
non-rod	1121.31	2661.91	3372.34	3406.9	2706.54	3558.91	3423.78
non-rod	521.285	679.252	1225.3	1468.1	2550.18	3329.72	3405.85
non-rod	398.908	71.253	872.08	301.721	559.774	1465.05	2461.04
non-rod	759.094	341.687	1507.3	656.779	854.544	1732.69	2233.13
non-rod	546.567	118.914	1280.56	1442.27	2904.98	3552.27	3272.42
non-rod	86.748	64.047	679.953	933.559	1446.2	2799.16	2743.18
non-rod	99.674	213.059	1022.72	1191.72	1044.67	3139.97	2848.97
non-rod	97.305	90.794	822.369	453.413	778.09	1061.31	1233.82
non-rod	84.133	55.844	726.622	669.928	1202.71	1681.68	1871.15
non-rod	101.529	134.741	814.013	609.853	522.213	896.097	1470.12
non-rod	408.906	773.25	962.803	1789.42	1348.73	3484.43	3448.53
non-rod	311.656	252.098	834.471	304.524	1417.74	891.442	1252.56
non-rod	372.586	467.165	1734.94	1644.47	2866.64	3178.18	3004.64
non-rod	406.603	1194.32	1645.36	1337.23	3010.01	1242.67	1954.03
non-rod	677.079	395.798	1153.98	627.281	2001.08	833.214	2162.12
non-rod	103.357	59.565	86.903	183.232	641.564	1031.83	2349.69
non-rod	118.349	55.612	554.719	516.698	1323.4	1691.01	2341.73
non-rod	488.155	123.411	486.302	305.746	1276.68	726.153	1751.22
non-rod	121.953	79.234	338.927	169.522	1116.9	2006.75	2076.41
rod	480.506	697.561	1836.12	846.587	1807.87	970.454	1806.37
rod	957.854	409.109	1161.77	422.396	1489.31	1072.18	1853.75
non-rod	116.729	228.23	966.901	369.768	1242.16	1149.24	1736.22
non-rod	349.693	268.51	803.585	481.857	1538.03	1421.52	2128.7
non-rod	738.268	693.683	984.172	539.707	1115.15	964.415	931.716
non-rod	630.881	583.247	1250.47	745.724	940.525	1227.53	1190.24
non-rod	595.412	439.586	1127.87	332.978	644.417	720.749	1261.68
non-rod	101.436	56.005	242.791	107.605	993.18	650.092	1652.62
non-rod	195.068	64.103	295.919	196.877	519.788	283.851	620.141
non-rod	146.069	61.691	685.759	259.396	1328.08	1199.61	1942.29
non-rod	228.763	62.757	239.739	242.6	1080.52	442.2	1403.79
non-rod	160.536	64.605	527.659	403.618	1355.61	800.391	2085.36
non-rod	109.181	71.827	371.579	267.479	892.755	666.14	1864.63
non-rod	508.815	360.924	1040.19	673.566	2115.59	944.432	1320.47
non-rod	608.326	200.578	1116.01	801.391	1300.08	1386.65	2341.12
non-rod	262.193	65.046	627.053	409.978	872.638	294.593	1036.46
non-rod	203.833	72.741	1003.01	541.492	1076.67	220.765	2146.06
non-rod	119.931	63.74	957.338	347.729	838.929	330.414	1942.03
non-rod	107.109	393.048	886.799	853.105	1278.87	948.127	2199.85
non-rod	567.467	856.028	1549.74	902.083	1301.2	2064.11	2130.07
non-rod	1359.94	2623.06	2850.02	3602.78	3548.74	3747.55	3752.27
non-rod	1412.34	1562.96	2530.09	1625.22	2840.21	1995.95	2479.96
non-rod	1696.77	2756.36	3510.51	3454.98	3523.34	3636.27	3444.56
non-rod	1880.02	3234.9	3034.58	3078.78	3439.66	3563.21	3534.91
non-rod	1238.63	1004.6	1549.61	1484.18	2208.09	1339.49	1923.11
non-rod	810.379	735.224	1313.63	850.857	1797.68	1108.07	1406.85
non-rod	1358.68	2723.56	3217.13	3306.59	3223.65	3403.58	3366.03
non-rod	1792.65	3490.4	3569.45	3602.62	3477.33	3588.45	3477.34
non-rod	1325.71	2625.47	3276.5	3550.55	3658.22	3725.18	3549.19
non-rod	1090.64	1249.16	2410.36	1506.69	2581.61	1993.8	2657.56
non-rod	1206.23	782.65	1367.89	3176.58	2835.69	3581.68	3362.52
non-rod	1002.12	728.254	1626.99	1116.28	1724.7	1389.45	2013.54
non-rod	1710.43	2718.16	3168.8	3505.42	3225.87	3633.16	3383.9
non-rod	1400.4	1045.26	1533.68	1149.92	2176.14	1386.21	2058.82
non-rod	529.792	268.729	1426.63	1065.01	2377.29	1419.24	1646.96
non-rod	950.03	748.305	1780.45	1136.41	1511.22	1196.08	1592.26
non-rod	554.202	861.404	1381.91	1354.16	1680.27	1178.97	1814.3
non-rod	627.193	887.59	2173.3	1079.77	2449.63	1270.96	673.756
non-rod	812.152	1584.54	1295.74	1711.1	2013.99	2687.73	3298.31
non-rod	1410.59	1141.9	2213.46	1313.35	2009.41	1261.77	1443.98
non-rod	1299.54	1232.31	2025.76	1807.34	2172.82	1690.61	1749.53
non-rod	381.606	364.115	1041.29	586.198	1606.42	1875.48	2473.61
non-rod	304.283	149.659	1051.09	689.19	1234.84	971.841	1324.79
non-rod	591.416	365.589	1549.21	1057.92	2039.07	1219.65	1818.61
non-rod	198.748	788.143	1508.34	1258.55	2556	1675.02	2350.77
non-rod	890.301	1366.94	2082.68	3015.61	2556.68	3372.89	3366.38
non-rod	1294.06	3202.53	3424.44	3602.32	3487.98	3589.52	3514.06
non-rod	260.562	333.28	1533.21	1512.91	2734.69	2490.79	2685.29
non-rod	1853.67	969.468	1510.9	1510.05	2432.74	2450.04	3122.64
non-rod	112.842	280.306	1368.12	1276.74	2416.01	2684.98	2899.38
non-rod	216.885	404.835	977.745	1075.96	2384.62	2181.45	2340.09
non-rod	1181.6	919.59	2213.25	1274.55	2043.4	1534.18	1962
non-rod	294.582	192.108	1713.12	2578.17	3161.65	3222.57	3184.64
non-rod	117.32	87.651	894.225	753.913	1282.77	1211.02	1444.71
non-rod	436.15	257.619	1089.46	681.736	1929.36	1868.42	2941.94
non-rod	606.432	555.122	1784.54	2130.7	3154.85	3365.36	2547.16
non-rod	625.206	422.03	1095.26	1185.61	2082.9	1370.49	1792.32
non-rod	155.968	81.811	651.588	555.367	1577.35	1056.35	1697.46
non-rod	549.059	268.646	1137.1	1254.72	2321.6	2039.73	2192.09
non-rod	166.032	141.781	1147.74	1098.76	2596.09	2595.45	2711.7
non-rod	831.699	396.546	1816.78	1700.49	2720.91	1237.93	2097.41
non-rod	920.702	631.898	1283.79	794.088	1276.33	571.331	695.978
non-rod	542.393	418.837	1303.9	866.081	1612.81	654.317	1083.5
non-rod	793.567	1111.99	1875.78	1401.97	1905.08	1615.2	1878.55
non-rod	287.78	222.945	298.602	1039.52	1443.02	1103.03	2504.38
non-rod	96.419	95.433	282.335	231.149	770.063	586.845	1425.62
non-rod	264.499	104.94	444.935	101.578	886.08	620.614	1349.61
non-rod	103.119	72.562	108.945	104.268	768.953	589.701	1576.02
non-rod	121.175	120.337	1133.45	695.241	1552.12	947.997	1884.17
non-rod	324.069	99.097	872.743	506.201	1466.12	771.819	1228
non-rod	440.208	491.047	1197.72	684.635	1231.26	629.221	1136.12
non-rod	856.2	443.761	932.662	530.836	1555.15	1409.22	1652.94
non-rod	225.047	94.905	835.207	1271.28	2319.38	1490.33	1959.94
non-rod	1047.41	129.43	915.318	912.761	2180.49	1711.62	2289.21
non-rod	619.599	475.588	1162.07	709.186	2016.51	972.149	1795.29
non-rod	105.666	79.654	700.865	598.209	858.029	788.104	1024.89
non-rod	821.333	591.086	1142.02	313.792	1015.26	606.374	1411.08
non-rod	186.135	107.754	825.248	412.956	1343.39	1059.7	1933.56
non-rod	522.744	338.214	1195.32	672.586	1586.32	769.154	1495.08
non-rod	157.089	100.724	607.769	351.535	1052.95	634.777	794.234
non-rod	100.115	77.15	352.994	116.023	881.491	504.445	1030.61
non-rod	108.347	76.079	458.855	180.867	947.764	308.42	735.242
non-rod	504.619	123.082	646.567	325.336	1446.52	1233.02	1286.05
non-rod	170.957	224.664	615.462	1211.66	2590.02	3323.7	3012.01
non-rod	25.226	295.209	1203.51	2376.74	2606.24	3317.68	3232.67
rod	178.512	2354.29	2455.75	3570.56	3490.7	3529.15	3631.77
rod	87.353	2241.42	3113.65	3626.7	3502.17	3388.55	3462.3
rod	88.053	1649.31	2002.13	3050.42	3322.08	3494.49	3477.23
rod	81.243	693.495	2027.2	3347.8	3133.04	3602.69	3403.34
rod	63.103	2276.98	3276.66	3467.14	3596.93	3615.76	3459.41
non-rod	78.212	653.075	1207.98	1082.12	1868.34	1301.12	1758.09
rod	82.119	1978.65	2455.95	1851.37	2783.84	1827.2	2731.02
non-rod	77.248	407.643	804.631	969.804	1823.71	1027.25	2212.46
non-rod	80.989	147.501	1145.71	1019.52	1915.85	1588.82	1683.14
non-rod	81.528	94.58	965.23	1016.37	1669.9	1540.06	1980.67
non-rod	77.163	128.489	831.991	536.375	1983.58	1973.08	1821.93
non-rod	79.552	361.519	1229.47	902.669	1768.33	1759.57	1870.73
non-rod	76.901	757.417	977.539	980.994	1589.23	1175.75	1686.64
non-rod	77.931	753.44	1379.35	1279.54	2343.76	1711.59	1847.16
rod	75.022	1127.26	2438.99	3096.87	3646.67	3730.99	3164.64
rod	81.011	1789.07	2759.95	3632.39	3566.63	3574.29	3507.77
non-rod	84.375	241.451	823.187	540.353	1074.71	596.436	1378.31
non-rod	81.501	1834.5	2513.57	3512.51	3511.18	3537.9	3334.14
non-rod	81.869	466.799	1270.69	1389.61	1938.85	1512.46	1698.34
non-rod	83.183	940.809	1464.85	1612.05	2070.27	1583.19	1745
non-rod	81.591	465.833	895.784	898.153	1570.98	1083.3	1670.82
non-rod	75.709	79.514	120.81	84.307	801.684	633.664	1284.32
non-rod	129.615	1171.94	1409.77	1453.3	1812.8	1558.95	1475.66
rod	163.943	2338.03	3126.21	3615.81	3417.61	3476.93	3311.44
non-rod	79.541	183.285	1016.61	727.065	1820.68	1163.34	1984.67
non-rod	63.751	983.793	1624.91	1523.63	2542.91	2461.33	3105.63
non-rod	78.129	475.587	987.654	1127.55	1755.4	2341.98	2219.53
non-rod	78.249	469.439	1322.44	1835.17	1963	1870.67	2110.74
non-rod	86.552	69.581	87.415	386.405	1433.06	1469.99	1470.51
non-rod	89.503	72.937	84.821	148.827	1103.4	1122.4	1700.13
non-rod	113.284	74.639	90.687	141.958	992.626	924.493	1255.18
non-rod	54.186	117.658	572.391	698.696	1544.84	1058.92	1076.39
non-rod	64.348	229.507	583.349	756.749	1313.43	980.096	1300.04
non-rod	110.131	89.782	400.929	305.579	1315.86	1203.15	1136.33
non-rod	91.827	76.197	301.27	157.852	1071.37	691.303	1317.81
non-rod	123.87	125.489	1082.93	1215.04	1806.64	1018.13	1612.6
non-rod	79.991	869.419	1144.14	1151.49	1725.16	1168.56	1250.02
non-rod	91.802	896.133	1255.16	1037.27	1850.47	980.33	1085.25
non-rod	78.009	111.67	330.959	470.812	1005.18	682.793	765.085
non-rod	87.935	89.866	442.585	563.219	1179.68	903.989	987.366
non-rod	78.453	125.051	363.215	556.841	1343.59	1135.52	967.105
non-rod	79.155	404	988.497	780.88	1181.03	879.383	1307.23
non-rod	93.222	1264.99	1695.8	1501.93	1722.08	1307.55	2043.17
non-rod	84.584	63.765	402.067	611.148	1616.75	1552.17	1320.68
non-rod	83.523	560.238	778.354	839.118	1065.96	882.521	1164.03
non-rod	67.327	69.023	338.503	90.912	1274.01	930.212	1561.75
non-rod	150.759	84.646	179.33	189.667	1312.16	825.589	1306.57
non-rod	114.085	71.094	223.758	157.555	820.146	735.89	963.677
non-rod	82.553	218.137	713.231	515.639	1463.76	1058.68	1995.64
non-rod	62.355	66.358	71.728	103.851	758.26	474.945	1074.65
non-rod	51.039	757.67	1236.37	944.684	2695.21	1986.21	2315.61

## Sheet: Fig 3g
Fig 3g
	C
rod	10.9734
rod	10.8365
rod	11.2079
rod	11.2847
rod	9.43808
rod	11.2142
rod	11.1027
rod	10.9967
rod	10.2434
rod	10.4145
rod	10.8695
rod	5.31243
rod	10.976
rod	11.252
rod	10.7707
rod	9.70891
rod	10.3092
rod	10.221
rod	10.3379
rod	10.0655
rod	10.1145
rod	9.16716
rod	9.07109
rod	8.90625
rod	8.98805
rod	8.50851
rod	8.09662
rod	7.49975
rod	8.25651
rod	8.34031
rod	7.82785
rod	8.23963
rod	9.05539
non-rod	11.1317
non-rod	10.2826
non-rod	10.316
non-rod	10.3685
non-rod	10.1083
non-rod	9.55796
non-rod	6.2992
non-rod	9.85709
non-rod	7.69329
non-rod	9.05166
non-rod	9.9737
non-rod	10.2948
non-rod	9.32271
non-rod	9.33954
non-rod	10.8585
non-rod	7.46802
non-rod	5.50994
non-rod	5.71763
non-rod	5.68418
non-rod	6.38474
non-rod	5.38628
non-rod	8.35787
non-rod	5.55387
non-rod	6.22389
non-rod	8.83519
non-rod	5.80161
non-rod	5.86688
non-rod	8.96052
non-rod	8.80801
non-rod	4.88005
non-rod	8.8151
non-rod	6.99221
non-rod	9.81077
non-rod	8.54161
non-rod	10.9722
non-rod	10.6479
non-rod	10.275
non-rod	9.98892
non-rod	9.8481
non-rod	10.3566
non-rod	9.90582
non-rod	10.7115
non-rod	10.1362
non-rod	9.46249
non-rod	10.5207
non-rod	8.55519
non-rod	8.83807
non-rod	9.7408
non-rod	6.69449
non-rod	9.56672
non-rod	10.1302
non-rod	11.1614
non-rod	6.72671
non-rod	10.2837
non-rod	5.12975
non-rod	5.03247
non-rod	9.19682
non-rod	10.0671
non-rod	5.95232
non-rod	6.76752
non-rod	6.96071
non-rod	6.05985
non-rod	6.85563
non-rod	10.5543
non-rod	8.07466
non-rod	5.55858
non-rod	8.81183
non-rod	5.39085
non-rod	6.2964
non-rod	5.25633
non-rod	5.14171
non-rod	5.08634
non-rod	5.27558
non-rod	4.91722
non-rod	4.89976
non-rod	4.56406
non-rod	4.57668
non-rod	5.77334
non-rod	3.52139
non-rod	5.87877
non-rod	8.55817
non-rod	8.72669
non-rod	5.56459
non-rod	5.38612
non-rod	5.09134
non-rod	6.29847
non-rod	5.46652
non-rod	4.61342
non-rod	5.36789
non-rod	8.06878
non-rod	6.98602
non-rod	5.50738
non-rod	8.27966
non-rod	10.489
non-rod	9.0185
non-rod	9.16112
non-rod	5.74443
non-rod	9.47878
non-rod	7.59291
non-rod	9.18329
non-rod	9.84662
non-rod	9.414
non-rod	10.1469
non-rod	8.43793
non-rod	7.08922
non-rod	9.27497
non-rod	10.6651
non-rod	6.70029
non-rod	9.04141
non-rod	6.19517
non-rod	8.78917
non-rod	7.52302
non-rod	6.88468
non-rod	9.04352
non-rod	9.72979
non-rod	9.35035
non-rod	7.60076
non-rod	6.42514
non-rod	5.4017
non-rod	5.38943
non-rod	5.41451
non-rod	5.46142
non-rod	5.9452
non-rod	7.20949
non-rod	5.60725
non-rod	5.67427
non-rod	9.3661
non-rod	5.25059
non-rod	8.98399
non-rod	9.50889
non-rod	5.85807
non-rod	6.45534
non-rod	7.61275
non-rod	5.74451
non-rod	9.92231
non-rod	8.78908
non-rod	10.6518
non-rod	9.27983
non-rod	9.75265
non-rod	10.0494
non-rod	9.07438
non-rod	9.50613
non-rod	10.678
non-rod	8.5965
non-rod	6.72176
non-rod	8.66006
non-rod	7.51284
non-rod	5.42592
non-rod	6.50982
non-rod	6.1777
non-rod	5.5177
non-rod	6.49919
non-rod	8.44475
non-rod	7.69168
non-rod	8.30556
non-rod	9.26618
non-rod	8.6684
non-rod	4.59213
non-rod	5.51908
non-rod	7.26732
non-rod	5.34335
non-rod	6.76284
non-rod	7.60607
non-rod	9.36467
non-rod	9.15196
non-rod	8.76311
non-rod	5.02818
non-rod	6.44857
non-rod	5.81189
non-rod	6.07804
non-rod	5.96031
non-rod	5.57843
non-rod	8.55004
non-rod	8.07404
non-rod	6.91618
non-rod	6.76187
non-rod	6.1085
non-rod	7.14515
non-rod	9.09394
non-rod	10.7149
non-rod	10.4651
non-rod	11.0373
non-rod	11.1325
non-rod	10.0469
non-rod	9.48148
non-rod	10.8315
non-rod	11.2503
non-rod	10.7702
non-rod	10.0478
non-rod	9.57747
non-rod	9.598
non-rod	11.0087
non-rod	10.0701
non-rod	8.45232
non-rod	9.74417
non-rod	9.2924
non-rod	9.9425
non-rod	9.61879
non-rod	10.4809
non-rod	10.3713
non-rod	7.90739
non-rod	7.58198
non-rod	8.7579
non-rod	8.24705
non-rod	9.8613
non-rod	10.913
non-rod	7.82401
non-rod	10.0215
non-rod	6.91457
non-rod	7.63519
non-rod	10.0226
non-rod	7.61083
non-rod	6.35408
non-rod	7.76204
non-rod	8.9404
non-rod	8.77517
non-rod	6.2882
non-rod	8.2455
non-rod	6.70746
non-rod	9.18647
non-rod	9.88991
non-rod	9.00261
non-rod	9.79964
non-rod	7.10543
non-rod	5.66652
non-rod	6.52326
non-rod	4.93724
non-rod	6.5797
non-rod	7.28556
non-rod	8.84326
non-rod	8.84193
non-rod	6.84097
non-rod	8.13711
non-rod	8.80436
non-rod	6.29281
non-rod	9.17278
non-rod	6.5758
non-rod	8.57085
non-rod	6.72331
non-rod	5.64295
non-rod	6.13557
non-rod	7.45814
non-rod	6.72551
non-rod	5.76586
non-rod	7.4361
non-rod	6.87577
non-rod	6.44226
non-rod	6.02815
non-rod	5.96268
non-rod	6.9493
non-rod	7.45369
non-rod	7.54351
non-rod	6.78689
non-rod	8.241
non-rod	7.32147
non-rod	7.86083
non-rod	7.14725
non-rod	4.81525
non-rod	8.39817
non-rod	6.4248
non-rod	7.37047
non-rod	6.95892
non-rod	7.2393
non-rod	4.8573
non-rod	4.66329
non-rod	5.04994
non-rod	5.88576
non-rod	6.4204
non-rod	5.89774
non-rod	5.41181
non-rod	6.79324
non-rod	7.80465
non-rod	8.03532
non-rod	6.07202
non-rod	6.01728
non-rod	6.02925
non-rod	7.18516
non-rod	8.15314
non-rod	5.5165
non-rod	7.41922
non-rod	4.88196
non-rod	5.6881
non-rod	5.55773
non-rod	6.36791
non-rod	4.51991
non-rod	6.96576

[truncated: 23 more sheets: Fig 4c,f, Fig 4d, Fig 4e, Fig 4g-4j & Fig S3b-S3c, Fig 5b, Fig 5c-d, Fig 5f, Fig 5g, Fig 5i, Fig 5j, Fig 5k, Fig S1a, Fig S1c, Fig S2a, Fig S2b, Fig S3a, Fig S4a, Fig S4b, Fig S4c, Fig S4d …]
