# Supplementary material for: Single-cell in vivo imaging of cellular circadian oscillators in zebrafish
Source: PLoS Biol. 2020 Mar 13;18(3):e3000435. doi: 10.1371/journal.pbio.3000435 (PMC7069618; doi:10.1371/journal.pbio.3000435)
Supplement: S2 Data — (A) Promoter sequences (in Fastq format) used in this study to screen the circadian reporters in zebrafish. (B) Single-cell tracing result of nr1d1:VNP cells in the pineal gland, the optical tectum, and the cerebellum during development based on the whole-brain two-photon imaging under LD condition. The cells were tracked starting at 3.5 dpf in pineal gland, 5.5 dpf in optical tectum, and 6.5 dpf in cerebellum, respectively. Fish were imaged every 12 hours until 7.5 dpf. (C) Single-cell tracing result of nr1d1:VNP cells in the pineal gland imaged every hour under LD condition based on the two-photon imaging of the pineal gland. The fish were imaged starting at 5 dpf for one day. (D) Single-cell tracing result of nr1d1:VNP cells in the pineal gland during development under LD condition based on the two-photon imaging of the pineal gland. The fish were imaged every 12 hours from 3.5 dpf to 6.5 dpf. (E) Single-cell tracing result of nr1d1:VNP cells in the pineal gland of Tg(nr1d1:VNP) × Tg(xops:nfsB-mCherry) fish from 3.5 dpf to 6.5 dpf under LD condition. The fish were imaged every 12 hours from 3.5 dpf to 6.5 dpf. (F) Single-cell tracing result of nr1d1:VNP cells in the pineal gland imaged every 2 hours under LD condition based on the two-photon imaging of the pineal gland. The fish were imaged starting at 5 dpf for one day. (G) Single-cell tracing result of nr1d1:VNP cells in the pineal gland during development under DD condition based on the two-photon imaging of the pineal gland. The fish were imaged every 12 hours from 3.5 dpf to 6.5 dpf. (H) Single-cell tracing result of nr1d1:VNP cells in the pineal gland from 6.0 dpf to 7.5 dpf under LD condition based on the two-photon imaging of the pineal gland. The fish were imaged every 12 hours from 6.0 dpf to 7.5 dpf. Those are the control cells for Table I. (I) Single-cell tracing result of nr1d1:VNP cells in the pineal gland from 6.0 dpf to 7.5 dpf under LD_DD condition (fish were transferred to DD at 5.5 dpf) based o [file pbio.3000435.s006.xlsx]

## Sheet: Table A
Table A. Promoter sequences (in Fastq format) used in this study to screen the circadian reporters in zebrafish.
>Nr1d1:1.5K
AATGGACAGATATTTTTTACAGTACTTATATCAATACTTATGATTTCTTC
GTTTAGCAACTCAAGCAAATGTATCTTTATTGAAGAATGTTTAGATATTT
TCAAAGGAAAGCAAAAATAGTGAAGAAAATATCCATTGTTATTTATTTAT
ACATTTAACACGTTTTGCTCACAATTAAGAACTGTTTAAGATTGCAAAAA
CCCCGAGGTAAATATCACCACATACCTCACTTTCATATTTATCTCACTTT
TTTTGTAGTCAAGAAGTTCGGGTTGTTTAAAAAAGTTTCTTTAGAGACTT
TTCAACAAATGCTTTGAGGATAAAAATCAGCCAAAATCAAAAAACAAATG
ACAATGAATGGACAGATATTTGAACATATGAAAACAAAAATTAATTTCTT
CATTTTGCATATCAAGTAAATATATAAATATATTGAAGAATGATTAAATA
TTTGGACTGGAATGCAGATTTCCGTGATATAGATAAGATATTCATTATTA
TTTATTTATACATTTAACACGTTTTGCTCCCTATAAAGAACTGTTTATTA
TTTAAATATCACCACATCCTTTGATATGTATCTTTATTTTACTTTTTTGT
TCCAGTTTCTATTCAGTTTGATGAAAAAGTGTCTCAAATATACTGTGCCC
TGATTCACTCTGGCCCTTAACTTTTAATTTATTTTAATTTATTTATTTTT
TGCTGCATGTGCAATACATTTTATTTTGGTGAAAATGCTCCTGAAATTCT
ATTACCAAGTATTATCCATGCATTTAACATCAAGACTGAGAAACTGAACA
AGATTAAGTGAGTTTTGCCCAAAATAAGAGCAAATATCTGTCAAAAGATT
AATTTCATTAACTTTTTATAGTGTGATTAGCAGGTATTGAAACGTTATTG
CAGTATTTTAGTTGGAAAGTTATTAAACTTTTTTAATGTTCGAATACTAA
AATTTTATCAATAATAGTGTTGTTTTTAAACTGAGGTATTGTCGATTTAA
ATCTTAAATTTCCACTTAAAGAGCAATTTTCCCTAGTCTTAAACATGTCT
TAAAGAAGTATTACATTCACCAAAGTCACACCTAAATAACCAGAAACCTA
AACCTACATTGTTTTTGGTCTAAAATCGAATATCACATCTGCTTATAGCA
GTAAGTTGTTTCGCATTTAATGCGTCGGACATTCCCTGCGCTCAGAACGC
ACTGAAAACTTCCCCTTTATCCAAACAACTTTTTTTTCACGCTCATAAAC
CTAATGCTGTGATTCATACAAATCTTCTCGATTTCAAACTCTTTGACTTC
GACTACATTTCCCAATAGTCAGGTGGACACGTGCGCGGGGGTTTTTAAAA
TTTGCACCGAGAAGTGTTCTGGAGAAAGTGTGTCACTGGGCCACGAGTCG
GGTCACATGGACACATTTCGAGCCTCGTGCAGCAGCAGTGGAGTGTGGTG
CGCCTGCGCGCATCTCCTCCATCCATGCTCGCAGCTAAGCAAAACCGGGC
CGACTTGACAGAACAGTTCAGAGCGATACAGATTGGGCGAGTGACAGGAC
AAGCGCACTGGCGTATGATTGGCTTTCACTGAATGAACCATATTT
>Nr1d1_6.2k
GGGCTGCCTCTCACGTGCAGTGTCACGCACTGTTGTTATACAGGTGAGAATGATTAATCATACCTGCTATAAGGCGCCCGAGTGCTTTCACGTGAGTGCAACAAGTGGCTCGTGCATCGCCATGTTCGGAATAAGTGATGTACGGATGTGACTCTTGTTGCTGCGGGATGGTCTATTTTTTTAAGTAGCACGGTTTTGTTCACAGGCACGTGTTTGACGGAGCCAAGAAAAGGGATAATGGTCTTCGGAAAGCTGGTCAGTTTTTCTCTAAGGGAGGCGCTCTATCTGGGACACAGTGGAAACTTATTTTGGGGTGAATAGCGATTTTCGAAAATAGCCTCAACGGCGTAGAGAGTGCCAAAATAACTCTCAGACATGACTATAGAAAGAAAAAATATA…
>Per1a
CAGUACUUACUCUAUUAGUGAACUGCCACAACAGACUGGACCAAUGACUGUAGAUGUUUAUCUUGAGUUGAUGUCUUUAGUGUCUUAUCUCUUAAACAUUCCUUAAUAGCAGUGUAGAUUUAUGCUGUCUAUCAAACAAAGUGUAUUUAAUUCCAAAAAUAGGUCUUAAACUAACUUAAGUACUUGUAACACAGUCAAACUAUGUUUUGACUUGGAUGGCGAAGCAAUUGAUGGCAUGUGAAAAAUUGGGACUUUAGACCAGGGGUGCCCAAACUCGGUCCUGGAGGGCCUGUGUCCUGUAUAGUUUAGCUCCAACUUCCUUCAACACACCUGUUUGGAAGUUCCUAGUAUACCUGGAAAGAGCUGGUUCAGGUGUUUAAUUGGGGUUGGAACUAAAAU…
>Per2:ZV9:chr2:48489339-48490853
UCCAAUUCAUACUGGAAGAGACAAAGCCAUCUGGUGUUUUUGAAGAGCUCCGCGUGUAUAUGUGAAAAGAGAUGUCUCAUCCGUUUCUUUGAGAAAUUUGUUUUCAGUUUGCUAUUAGGUCUCGUGGUGGCAUUCACCAUGGCACAGCAGCAUUCUCACUCAUGUGAUAUUCCUCUAAUGACACUGUUGAGCUGAUAUAAGCAAUGCAAUCUAUCCAAACAUGAGUGACCAGAAUUAUCCCUGCAAUCACAAUCAGCACAAUUCACUAGAAAAUAAAGCAUGUGUUUUACCAUCACACAAACAGCACAUUGCCUUUGUUAUUUCUUGAAAUAAAUAAAGGAAGAAGAAAAAACACAGCUUUACUACUGGCAAAAGGAGAGACGACUACUAUCUGUAGCA…
>Arntl1a:ZV9:chr25:18405735-18407237
AUUCAUUCAUUCAUUUUCUUUUCGGAUUAGUCCCUUUUCUUAAUCUGGGGUCGCCACAGCGGAAUGAACUGCCAACUUAUUCAGCAGGUUUUUACGCAGGGGAUGCCCUUACAGCCGCAAGCCAUUUUUCUCUGGGAAAAUGAUAUAUUUUUAAUUAUUCAAUUUGAAACAAGUAAUGAUAUGUAACAUAUAGACAUGUCUAAAAUUUGCUACAUUAUAUAUCAUUCAUUUUCCUUUGGCUUAGACCCUUAUUUAUCAGGGGGUCGCCAACUUAUCCAGCAUAUGUUUUACACAGUACCCUUUCGGCCACAACAGUAUUGGGAAACAUUAUAUAUCCCUUUUUAAAAAUAAUACUAAAAAUGAGAUGUCAUAGUAAAUCGGCGUGUAAGAGAAAAAGUU…
>Arntl2:ZV9:chr18:15288927-15290424
AUACUGUGUAUAAUUGUAUAAAAUUAUAAUAAUAAUACAUCUAAAAUAAUCAAUAUCUAAUCCAAAAUGUAUUUCAGAUUAAAAGAUUCAAACAAAUGAUGUAUAUUGAUUCUUUAUCCAAGAAAACAGAUGACUUUUAUGAUAGUGAAUUAGGAUUUGCGUGAGGGUGAUCAUAUUUGAGAUUUACCACUGACCAAGAUAACGUCAAUUCAGUAUCUUUAGACCACAGUGUUUUAAGCUGAUAAGGUCAAAUGCCAGUUCAAACUGUCAAAUUUAUUAUAACAACAUUUGAAGCAAUAAAUAUAAAGAGUAAAUUGCUGGAGGGAAAUGACUGAAAUAGUAGGCCUAUUCUAGUUUUAUAUACUUUUAAAAAGAAUGAACUGUAAAGGCUAUUAUUAA…
>Cry2b_5.5k
TTATAATGTTAAATGTGTGTGCAGTTTGTGTGTTTATATTTGTGTCAGTC
CTGGCATTCGGTAATATTTCAGCTTGAGCAAACTCATTTTTAAAAGTGTA
TTGATTGTATTTTTTAAATAGCCTACATAATTAGGCGCAATATAAACTTT
CAAAACATCATTTCCCACCTCAGGCATTAAAGCCTACATACTATTTTCTG
TTTTATTCTTATTAGGACACCCAGTATTCTCAACCCTGTAACGGACAAAA
CTGAGTTGGTAATAATAGTATTTTAAAAAGCTTTTGCTATAAAACCAACA
TTTTCCTATTGCTCATGTAAGGGCCCTAAGCTAACCTGACCAGCTAAGAC
CAGGCTGGAAATGGCTGGAAACCTGCCTGGAAATGGCCAAAACCCCTCTA
AAACCACCCTGGTCGACCAGCTAAAACCAGCCAACCAGCCTAGGCTGGTT
TAAGCTGTTTTTTTTTCAGTAGGGGGAGGCCATGTAGTAAGTGCTGTGCA
GGTAAACCTCACTCCTCTGACCTCCATAGGTGCTCTAGCGACAGACTCTA
GAGGCCATGGTCTTTAGCCTCCTTGGTAGAGCAAGAGAGCTGAATGATGT
CACTTTCTGTCTGTGATGTCATATATATATATATATATATATATATATAT
ATATATATATATATATATATATATATATATATATATATATATATATATAT
ATATATACATACATACATATTATATTTTTTAATGCTAAAACTGATTTTAA
TGTAATTTTTTTCTTTTATTCATTATAATGTACAAAGTAAATCGATGAAA
AATGCTTTTAAAATGTAATTTTAGTCAACAACCACTTTAAAAGATATGCG
GGACTGAAATATTACCGAATGCCAGGAATGACCCATTACCCCCTGGCACC
TTTTTCACTGTAAAATGCTAGATGCTATTGTTCTTCAAATAAAATAAAAC
TGTCATATCAGCATGAATCGAAGTGTTTTAGATCTTTAAACCCAGAAGCA
CTGCGCTTTAATCAAATTCTGACCTCAGTCATTTTAACTCACAATCGCTG
TCATTAAAATAGCTGGCCAATGCCTTAAATTATACCTCCTACATTTGAAC
CCTTATAAAGTTTTTGAAAGACTTTTACATTTGAACGTTTTAAAGTTAAA
ACGTTTAAAGTCATGAGTTAAACACGTTATAAACGTGCTAACAATATAAA
CATTTATGTTGCTTTGGTCTTAAAACCTGTCACAAGTATTAAAATGTACA
AAAGAGAATAAAACAGATGAAAAACTGATAATGAAAGAGAGAATTTGTGT
ATTTGTGTATGTTTTGTGTTTGTGTAACATTTAAAAAACTGGGACTCAAT
TCACAAATGTTTAATGATACAAACTTTGCATTTAAATTATGGGCTTTACA
AAACGTGTCTTCTAATTATTCACTCCGCATCAGCACATGAAAAAAAAAAA
TGTATACTAAACTTTTTTAAAAACTTTTTATACTAAATAACAGAGCAAAC
AAGTATTTTTACGATTAAATTAATATGAAAACTGAGTTTTTCAGTTCTAG
CGGCACTACATGCAACACTCGCACAGTTTCCTTATGGCCAGCAGTCTATT
CCTGTGTTCAACCGAAACCGCGCTCTCAGATCCAAAATGGCGTCTATAGA
ATGGCGCCCGTGAGCATCCGGGTACCTGATAACTCGACCTATCAGCGAGC
GGATGAGGAAACGGGGCGGGCTAGGGCGTCCTCAGAAAATTGGCTATTGC
AGCATAATGAGAAGACTTAATTGACATGTAAACTATAGGATCGCATCCTA
AAATCCTATCGGAGAGTATTCAGTGTTCTAAAGTCCTCAAAGCTACCCGC
AAAGCTCTTTTCATCCACGCCGCATAAACGTGAGAGCGACACAGTGACGT
TTCTTCCGTGTCGACCAATGAGCGGCCTTCTAATGTGGGACACGAGCACT
GTGACCTATCGAGAGCGCCATCAGACTGAATAGATGTACAGTTATAGATG
TAGATGTGACGATTTAAACGCGCGGAGTTAATTTAACATCTTGTAATCTT
TTCCATCTTGTTGGATTTTAAACATAGATATTCTTAGACTTCCAGTTGTG
TGTTTGCATTTATAAGCCTTAAATTTGAACATGTTTGAATATATAGAGAG
ATCTAGACTGTTATAGTCTATGCGGTTTGGTTCTGGCGCATGCGCAGTGT
TCTTACTCGTTATGAAACATGCTGTTTTGGCCCGGTTTTGTGTATCTGGA
CTTTATTGGACTGAGGTGAACTGTGCTGCGCAGGTTCTTCAGAAACTCTG
ACATGATTTTATCTCTGGGACTCAGATAAAATCATTTCTCTGCATTATTG
ACAGCTTGGGTGAGTGCAGATTTCTCAAACTTATGTTATTTGATGCGTTA
ATGACGTATAAACTGGAGATAAAGATTATGTAAATAGCGAACTCATGATC
CATGTATTTAAAAAGTGCGCAGTTTTGTTTATATCTGAAATATGATCAAA
CTTTTGCTCTTTTGCTTGTGTTTATGTGGTATTTTGTGACGTAAGTGAGA
CTTTCTGGAATGACCCAGTTCTAGGATTGAGGGTCAGGTTATTAAACGTT
ATAAAACGACCTGAACAACTGTAATTCAGTGATGATAATGCGCGTTATGG
ATATTAAATGTATTTACCAGTATTATTAAAATAAAAAATAAACTCTTTAA
AGAGTCGAGCTGCTTTATGTATGTCATGGCATTTTGTTACATAAAAATTA
ATTTGAGGTGAAAAACGTATTTTATTTTTTCAGTTATTTAGTGTTTTTTT
TTATATATTTTAACGCAAAACAACGTAAGATATAATATATATATATAATA
TAATAATAAATAACAATAAAATAAATTACAAAAATGTAAAATTTTTGCAT
GGTTAACTATATACAAAGTAAACTTACTGTAAAGCAAAAACTTAGAAAAT
TCATGAACATTAATTATTATTGATAATTTTTAAACACTTTATGCACTTTA
TAATGTCAGTATTGTTGTTTGATAAGCATTATTATAATTAATTGATATAG
CTGTACAATAATATAATATAACCTGATATGAACACATTCAATTACAAATA
GTAATTTGTCATTTAAACTGTAAGGGCATCCGCTGCGCAAAACATATGCT
GGATAAGTTGGCGGTACATTCCGCTGTGGCAGTCCCTGATTAATAAAGGG
AATACGCTGAAAAGAAATGAATGAATGAATTTGTATTTACTGTGTTCAAA
TTTAATTCAAACTGTTTTTAATTGATAAAGTTTTACTAAATTTACACAAT
CTAAAAAATGTCCGTCATGTGCTAATTACACATTTTAGCAACGTCCAAAA
CATTCTATGAAGCATATTAATAAGATACTAATTCATGTTAAACATGTTTA
GCAAAAATTAAAAATGCTTGGAACATGTTAGCAACTTTTTATTTGATACT
AGAACGGTGTAAAATCTTAGCCAAGTTTAAGTCATGCTACTGACGTGTTA
AACTTTGGAACTATGTACTAGCAGCCTGGTAAATATAGTAAACCGAGTAA
AACTTGCTGGCCATATGTAAAATGAGTAGCTGATGTGTTGACCCAAACAT
GTTGACCCATGTTAGAAATTGGAAATGAGTTAACAACATGCTAGTTTAAG
CTAGCAACATGTAACTCATTGTTAGTGGCTGCATCCGAAACGTATTTGAA
TGTAAACGTACTATTTGGCCTTTAGAAAAGTACGTTTTATACAGTATGAA
TGTGAAAAGTATGAATGTAATTCGGATGTACTACGTCCGCCATTTTGTCA
TGGTCACGTGACCTACCTGCGTCAATTGCGTCGCGTTACTCCCATTCATG
AATTCGCTCGCGGGGCATCATGGGATAGCGCAGTGTGCATGGGATGCACA
CTCCAGAATCTCACCGGAAGTAGTAAGTCATCCGAGTACTTCTGACATAC
TGATTTTCAAATTCTATGAATTCNNNNNNNNNNNNNNNNNNNNNNNNNNN
NNNNNNNNNNNNNNNNNNNNNNNNNNNNNNNNNNNNNNNNNNNNNNNNNN
NNNNNNNNNNNNNNNNNNNNNNNGTAAGTCATCCGAGTACTTCTGACATA
CTGATTTTCAAATTCTATGAATTCAGACATACTACTCGGCTCGCATACTG
ATTTAACCGTACTGTATAGTATGGAAGTATGCGGTTTCAGCTAATGTCTT
AGAATGTTAGGCAAATTTTAATGCTAAAAATGTGTAAAAATGTGTTATAA
ACATGTTAGCAACGTGCTAATCAAGCTAGCATAGTGGAACAAAATGCTAT
AAATTCTTTTTCTTTTTAACATAACGTTAAGACATGTTTGCGAAGTCCTA
AAATGCTCAATACATGCTGCCAATTTAACATGTTAAGCATGTTAAGAACA
CGCTAGCAGACTGCTAAATATAGTTGGAGTAATCATAGTAAAACATGTTG
ACTCATATTAGTTATATGTTAAATGTTCGAAATGAGTTAGCAACAGGTTA
GCAAGGGGTTGCCAATTAACAATATGTAACATAGTCAATGTCTGAGAATT
TTAGGTAGATGGTAACAATGTTTAAAAATGTGTAATAAACATGTTGAACA
ACATGCTAATCGGGTTAGCACAGTGTTAAAAATGTCAGAAACATGCTATC
GATGTTCAAATTATTGTAGCATGTTAGCAAAATACTAAGTCATGTTGACA
TAGAGTTAAAATATGTTCGCCAAATCTTAAAAATGCACAAAACATGTTTG
CAACGTGATATTTCATGCTAGCATAGTGCTAAAATGTTAGCAATGTTCAA
ACTATTGTGTTCACATGTTTAATATGTACTGCTAAATATAGTAAGAACAT
TTTAAGCCATATGTTAAAGATTAGAAATGGGTTAGCAACATGCTAATTCA
AGCTAGCAACACAACACCCATGGTTAATGTCTTAGAATGTTAGATGATAA
TGATACAACATGATAATCAGGCTAGCACAGTGCATGTCAGAAATATGTTA
TCAACATGCTAAAAATTCTAGAAGCATGTTAGCTAATACAAATACGAGAT
GTTGACATAATGGTAAAACATGTTCGCCAAGTCCTAAAAATGATCAAACC
ATGCTAGCATCTTGCTAATTCATGTTAGCGTAGTGTTAAAATGTTAGCCA
TGTTAAAACATTTTGTTTACATGTTACATATAAACTTCTTAATAAAGTAA
TAACATTAAACGCTAGAAATTAGTTAGCAACATGCTAATTCAAGCATACA
ACATGTGACCTATGGTTAAAATCTTAACATGTTAGCCAAATGTTAATTCT
CGTTAGCAATTTGTGTTATAAACATGTCAGCAACAGGCTAATCAATGCTA
ACATGCTGATAAAACACACCAGTTTTGTGTTATTAGTGTAGTACTGTGGT
TATCAACACGTAATTAACACAATGATATTAAGTGTATGTTGGAATGATTG
TGTGTTGTGTTGGTCAGCTGTGGGTG

## Sheet: Table B
Table B. Single-cell tracing result of nr1d1:VNP cells in the pineal gland, the optical tectum, and the cerebellum during development based on the whole brain two-photon imaging under LD condition.
Organs	TrackID	PositionX.3.5dpf	PositionY.3.5dpf	PositionZ.3.5dpf	Intensity.3.5dpf	PositionX.4dpf	PositionY.4dpf	PositionZ.4dpf	Intensity.4dpf	PositionX.4.5dpf	PositionY.4.5dpf	PositionZ.4.5dpf	Intensity.4.5dpf	PositionX.5dpf	PositionY.5dpf	PositionZ.5dpf	Intensity.5dpf	PositionX.5.5dpf	PositionY.5.5dpf	PositionZ.5.5dpf	Intensity.5.5dpf	PositionX.6dpf	PositionY.6dpf	PositionZ.6dpf	Intensity.6dpf	PositionX.6.5dpf	PositionY.6.5dpf	PositionZ.6.5dpf	Intensity.6.5dpf	PositionX.7dpf	PositionY.7dpf	PositionZ.7dpf	Intensity.7dpf	PositionX.7.5dpf	PositionY.7.5dpf	PositionZ.7.5dpf	Intensity.7.5dpf
pineal gland	392	20.294	51.937	18	514.138	28.412	48.292	18	321.132	22.862	49.7	18	1571.58	24.353	52.682	18	894.716	22.862	52.185	17	1991.25	22.613	51.274	17	896.382	20.874	51.191	18	2876.02	22.365	51.688	19	2347.54	21.868	51.191	19	2783.05
pineal gland	395	28.412	30.897	19	652.793	32.885	26.59	19	291.035	29.82	27.335	19	1750.13	32.802	28.329	20	1095.59	32.305	26.341	20	1965.77	25.927	26.921	20	781.2	26.838	24.353	22	3351.35	27.832	26.838	22	3189.4	26.341	25.844	22	3387.23
pineal gland	396	21.454	21.619	18	286.451	24.602	21.122	18	114.899	25.347	20.874	19	971.253	22.862	24.85	19	698.323	22.862	22.862	19	1269.38	18.472	24.105	18	589.288	20.791	24.602	15	3357.44	23.773	22.945	14	1269.88	23.442	24.27	16	3037.57
pineal gland	399	30.234	45.972	15	99.464	32.719	44.978	15	188.275	31.808	45.227	15	1205.22	33.299	45.227	13	1089.91	30.814	44.233	14	1697.79	33.879	43.819	14	401.382	30.317	37.772	14	1314.25	30.317	36.778	14	1041.98	29.323	36.778	13	1689.79
pineal gland	400	25.761	41.168	22	31.288	27.252	41.334	22	114.108	23.856	41.251	22	933.143	24.85	44.233	21	684.574	23.856	42.245	21	1233.08	19.3	41.665	21	658.921	25.844	40.257	21	1879.52	25.844	39.76	21	1067.82	25.844	39.263	22	1438.52
pineal gland	407	60.551	43.653	24	191.897	61.711	44.15	24	117.8	61.131	43.736	24	1436.1	62.125	47.712	24	1717.94	59.143	46.718	23	2865.14	55.416	43.322	24	1605.88	58.895	33.879	28	2100.75	55.167	31.311	27	1688.79	54.422	32.388	27	2169.6
pineal gland	408	55.084	47.629	24	90.246	57.072	47.298	24	47.716	57.155	47.215	24	1114.43	55.664	50.197	24	887.785	54.67	48.706	23	2343.25	50.694	45.724	24	1455.25	54.173	38.269	28	1484.94	50.694	34.79	27	1392.28	51.191	37.275	27	1423.77
pineal gland	409	43.819	42.162	24	29.53	45.807	41.334	24	190.42	44.233	42.245	24	1402.05	46.221	45.724	24	835.741	44.233	45.724	23	1576.5	40.257	43.239	24	719.037	40.754	45.227	23	1404.57	39.677	44.481	23	731.136	38.02	43.487	23	1281.3
pineal gland	423	40.174	14.496	22	285.846	48.292	14.662	22	73.925	49.286	15.987	22	462.791	43.653	24.27	18	470.215	44.316	23.442	18	916.958	45.972	19.631	20	514.963	48.706	14.413	24	1206.2	46.221	12.922	21	702.938	46.221	13.916	23	1076.79
pineal gland	426	15.821	31.228	17	138.637	20.128	29.572	17	125.363	13.005	27.418	17	509.156	12.674	31.394	17	227.02	13.916	28.826	17	846.042	10.023	29.24	16	192.673	13.916	29.323	16	2667.66	12.922	30.317	16	2344.62	11.928	29.82	16	2434.45
pineal gland	427	38.683	31.725	19	249.6	40.34	26.59	19	239.47	36.198	27.584	19	378.444	36.695	28.743	19	328.189	35.204	28.578	18	892.477	29.572	27.749	18	431.437	37.275	29.323	18	1257.53	35.287	29.82	17	1049.55	36.281	29.323	18	1404.75
pineal gland	428	35.784	49.203	20	428.446	36.032	45.641	19	138.446	36.198	43.322	19	496.407	34.376	46.304	19	301.088	37.772	46.718	19	868.163	30.731	46.801	19	279.842	33.796	48.209	19	1918.79	32.802	46.221	18	1158.58	31.891	47.629	19	1981.15
pineal gland	429	43.736	51.191	21	506.178	40.671	42.162	21	104.099	41.168	41.665	21	587.725	41.831	45.144	20	229.321	42.493	44.481	20	700.233	38.849	44.316	20	346.734	39.263	47.215	19	2345.02	37.772	44.73	19	1803.91	37.275	45.724	20	2422.09
pineal gland	430	42.99	25.927	20	61.202	41.831	26.258	23	279.492	45.31	23.773	23	1369.12	47.463	26.59	23	1224.89	45.724	25.347	22	2072.23	40.008	24.27	24	1073.61	35.287	19.383	23	1930.67	34.79	17.892	21	1567.88	34.79	18.389	23	1532.26
pineal gland	431	27.418	34.376	20	222.446	31.062	30.234	21	53.527	30.731	31.062	21	498.262	30.069	32.222	20	285.04	29.406	28.909	20	1210.24	27.252	32.056	21	163.629	29.737	31.559	21	1771.11	28.578	30.897	20	1491.46	28.578	30.731	21	1657.76
pineal gland	432	32.388	33.05	20	84.662	36.529	29.406	21	92.989	35.701	29.903	21	279.732	36.198	32.056	20	172.903	34.21	29.572	20	807.44	32.056	27.584	21	167.956	34.541	25.264	21	1434.38	31.891	25.264	20	1242.88	32.222	26.424	20	1354.96
pineal gland	433	48.458	29.572	21	87.134	53.925	29.737	21	67.734	55.913	28.246	21	367.123	54.753	29.572	21	243.341	56.41	29.737	21	801.011	48.458	26.59	21	299.719	57.238	21.454	21	1059.29	56.244	20.957	21	650.866	57.072	19.3	21	744.921
optical tectum	8																	321.062	289.254	125	133.732	323.547	284.284	122	109.989	317.335	289.006	125	119.041	320.068	286.769	124	89.609	320.565	288.757	123	168.212
optical tectum	10																	358.337	350.385	133	161.76	355.355	346.906	130	162.231	350.882	342.93	126	134.626	351.876	338.457	125	137.304	353.864	339.451	123	205.827
optical tectum	31																	136.675	345.415	97	134.303	137.172	345.415	95	144.776	141.148	347.9	95	105.596	141.148	349.391	93	125.149	142.639	348.397	93	170.749
optical tectum	52																	337.463	291.739	116	135.153	334.978	289.751	115	102.243	334.978	292.236	116	154.701	338.954	289.006	116	167.116	339.948	290.497	116	256.113
optical tectum	75																	218.183	300.188	120	173.565	223.153	298.2	119	162.114	215.698	299.691	119	155.464	216.692	298.697	118	124.248	218.183	299.194	118	183.558
optical tectum	94																	162.768	333.984	100	322.571	165.004	331.499	97	270.577	159.537	330.505	94	131.951	158.543	330.505	93	127.521	159.537	331.002	92	192.987
optical tectum	97																	379.211	354.361	122	147.519	376.229	350.882	118	118.94	383.187	355.355	118	172.105	379.211	351.876	117	146.021	380.205	354.361	116	212.958
optical tectum	98																	166.992	315.595	108	138.024	168.98	311.122	107	147.823	166.992	310.128	106	256.035	157.549	304.661	107	275.752	158.046	304.164	106	379.223
optical tectum	159																	355.355	358.337	131	155.296	352.373	353.367	126	117.334	355.852	357.343	136	161.14	353.864	354.858	133	168.254	355.355	356.349	131	305.157
optical tectum	160																	313.607	309.134	130	109.298	317.335	306.401	129	68.883	326.032	311.619	129	141.039	327.523	310.625	128	160.768	330.008	312.613	126	209.475
optical tectum	253																	310.128	350.385	147	117.234	310.625	351.379	147	117.53	311.122	351.379	147	119.008	309.134	352.87	147	120.572	309.134	351.379	147	142.533
optical tectum	254																	358.834	312.116	113	205.572	356.349	309.631	110	180.859	357.84	312.116	110	178.455	360.325	309.134	109	277.933	361.319	310.128	108	354.177
optical tectum	304																	395.612	353.367	112	162.729	396.109	347.9	113	151.624	398.594	351.379	109	167.609	396.606	345.415	108	139.753	395.612	347.403	106	205.342
optical tectum	324																	321.062	306.152	127	173.728	321.062	302.673	124	122.277	315.098	301.182	127	168.873	316.589	298.2	126	189.548	317.086	300.685	126	316.796
optical tectum	328																	207.249	351.379	126	210.771	208.74	345.912	125	182.981	210.728	339.451	122	220.419	212.219	338.457	120	184.4	214.704	338.457	121	218.132
optical tectum	349																	349.888	343.924	123	187.379	346.409	341.439	119	139.718	344.918	339.451	119	166.977	344.918	336.469	118	118.653	344.918	338.457	117	141.267
optical tectum	379																	362.81	368.277	124	205.471	371.259	372.75	125	130.89	371.259	370.265	121	139.71	366.289	367.78	119	144.877	366.786	368.774	118	209.837
optical tectum	424																	165.998	353.864	112	128.973	167.986	347.403	110	96.557	169.974	353.367	107	154.237	170.471	350.882	105	167.536	172.459	350.882	105	281.537
optical tectum	1015																	227.626	326.032	130	105.791	228.372	326.778	133	109.895	233.59	330.505	132	153.436	236.572	329.014	133	171.504	239.057	328.02	133	284.784
optical tectum	1070																	207.249	359.331	126	211.985	213.213	355.107	124	155.286	210.231	362.065	128	151.1	207.746	351.379	121	116.274	210.231	350.882	120	170.236
optical tectum	1090																	235.081	310.128	126	137.662	241.791	307.643	126	101.25	237.069	311.619	125	149.394	237.069	309.631	122	115.477	240.051	310.128	123	210.528
optical tectum	1091																	331.748	329.014	127	172.206	331.002	326.281	124	118.792	329.511	318.577	123	192.578	333.487	314.601	122	198.271	333.984	317.086	121	224.821
optical tectum	1092																	419.468	337.215	97	184.601	427.669	347.652	97	46.144	429.905	347.403	101	106.226	425.929	342.93	100	100.252	424.438	345.415	99	132.591
optical tectum	1093																	376.229	319.571	104	119.899	378.963	322.305	105	125.273	379.211	309.631	104	284.996	377.223	306.649	105	275.281	378.714	308.14	103	354.842
optical tectum	1094																	219.426	377.969	133	72.959	227.378	371.259	130	69.451	225.638	371.756	131	117.312	229.614	370.762	128	98.872	231.602	369.271	128	140.387
optical tectum	1095																	385.175	340.445	108	106.081	388.406	343.179	103	80.513	387.163	343.924	108	109.756	385.175	339.451	107	104.008	385.175	341.439	106	152.608
optical tectum	1096																	361.071	298.697	108	95.932	359.083	296.461	106	80.707	359.828	290.745	106	149.412	360.822	289.751	106	127.415	360.822	291.739	105	166.569
optical tectum	1097																	214.704	284.533	116	201.579	215.947	281.302	117	99.263	222.656	284.781	119	167.035	222.159	284.284	117	120.181	223.65	284.781	117	141.866
optical tectum	1098																	218.183	326.529	125	128.215	220.42	322.553	124	98.041	218.183	326.529	125	111.877	221.165	325.535	123	108.377	224.147	325.535	123	146.595
optical tectum	1099																	231.602	347.403	135	109.795	232.596	349.888	134	85.026	227.129	348.397	134	144.606	230.111	347.403	132	119.946	232.596	346.906	132	162.631
optical tectum	1104																	325.038	340.942	134	118.386	323.796	337.96	132	74.916	321.559	343.924	131	112.035	324.044	340.942	129	99.026	325.038	342.93	128	148.488
optical tectum	1105																	173.453	369.271	116	193.224	178.175	364.55	115	132.885	181.405	374.241	119	165.36	185.878	370.265	118	117.467	189.854	369.768	117	194.915
optical tectum	1106																	303.17	273.847	128	127.994	304.413	271.362	127	71.454	307.146	283.787	126	113.617	309.631	283.29	125	140.179	310.625	284.284	124	230.148
optical tectum	1109																	315.844	250.737	124	112.479	315.098	248.252	124	77.882	311.122	258.937	126	137.653	312.613	260.428	126	119.334	313.11	261.919	125	172.14
optical tectum	1110																	184.884	329.511	103	111.647	187.121	327.523	100	83.654	180.908	323.547	100	123.516	179.914	324.044	99	117.302	181.405	323.547	98	159.981
optical tectum	1113																	347.9	310.625	117	130.576	346.906	307.395	114	96.838	347.403	310.128	112	121.151	347.9	307.643	111	103.186	346.906	308.637	110	183.069
optical tectum	1115																	416.486	353.864	101	154.061	421.456	353.864	99	63.491	416.983	350.385	104	247.943	413.504	345.912	103	183.051	412.013	348.894	102	269.629
optical tectum	1120																	347.9	320.814	113	74.552	345.167	317.832	110	62.682	348.397	314.601	113	157.745	349.391	313.11	111	128.104	348.894	315.098	111	174.685
optical tectum	1122																	402.322	369.023	106	96.238	414.001	369.52	110	83.421	414.001	364.301	108	141.156	416.735	367.035	107	86.898	415.989	370.762	105	183.876
optical tectum	1124																	336.469	366.289	132	116.255	332.245	362.313	129	72.332	333.487	366.289	135	132.895	332.742	364.798	132	126.272	332.742	365.295	131	187.036
optical tectum	1128																	178.175	342.433	126	174.641	181.902	335.227	125	168.662	189.854	331.499	133	356.46	191.345	327.772	132	313.684	193.085	326.778	131	356.727
optical tectum	1139																	362.81	298.946	114	126.952	361.319	294.97	112	148.769	365.295	297.952	119	201.13	364.301	295.715	119	219.02	365.047	297.455	117	376.915
cerebellum	26																									394.618	441.833	134	112.532	391.636	439.845	134	76.618	390.642	440.342	132	172.526
cerebellum	40																									379.708	437.857	139	94.88	376.726	438.851	138	72.28	376.726	437.36	136	153.686
cerebellum	47																									395.115	451.773	121	91.282	394.121	452.27	119	51.326	392.133	451.276	119	86.251
cerebellum	156																									371.259	455.749	145	73.301	372.253	453.264	144	65.163	368.774	450.282	143	81.008
cerebellum	187																									366.786	429.905	142	59.023	365.792	428.911	142	46.383	365.295	429.905	142	78.481
cerebellum	366																									182.399	437.36	129	63.081	181.902	440.839	127	39.279	186.872	440.342	129	70.004
cerebellum	497																									184.387	465.192	123	57.64	180.908	469.665	121	39.203	184.387	468.671	122	58.425
cerebellum	733																									207.498	453.678	144	71.926	215.118	451.69	144	57.225	216.692	451.276	144	97.867
cerebellum	734																									207.249	444.318	140	62.38	208.492	442.082	142	41.366	214.207	441.336	142	80.099
cerebellum	735																									193.582	438.768	141	82.489	192.919	440.094	141	48.484	193.333	438.354	141	104.062
cerebellum	736																									360.574	439.762	136	31.915	361.236	441.087	136	36.805	360.325	440.342	136	56.15
cerebellum	737																									198.883	445.063	139	58.792	200.208	449.702	139	40.027	196.812	444.815	139	84.877
cerebellum	738																									396.026	468.257	130	99.023	394.37	467.925	130	63.042	393.707	467.925	130	126.765
cerebellum	739																									393.375	432.473	131	70.555	389.068	431.81	132	55.204	390.725	432.473	131	97.143

## Sheet: Table C
Table C. Single-cell tracing result of nr1d1:VNP cells in the pineal gland imaged every 1 hour under LD condition based on the two-photon imaging of the pineal gland.
TrackID	PositionX.CT1	PositionY.CT1	PositionZ.CT1	Intensity.CT1	PositionX.CT2	PositionY.CT2	PositionZ.CT2	Intensity.CT2	PositionX.CT3	PositionY.CT3	PositionZ.CT3	Intensity.CT3	PositionX.CT4	PositionY.CT4	PositionZ.CT4	Intensity.CT4	PositionX.CT5	PositionY.CT5	PositionZ.CT5	Intensity.CT5	PositionX.CT6	PositionY.CT6	PositionZ.CT6	Intensity.CT6	PositionX.CT7	PositionY.CT7	PositionZ.CT7	Intensity.CT7	PositionX.CT8	PositionY.CT8	PositionZ.CT8	Intensity.CT8	PositionX.CT9	PositionY.CT9	PositionZ.CT9	Intensity.CT9	PositionX.CT10	PositionY.CT10	PositionZ.CT10	Intensity.CT10	PositionX.CT11	PositionY.CT11	PositionZ.CT11	Intensity.CT11	PositionX.CT12	PositionY.CT12	PositionZ.CT12	Intensity.CT12	PositionX.CT13
7	44.25	25.45	38	1355.92	45.25	24.95	39	1342.65	44.15	25.65	37	1733.39	44.25	25.55	39	1630.64	44.35	25.85	39	1802.1	44.782	25.315	39.57	1482.09	44.35	24.85	38	2003.52	44.15	25.55	38	2078.91	45.25	25.25	38	2167.19	45.05	25.35	39	2108.03	45.25	25.75	39	2106.81	45.2	24.1	39	2068.44	45.05
8	45.35	40.85	43	1426.95	45.75	40.85	43	1449.54	44.95	41.05	42	1493.91	45.286	40.946	43.636	1318.27	44.75	41.65	43	1487.09	45.15	41.55	43	1649.93	44.472	40.507	41.999	1475.52	44.686	40.268	42.977	1799.87	44.45	40.85	42	1969.52	44.65	41.05	42	1953.37	44.75	40.95	43	1846.99	44.75	40.75	44	1779.48	44.326
17	31.5	60.4	49	955.391	33.128	58.221	46.667	958.507	32.483	58.883	48	1318.87	33.15	59.017	48	1248.9	33.196	59.088	48.679	1303.12	33.506	58.687	48.162	1334.51	33.283	59.683	46	1213.34	35.719	58.811	47.872	1316.84	34.955	59.227	48.091	1635.1	34.75	59.017	48	1831.49	34.883	59.417	48	1866.08	35.537	59.037	48.079	1973.9	35.907
21	24.792	31.226	37.971	1301.18	26.569	33.323	36.822	1490.35	25.55	32.069	37.81	1975.9	26.166	32.702	38.866	1850.57	25.708	32.659	38.65	1954.24	26.406	33.051	39.111	2158.07	25.95	32.05	38	2131.4	25.65	32.85	38	2241.95	25.576	32.638	37.926	2161.17	25.75	32.15	38	2338.45	26.35	32.05	39	2367.14	26.25	31.55	40	2046.8	25.65
26	28.039	39.116	42.004	1092.98	30.704	38.532	43.564	1367.69	29.25	38.95	44	1295.82	29.309	38.945	43.713	1410.69	29.35	38.65	45	1362.85	29.85	39.45	44	1250.39	29.55	38.45	44	1410.48	28.903	38.543	44.36	1274.79	29.35	38.55	44	1433.19	29.45	37.65	44	1704.88	29.35	37.85	44	1612.33	29.65	37.55	45	1573.24	28.95
27	51.417	36.75	42	475.78	51.306	35.883	40.709	764.42	50.217	36.35	41	794.656	50.483	35.817	41	833.709	50.883	36.35	41	854.871	51.417	36.617	42	1033.78	50.217	35.817	41	900.193	50.083	37.683	42	1012.13	49.683	37.283	40	944.278	48.483	40.083	40	1438.06	49.2	38.495	38.992	1133.39	48.59	38.177	39.382	1108.23	49.55
40	11.257	48.32	42.028	837.766	12.107	48.633	42.067	879.467	11.25	48.75	41	866.222	11.65	48.45	44	700.181	11.95	49.15	43	916.173	12.55	49.25	43	998.039	11.77	48.872	42.683	981.948	11.763	48.933	43.128	1071.98	12.65	48.35	41	1177.81	12.35	48.35	42	1181.54	12.383	48.353	41.453	1101.65	12.05	48.95	43	1030.24	11.969
66	29.283	56.75	53	1836.01	28.883	58.483	55	1545.96	30.059	57.054	54	1499.5	29.55	57.417	53	1553.34	29.95	57.95	53	1396.75	29.813	57.687	55.415	1443.74	29.817	56.75	54	1371.68	31.15	56.75	54	1648.46	30.483	57.817	54	1584.72	30.054	58.219	54.981	1865.68	29.283	58.483	55	1745.71	29.239	57.887	55.86	1711.17	29.636
80	39.35	31.45	29	1441.6	38.25	31.45	29	1375.87	38.45	32.55	28	1418.88	37.85	30.35	28	1858.31	38.65	29.75	28	1682.6	37.95	29.35	28	1673.08	38.35	29.65	29	1495.02	38.15	29.85	27	1570.84	37.65	30.65	27	1562.55	38.05	29.65	28	1819.34	38.05	29.75	29	1467.09	37.95	30.35	28	1754.09	37.75
81	38.217	40.35	37	679.478	38.617	40.083	36	772.378	36.498	41.288	36	645.813	38.007	39.412	37.548	931.235	38.617	39.283	38	880.331	38.35	39.95	38	845.673	37.817	38.483	38	861.251	36.843	38.985	37.336	891.312	37.444	38.709	37.359	934.464	37.95	39.417	38	1110.43	38.217	39.55	38	1172.49	37.586	38.449	37.84	1118.91	37.263
84	33.95	53.95	53	1870.26	32.883	54.883	54	1660.55	34.399	52.956	53.379	1399.02	33.817	53.817	53	1754.26	34.217	54.75	53	1453.13	33.95	54.35	54	1637.72	34.406	54.64	52.976	1634.78	35.017	53.817	53	1821.77	34.282	54.25	53.27	1711.41	34.35	54.483	54	1980.1	33.95	54.883	53	1861.84	33.283	54.35	53	1926.64	33.55
92	45.45	43.65	49	643.539	43.35	45.05	50	625.899	45.75	45.45	50	648.458	45.75	43.75	50	700.629	45.65	43.45	51	755.834	44.85	43.45	50	866.184	45.75	44.45	50	863.747	45.85	43.75	51	886.53	44.75	43.25	49	1026.58	44.95	43.65	48	1130.95	44.95	43.25	51	968.051	44.35	42.65	50	1204.72	44.25
94	46.628	53.949	42.258	941.682	48.083	52.617	40	835.544	47.288	51.583	41.338	1077.49	47.683	52.75	43	1008.85	47.9	51.7	44	1068.11	47.27	49.96	45.765	834.737	48.5	50.7	44	1230.18	48.853	51.113	44.385	1338.46	48.829	50.831	46	1127.94	48.489	50.489	45.729	1380.71	48.407	52.182	43.604	1457.2	47.623	51.959	44.199	1342.48	48.017
1912	49.826	43.566	45.812	1295.43	50.217	43.283	44	1317.78	49.55	41.817	45	1860.93	49.792	42.163	44.217	1868.77	50.133	40.47	45.436	1710.36	48.35	40.483	45	1540.98	49.15	41.283	46	1701.17	49.558	40.95	46.575	1686.78	49.683	42.083	46	2018.21	49.683	41.283	46	2168.22	49.017	43.017	45	1864.42	49.283	41.95	46	2034.87	48.483
1916	50.217	47.15	47	127.733	50.483	46.483	47	121.673	51.15	46.483	47	110.844	49.817	46.217	47	199.365	50.217	46.75	48	213.73	49.95	45.15	48	234.092	50.483	46.617	48	292.731	50.35	46.35	48	305.905	49.683	46.617	48	340.137	49.95	46.883	48	429.62	50.217	46.883	48	427.144	50.083	46.35	48	435.461	49.95
1925	14.35	55.05	42	588.323	15.75	55.45	42	643.144	15.45	55.95	43	581.092	14.85	55.85	45	615.003	15.25	56.55	45	794.667	14.95	56.45	46	667.248	15.35	56.55	45	824.444	15.35	56.35	45	943.008	14.4	56.6	45	1036.96	15.05	56.55	44	1157.48	14.05	55.95	45	1101.85	14.75	56.45	45	1076.19	14.55
1944	26.15	28.85	42	1397.22	27.05	28.65	41	1930.95	25.85	28.75	39	2030.29	25.75	29.65	39	2004.86	25.05	29.05	41	1560.52	25.553	29.256	40.812	1830.05	25.5	28.9	41	2077.13	25.05	28.75	40	2132.42	25.15	27.95	39	1983.61	24.75	29.15	40	1812.81	25.45	28.15	41	1934.94	25.55	27.55	41	1768.49	26.23
1960	21.487	32.213	42.148	1748.84	21.85	31.15	40	2032.8	22.35	31.45	41	2439.35	22.25	31.95	42	1884.63	22.35	33.25	41	2240.22	22.85	32.55	42	2107.67	22.35	32.25	41	2523.1	22.649	31.933	41.728	2264.76	22.183	31.891	39.838	2238.92	22.706	32.458	40.892	2230.09	22.434	32.206	39.653	2246.99	22.009	32.209	38.285	2413.79	22.638
1979	19.387	46.926	47.864	1270.89	16.55	47.25	49	809.312	18.35	46.15	46	1205.92	19.05	46.35	47	1372.39	18.45	46.45	47	1579.62	16.95	45.65	45	1429.55	17.404	45.452	44.361	1637.48	18.576	45.847	46.582	1686.4	17.95	46.15	46	1663.12	17.412	45.917	45.138	1851.5	18.215	46.598	45.531	1777.16	17.85	46.05	46	1756.59	18.067
1992	24.95	26.35	37	684.241	25.85	26.55	37	658.897	25.55	25.05	37	652.427	25.75	26.25	36	707.871	25.25	26.75	36	689.924	26.35	26.95	38	784.172	26.35	25.55	38	829.265	25.85	25.45	37	999.887	27.05	25.35	37	1115.19	27.05	25.05	38	1171.44	27.95	25.25	38	1174.18	27.35	24.85	37	1248.83	27.706
1995	25.678	42.003	42	810.792	26.45	41.35	42	822.771	25.35	41.45	42	883.67	25.95	41.85	43	814.155	25.65	42.35	43	903.204	25.9	42.3	42	1017.44	25.55	41.95	42	1041.67	25.85	42.15	42	1025.61	25.55	41.95	42	1151.96	26.05	41.55	42	1205.16	26.05	41.55	43	1245.81	26.05	41.35	44	1310.8	26.35
2025	22.15	47.15	44	759.831	23.25	46.65	44	739.603	22.75	46.25	45	606.984	23.25	46.65	45	663.588	21.85	47.15	43	587.021	22.05	47.35	42	738.646	21.75	46.65	43	784.645	21.55	46.95	42	736.865	22.55	46.45	41	899.283	22.85	45.95	43	1068.81	22.45	45.25	43	1056.5	22.35	46.35	43	1035.76	22.05
2028	23.15	52.35	43	522.809	23.95	51.95	42	591.564	23.017	51.683	42	576.102	23.283	52.083	43	616.115	22.75	52.217	43	668.427	23.017	52.883	43	713.844	23.017	52.217	42	724.093	22.883	52.617	43	892.068	22.75	52.483	42	912.22	22.35	52.617	42	1045.18	22.617	52.35	42	924.016	22.864	52.849	43.696	930.087	22.35
2035	24.083	47.817	43	717.422	25.683	47.283	43	708.19	25.017	46.75	43	763.121	25.283	47.817	43	808.819	25.15	47.817	43	908.461	25.15	48.083	42	971.086	25.017	47.55	40	979.471	25.283	48.083	42	1079.98	25.017	48.083	41	1001.69	25.283	48.217	42	1075.4	25.017	48.217	41	1007.04	24.483	48.083	42	988.094	24.617
2036	38.217	42.483	43	874.043	38.083	41.683	41	772.844	38.083	41.55	42	842.169	38.217	41.283	42	767.247	37.95	42.083	43	886.113	39	42.154	43	841.451	38.083	41.417	42	946.734	37.95	41.817	43	1082.54	38.618	41.201	42.004	1087.92	38.62	41.843	43.538	1099.07	38.569	41.413	43.15	1262.72	38.252	41.868	43.754	1239.76	38.381
2052	38.883	49.817	54	736.503	37.017	50.617	55	704.746	38.083	49.55	55	625.669	36.35	50.083	55	521.558	37.283	50.617	56	693.299	36.75	49.95	55	770.179	37.55	50.483	54	821.264	38.217	49.55	54	933.105	37.15	50.217	53	1042.45	37.683	50.35	54	1087.02	37.683	50.75	55	944.689	37.417	50.35	54	1170.59	37.95
2066	37.017	57.417	54	549.908	35.283	58.217	54	543.579	38.217	56.217	54	606.658	37.417	56.75	53	654.775	37.048	57.414	56.006	585.024	37.283	57.283	54	761.85	37.55	58.083	54	732.626	39.283	55.683	54	793.155	36.617	57.683	54	775.105	36.217	58.217	54	1037.69	35.683	59.017	55	876.814	36.75	57.817	54	1080.16	37.6
2070	41.683	52.617	54	406.36	40.75	52.883	54	453.061	42.35	51.683	54	424.869	40.75	52.483	53	454.958	41.417	52.75	56	362.513	40.883	51.95	54	483.256	41.55	52.483	53	520.995	42.483	51.55	53	584.026	41.95	51.683	54	507.799	42.083	52.083	53	693.546	42.217	52.083	54	583.695	41.569	51.701	53.985	711.035	41.683
2072	31.283	37.283	34	851.758	31.55	37.817	33	1125.04	31.817	38.083	33	893.454	31.55	37.283	32	1250.53	31.417	37.55	31	1083.33	30.883	37.017	30	1213.46	31.95	37.417	30	1224.26	31.15	37.417	31	1213.6	31.817	37.55	31	1304.5	31.55	37.15	31	1295.97	32.217	37.417	31	1374.35	32.35	37.283	31	1507.78	32.083
2103	19.283	37.017	38	481.957	20.483	36.35	39	508.234	20.35	36.483	39	619.672	20.217	37.283	39	614.275	20.35	37.55	40	679.737	21.017	38.483	40	699.87	20.35	37.283	40	699.347	20.483	38.217	40	824.374	20.483	38.217	40	824.192	20.217	39.283	40	908.64	20.083	38.75	41	873.765	19.95	38.083	41	893.999	20.083
2105	15.95	34.217	38	438.264	17.15	35.017	37	449.273	17.417	32.883	38	549.444	17.417	33.683	38	555.179	17.683	33.683	38	554.586	18.083	34.617	38	662.887	17.55	33.017	38	642.931	17.683	33.683	39	826.892	17.51	33.558	37.609	921.373	16.526	34.327	37.31	843.199	17.807	33.969	37.917	976.522	17.844	33.805	37.646	906.514	17.95
2106	17.017	37.283	37	281.294	18.217	37.683	37	337.621	16.883	36.35	38	297.05	16.75	37.15	39	339.722	16.75	36.883	39	341.36	16.75	37.817	39	417.926	15.95	36.75	39	381.983	16.217	37.15	39	490.557	16.75	37.017	38	541.022	16.617	37.283	38	645.883	15.817	36.75	38	578.388	15.95	36.35	39	591.722	16.083
2120	29.95	54.617	44	988.37	30.483	53.683	44	710.513	30.883	53.683	44	755.715	30.883	54.217	44	790.605	30.75	53.95	44	810.383	31.55	54.483	44	855.69	30.883	53.817	44	902.64	30.75	53.95	44	1092.5	31.417	54.75	44	1029.52	31.15	54.083	43	1223.38	32.089	54.131	42.955	1111.16	31.118	54.035	43.842	1211.58	30.168
2124	36.75	52.35	47	770.836	37.642	51.953	46	660.159	36.617	51.817	47	821.783	36.617	51.683	47	867.188	36.75	52.483	47	947.36	36.083	51.683	47	1003.39	36.617	51.95	46	1040.42	37.283	52.35	47	1206.63	36.75	51.95	46	1229.38	37.283	52.483	48	1386.33	36.75	52.483	47	1351.5	36.883	51.817	47	1534.09	36.617
2134	29.209	58.962	46.234	1603.29	29.95	59.017	45	1281.59	29.899	57.354	43.468	1459.63	29.817	58.217	46	1541.71	28.883	58.483	45	1481.95	29.817	58.75	46	1215.47	29.882	57.731	43.944	1392.12	29.95	58.35	45	1685.77	29.817	58.75	44	1587.69	29.417	58.083	44	1766.57	29.283	58.483	44	1613.28	29.128	57.667	44	1516.24	29.283
2151	17.283	39.15	45	396.777	18.483	38.75	45	352.595	17.55	39.15	45	395.338	18.083	39.15	45	409.012	18.083	39.55	45	480.123	17.283	39.283	45	478.512	17.683	39.683	46	545.896	18.75	39.417	46	601.575	18.35	39.017	46	447.647	17.817	39.017	46	648.793	18.617	39.817	46	768.782	18.617	39.417	46	770.579	18.083
2165	13.017	53.817	44	536.285	13.283	54.083	44	528.114	12.083	53.817	43	517.729	13.15	52.75	43	566.133	12.083	53.55	44	554.66	12.75	53.683	43	635.186	13.683	53.283	43	513.531	12.483	53.55	43	781.046	11.817	53.683	42	776.027	12.217	53.55	42	853.465	12.217	53.817	43	815.73	11.844	54.52	43	657.717	11.95
2189	23.017	58.217	37	326.276	24.083	57.95	36	421.055	23.283	55.95	36	341.184	23.55	57.283	36	424.943	23.55	57.017	36	431.737	23.15	56.75	36	484.466	23.225	57.157	35	500.751	21.417	56.75	36	598.439	22.35	57.283	36	670.589	21.55	56.883	36	612.483	22.75	56.35	35	774.168	22.483	56.483	36	748.11	22.483
2192	19.15	50.083	33	605.969	19.15	50.883	33	641.706	18.883	48.75	34	536.27	18.75	51.017	34	649.722	19.683	51.15	33	636.83	20.217	51.15	33	674.725	20.35	50.617	33	762.601	19.55	50.483	34	869.713	19.15	51.55	34	874.27	19.817	50.483	35	978.56	18.728	50.213	33.839	972.701	19.017	50.35	34	1037.47	19.15
2204	49.817	30.217	40	472.362	48.617	30.083	40	677.224	47.417	30.217	39	681.2	47.95	30.217	40	647.274	47.683	30.483	39	879.989	47.15	30.483	39	856.532	47.683	29.417	40	912.314	48.716	29.952	41.565	827.304	49.073	29.145	39.578	878.768	48.083	30.083	40	1001.26	49.341	29.998	40.987	995.143	49.35	28.756	40.173	881.66	48.721
2227	45.15	29.15	35	1663.68	45.417	29.817	34	1879.24	44.483	27.95	35	1821.73	44.883	29.283	35	1841.75	45.283	29.95	35	1747.53	45.283	29.55	35	1769.2	45.683	29.95	35	1843.1	44.777	29.854	36.262	1670.38	44.799	30.142	34.672	1604.68	45.65	29.55	34	1967.87	45.85	29.95	35	1916.01	45.05	28.95	35	1631.14	44.85
2439	30.483	51.283	38	680.876	30.883	51.683	40	930.086	29.683	50.617	39	996.277	30.35	51.283	41	1032.97	30.75	51.683	40	1056.01	30.483	51.417	41	1059.96	30.617	51.15	39	1146.74	31.017	51.95	40	1259.57	31.017	51.817	40	1277.85	30.483	51.683	40	1204.26	31.283	51.15	40	1076.11	30.217	49.817	39	1191.48	29.95
2441	35.817	48.083	45	885.635	36.75	48.083	45	794.105	35.55	47.95	45	804.286	36.35	48.35	46	904.323	36.617	48.35	48	1031.15	36.217	47.817	48	1145.92	36.75	48.35	48	1278.22	37.283	47.817	49	1283.76	36.483	47.817	47	1252.68	36.75	48.617	48	1441.04	36.75	48.217	48	1283.59	36.483	47.817	49	1354.39	36.483
2444	29.417	48.883	37	673.186	29.95	49.15	39	856.603	28.883	48.75	38	964.691	29.283	49.817	39	1067.61	29.95	49.95	39	1061.49	29.683	50.883	39	996.866	29.417	49.55	38	985.365	29.283	50.217	39	1132.24	29.817	49.95	39	1118.31	29.95	50.35	38	1079.6	29.817	49.417	39	1030.3	29.55	49.017	37	988.659	29.417
2452	32.617	27.417	29	701.569	32.617	28.083	29	640.082	33.15	28.083	30	631.27	32.75	27.55	29	701.454	33.15	27.55	29	735.403	33.15	26.883	29	774.954	33.417	27.017	29	796.54	34.35	27.15	29	876.985	34.217	26.75	31	832.177	34.35	26.75	31	957.117	33.95	27.017	30	1001.53	33.55	26.483	30	1069.22	33.817
2460	29.017	27.55	29	755.96	28.75	27.55	30	667.149	30.217	26.217	31	609.712	30.038	25.449	31	659.166	30.083	25.817	31	737.333	29.55	25.283	30	721.608	30.35	25.55	30	861.25	30.217	26.083	29	928.824	29.55	26.483	31	1082.38	30.217	26.083	31	1117.3	29.817	25.55	31	1078.5	29.55	25.15	30	1153.99	30.083
2461	42.883	26.35	33	1891.48	43.15	26.75	33	1875.08	43.15	27.817	33	1701.76	42.75	26.083	32	1800.61	43.283	26.217	32	1622.69	43.017	25.95	32	1952.79	43.283	25.417	31	2024.48	43.017	25.95	32	2360.87	43.15	25.55	32	2287.96	43.55	25.95	32	2275.06	43.283	26.217	32	2033.58	43.15	25.15	31	2101.87	43.417
2462	28.883	34.083	34	785	28.617	35.017	33	796.587	28.617	35.15	33	627.319	29.15	34.483	34	914.567	28.75	35.15	34	934.324	29.15	34.483	34	829.961	29.683	34.483	34	883.21	28.617	34.75	33	928.225	29.15	34.617	35	988.859	29.683	34.35	35	1108.22	29.283	34.35	35	1060.48	29.417	34.35	35	1057.12	28.35
[truncated: 47 more columns]

## Sheet: Table D
Table D. Single-cell tracing result of nr1d1:VNP cells in the pineal gland during development under LD condition based on the two-photon imaging of the pineal gland.
FishID	TrackID	PositionX.3.5dpf	PositionY.3.5dpf	PositionZ.3.5dpf	Intensity.3.5dpf	PositionX.4dpf	PositionY.4dpf	PositionZ.4dpf	Intensity.4dpf	PositionX.4.5dpf	PositionY.4.5dpf	PositionZ.4.5dpf	Intensity.4.5dpf	PositionX.5dpf	PositionY.5dpf	PositionZ.5dpf	Intensity.5dpf	PositionX.5.5dpf	PositionY.5.5dpf	PositionZ.5.5dpf	Intensity.5.5dpf	PositionX.6dpf	PositionY.6dpf	PositionZ.6dpf	Intensity.6dpf	PositionX.6.5dpf	PositionY.6.5dpf	PositionZ.6.5dpf	Intensity.6.5dpf
LD.fish1	2	52.722	55.2	36	713.846	51.578	53.294	39	831.718	49.748	51.893	40	1365.32	48.51	51.48	38	1453.88	47.861	50.244	38	2799.19	48.428	47.933	38	1890.42	48.758	49.748	39	2568.96
LD.fish1	7	48.675	50.49	22	659.687	47.025	49.5	20	580.254	48.345	47.52	21	983.332	48.18	47.685	20	993.705	46.86	46.86	20	1382.56	49.17	46.86	21	840.663	50.16	48.015	22	1318.2
LD.fish1	8	58.575	49.335	35	448.359	60.555	47.19	33	372.434	59.895	45.705	34	601.448	58.245	46.53	32	431.256	56.76	46.365	33	854.984	56.925	46.53	31	555.084	59.565	47.52	32	740.34
LD.fish1	13	27.885	23.595	31	1598.39	31.185	18.48	30	2637.26	29.7	20.625	32	2398.5	32.505	21.45	32	3111.07	33.33	21.45	33	3340.2	33.99	21.615	31	3397.87	33.99	21.945	33	3475.18
LD.fish1	19	45.128	14.438	19	1018.8	46.2	9.9	18	1701.72	47.19	11.55	19	1589.55	47.19	11.55	18	2227.8	44.88	10.065	17	2714.52	50.16	10.395	16	2990.28	47.933	9.322	16	3283.89
LD.fish1	22	30.855	28.875	18	739.203	31.35	31.515	16	623.814	32.34	32.34	17	893.665	32.505	31.68	16	580.985	33.165	30.03	16	1058.24	33.165	27.39	15	539.122	33.99	28.545	15	877.177
LD.fish1	24	40.59	36.465	16	793.79	37.785	36.96	17	646.28	38.94	36.135	17	680.298	38.858	36.878	17	453.369	38.693	35.558	18	699.296	37.373	35.888	18	661.73	37.703	36.053	18	815.469
LD.fish1	28	46.117	58.492	41	991.513	47.85	55.44	42	1412.55	48.623	55.772	41	1091.71	47.85	53.625	44	1768.59	48.51	52.635	43	2436.64	47.273	52.718	39	1959.17	46.695	54.45	43	3127.98
LD.fish1	29	33.66	35.97	27	738.724	33.495	34.485	26	747.911	33.495	34.155	29	889.326	32.422	35.723	27	819.397	32.753	34.898	28	1497.31	29.783	33.248	29	659.309	29.288	34.403	31	1281.24
LD.fish1	30	43.23	41.415	28	738.288	44.715	40.095	27	688.529	45.54	38.28	28	882.521	45.375	39.6	26	777.57	45.87	37.785	28	1241.13	45.128	40.508	27	1329.42	45.293	38.363	27	1711.89
LD.fish1	36	49.17	42.735	17	645.037	46.53	43.065	16	556.96	47.685	41.745	17	916.41	46.943	42.818	17	741.618	45.788	41.828	17	958.529	48.428	41.828	17	458.681	48.593	43.477	17	1233.05
LD.fish1	40	41.25	50.655	18	549	37.62	50.82	16	398.09	37.538	52.388	16	579.855	37.95	51.81	14	413.227	36.96	52.305	14	653.486	37.785	51.975	14	420.118	37.29	51.975	14	826.053
LD.fish1	48	36.135	43.725	18	653.004	32.505	47.025	22	478.322	33.165	45.705	22	816.157	33.165	44.715	18	699.445	33.33	44.715	20	1282.3	32.835	45.375	19	763.375	32.175	46.035	21	1509.86
LD.fish1	51	21.45	61.71	25	613.423	21.615	62.37	23	774.949	19.47	63.195	25	738.61	18.81	59.565	26	542.548	17.82	58.41	26	742.025	17.655	59.4	28	528.225	17.49	60.72	27	607.413
LD.fish1	53	35.145	39.6	18	739.383	35.805	39.93	17	805.32	36.465	39.435	17	929.085	34.568	38.858	18	844.857	34.98	37.95	17	1066.73	32.587	38.858	17	677.067	34.568	38.858	17	994.107
LD.fish1	59	33.99	45.045	34	800.594	33.33	45.045	36	721.651	34.155	43.89	36	1221.21	34.238	40.837	32	1452.19	34.568	38.363	31	1714.46	33.248	37.867	31	1821.96	34.073	37.538	31	2391.61
LD.fish1	75	38.61	69.135	41	409.181	36.96	66.66	43	375.646	34.815	66.33	45	597.709	36.795	65.505	46	638.738	37.455	64.185	44	910.721	37.455	64.68	45	552.675	36.795	63.69	44	743.526
LD.fish1	112	26.73	18.315	23	1792.47	24.42	17.49	22	3334.43	25.08	18.15	23	3364.84	25.575	18.15	24	3268.25	25.245	18.81	26	3354.9	25.575	17.16	22	3461.36	23.925	19.305	24	3320.86
LD.fish1	116	51.645	50.655	38	2407.09	52.635	48.015	38	3541.75	54.12	46.53	39	3277.97	51.315	45.21	41	3601.78	50.655	45.045	42	3386.09	47.52	42.24	41	3313.06	48.18	42.405	39	3050.52
LD.fish1	117	26.73	56.76	39	1010.13	25.905	55.77	43	1378.21	26.895	54.945	44	1664.16	28.545	55.11	45	2612.47	26.565	53.955	43	3085.31	25.905	54.78	44	3061.78	26.4	54.285	45	3190.02
LD.fish1	118	41.745	55.77	37	684.868	42.075	54.78	37	741.147	41.415	52.635	37	749.227	41.168	53.047	39	682.822	37.785	49.995	36	1156.15	38.775	51.15	36	668.21	38.363	52.388	36	1008.35
LD.fish1	123	47.025	46.365	25	893.145	46.365	45.54	25	945.576	46.2	43.89	28	1045.86	46.695	44.385	28	1197.32	46.365	43.56	29	1920.67	48.015	44.055	28	1189.1	47.19	43.89	29	2731.38
LD.fish1	129	55.275	30.855	26	864.221	55.605	28.05	23	875.811	55.935	23.43	23	972.358	56.265	27.72	22	705.047	56.678	23.513	23	971.772	58.988	26.152	23	502.8	56.678	24.998	24	837.135
LD.fish1	133	32.505	13.86	20	985.902	31.845	14.355	17	1827.53	29.865	15.015	18	2009.02	32.34	12.87	18	2419.92	31.845	14.19	18	2719.73	32.505	12.54	16	2674.88	29.535	15.015	16	3361.24
LD.fish1	135	39.6	42.57	40	529.661	42.57	39.105	38	526.582	44.55	41.415	40	524.262	44.22	40.425	38	740.372	45.788	39.023	38	1067.81	45.458	41.003	36	3720.85	47.52	41.91	38	2874.18
LD.fish1	138	53.295	23.595	26	881.581	51.975	22.44	25	979.029	51.81	21.45	27	1120.35	52.965	21.615	27	1010.4	54.12	19.8	25	1849.27	53.295	20.295	25	979.17	49.335	18.645	26	1133.19
LD.fish1	139	46.695	20.295	19	1224.23	47.52	15.015	19	2238.29	48.51	16.83	19	1814.43	49.5	17.16	19	2772.51	48.345	15.84	19	3078.25	50.325	16.5	16	3151.83	48.84	15.675	16	3427.91
LD.fish1	161	33.578	60.143	44	879.452	35.227	59.812	44	764.285	36.053	59.978	47	961.498	37.043	59.483	47	699.814	37.373	58.658	45	1515.1	37.785	56.595	48	624.764	34.815	55.935	48	1031.52
LD.fish1	171	33.33	41.91	41	709.152	33.33	40.095	41	3089.77	31.515	41.415	42	3014.59	31.68	41.085	40	2613.41	33.825	39.105	40	2937.45	33.825	39.6	39	3141.58	34.485	39.435	40	3156.04
LD.fish1	196	46.53	46.035	15	698.017	42.075	45.375	15	518.414	44.55	44.385	15	774.198	44.22	46.53	15	787.545	44.385	46.86	14	1073.39	45.54	45.045	14	799.43	48.263	44.962	14	1139.43
LD.fish1	201	25.74	37.95	35	640.58	27.555	38.28	39	1964.1	27.803	38.032	37	1870.92	24.832	33.907	36	429.993	25.492	33.248	34	1087.21	22.935	36.3	32	1093.33	23.925	36.135	33	1811.77
LD.fish1	206	47.602	64.103	37	262.794	44.88	62.205	37	427.243	45.21	61.545	39	823.381	46.035	60.555	38	820.442	46.695	59.07	37	1317.06	46.53	59.4	37	754.864	49.583	60.308	38	1345.65
LD.fish1	218	51.975	39.105	18	862.004	46.695	35.145	18	891.771	44.88	35.64	21	1230.74	43.56	34.98	19	1432.77	43.23	33.99	17	1624.61	43.065	33.825	17	1833.03	44.385	35.31	20	2400.73
LD.fish1	221	30.608	31.598	30	501.452	30.36	31.35	30	517.934	30.69	27.72	28	869.431	30.195	30.69	28	558.737	31.02	29.865	30	922.027	25.575	30.03	29	543.904	28.05	30.36	29	896.941
LD.fish1	226	27.968	42.488	33	1826.13	31.02	38.445	33	1332.63	33.165	38.28	29	1552.84	29.205	37.95	32	1635.4	32.34	39.765	29	2080.38	30.277	39.023	29	1624.52	29.948	37.208	30	2038.98
LD.fish1	231	31.103	22.688	19	689.377	30.525	25.575	19	743.869	30.195	24.585	21	1588.16	28.875	25.41	24	985.041	30.36	26.895	25	1270.93	29.123	23.348	24	1278.4	30.773	22.523	23	2280.91
LD.fish1	271	44.22	27.72	34	1302.9	46.695	23.43	31	2673.43	45.375	22.935	32	2215.09	45.375	23.265	31	2981.65	46.2	23.76	33	3374.53	46.365	25.245	32	3015.97	45.21	23.76	32	3594.91
LD.fish1	274	26.73	51.81	42	716.11	31.845	47.19	44	494.351	34.98	45.21	46	741.417	32.835	47.19	45	522.267	34.155	46.035	45	863.964	32.67	47.355	45	616.906	33	47.19	46	954.156
LD.fish1	717	22.412	28.512	33	857.93	24.42	25.74	31	874.093	24.585	26.07	33	1010.91	24.42	26.73	33	760.489	24.255	26.235	33	1135.03	20.295	26.895	29	810.286	22.11	27.885	31	1228.46
LD.fish1	719	40.672	31.103	13	910.545	39.765	27.225	12	939.239	36.795	27.555	13	1079.75	36.465	25.74	13	795.227	36.3	25.74	12	1381.52	39.105	28.38	16	940.006	39.105	28.545	12	1119.23
LD.fish1	722	51.645	34.155	35	1214.74	54.45	29.865	31	1058.79	53.955	31.185	34	1303.7	53.047	29.123	33	864.989	52.718	27.308	33	1369.08	55.358	28.298	33	535.876	53.873	29.288	33	1279.3
LD.fish1	723	48.675	37.455	37	1312.47	52.47	33.825	35	1161.67	52.8	33	36	1237.23	49.83	31.515	35	996.44	52.305	31.02	34	1663.83	54.12	32.34	33	1000.47	53.79	32.01	33	1651.46
LD.fish1	730	35.723	54.203	39	400.99	36.712	52.223	39	362.134	37.455	52.14	39	618.528	37.95	49.5	36	667.704	35.64	47.355	36	1259.02	37.455	47.685	34	832.127	36.63	48.84	35	1251.94
LD.fish1	733	50.573	24.998	23	775.848	51.562	22.853	22	839.089	52.388	19.058	22	1070.23	55.44	22.605	22	703.653	54.12	20.46	21	1775.11	55.605	21.285	20	959.639	54.285	20.625	20	1425.51
LD.fish1	735	37.208	62.948	46	697.414	39.848	61.133	46	543.645	39.683	60.803	46	736.009	41.663	60.143	46	609.142	41.333	58.163	47	969.965	42.57	57.915	47	710.284	40.755	56.925	47	971.498
LD.fish1	736	35.062	61.958	44	951.221	36.96	60.225	43	791.849	34.65	58.905	43	1083.89	34.485	59.235	41	996.382	35.145	58.08	41	1590.02	35.805	58.245	41	1210.71	36.135	58.74	41	1870.86
LD.fish1	740	51.893	55.193	22	551.836	51.893	52.883	22	480.005	51.645	49.83	22	793.041	52.14	51.975	21	659.822	51.975	50.82	20	1043.47	52.388	50.407	20	368.081	50.078	53.708	20	710.354
LD.fish1	741	42.735	72.27	35	400.633	39.188	72.517	36	361.1	40.755	68.64	36	518.449	42.57	67.485	40	451.547	41.745	66.495	38	948.036	45.045	66.825	38	561.382	43.395	67.485	39	1051.22
LD.fish1	742	51.562	32.093	27	1273.97	51.068	25.823	27	987.292	50.82	26.235	28	1264.36	51.15	26.73	25	858.033	49.17	29.04	27	1391.48	51.315	28.215	24	981.215	49.83	27.225	25	1617.76
LD.fish1	743	46.778	60.308	36	517.628	46.448	58.163	36	478.547	47.685	58.41	36	748.721	47.19	57.09	35	738.46	46.86	55.77	35	1481.17	49.995	57.255	34	853.177	49.995	60.225	35	1555.9
LD.fish1	745	33.083	52.553	30	416.122	29.123	52.058	30	381.369	30.69	50.325	30	688.018	29.37	49.665	26	658.064	29.04	49.995	28	1231.78	27.885	51.15	26	697.673	28.215	51.645	28	1199.28
LD.fish1	746	35.558	69.713	26	335.057	32.753	68.722	25	258.018	33.66	66.33	25	499.95	32.918	68.062	28	384.858	32.918	68.558	27	693.804	31.598	68.888	27	416.671	30.938	69.053	30	797.5
LD.fish1	747	39.023	66.082	26	283.947	34.073	64.103	24	239.266	34.238	63.113	24	431.611	36.547	64.928	27	449.04	35.062	64.597	27	927.905	34.733	64.597	27	501.135	33.907	67.898	27	708.442
LD.fish1	748	40.672	64.928	27	254.463	40.343	63.938	27	250.861	39.848	64.103	27	466.845	39.848	62.783	27	423.626	40.425	64.185	27	924.92	39.93	63.525	27	578.503	38.94	65.67	30	853.43
LD.fish1	749	29.123	70.208	35	238.756	26.812	70.043	35	272.768	30.36	68.64	35	544.714	32.505	69.63	37	449.434	32.01	69.3	33	873.038	33.248	70.043	33	591.147	31.268	70.208	33	821.276
LD.fish1	750	45.623	27.143	24	600.98	43.725	28.215	24	675.476	44.303	26.152	24	771.581	43.23	27.39	25	1118.68	42.57	26.07	25	1776.16	40.92	25.08	25	2433.65	40.425	26.4	25	2221.39
LD.fish1	751	41.333	37.208	28	497.579	45.128	35.227	28	475.567	50.242	32.422	28	1061.82	47.19	34.98	28	843.495	46.695	32.835	27	1435.19	47.85	34.32	26	887.585	48.015	33.165	27	1425.83
LD.fish1	752	33.248	31.268	39	269.992	33.413	30.443	38	326.27	33.578	31.433	38	395.645	33.165	33	38	419.607	34.98	31.185	38	533.545	33.825	32.01	36	632.83	34.32	31.02	36	755.026
LD.fish1	753	24.998	67.403	35	215.859	25.163	67.568	35	261.66	25.658	67.403	36	344.399	27.555	67.485	36	389.441	27.885	65.175	36	724.141	28.38	64.68	37	472.556	27.06	65.835	37	876.211
LD.fish1	754	50.573	33.083	16	840.856	48.593	32.258	16	532.072	48.758	28.298	16	1020.15	47.52	32.835	16	982.327	46.53	30.195	17	1587.75	48.18	30.03	18	973.47	47.85	30.69	18	1785.74
LD.fish1	755	31.763	20.378	19	647.538	29.123	21.367	19	628.92	29.453	22.688	18	1411.8	30.195	22.275	18	1849.16	29.7	22.44	18	2807.81	31.928	19.553	18	1637.24	28.71	21.615	16	2743.57
LD.fish1	756	41.828	56.018	16	211.555	40.672	56.018	16	236.184	40.672	56.513	16	418.771	40.095	57.585	16	461.254	39.93	57.915	16	654.678	42.24	59.565	16	569.04	42.57	62.37	20	905.495
LD.fish1	758	54.367	64.433	33	235.5	53.378	62.948	33	248.308	52.553	62.123	33	418.441	53.625	60.72	33	397.033	52.305	58.575	32	679.499	54.945	60.225	34	385.313	54.45	63.525	35	780.225
LD.fish1	759	41.91	65.175	44	378.133	45.788	61.133	43	368.694	46.613	61.463	43	697.617	48.758	59.318	45	455.127	47.355	58.41	45	765.367	47.685	60.885	45	519.043	45.375	60.39	46	997.728
LD.fish1	760	45.623	57.668	17	213.515	45.128	57.668	17	249.984	46.282	57.172	17	602.169	45.458	56.678	17	502.669	46.2	56.76	17	1085.06	42.57	59.895	17	570.645	41.91	61.71	19	893.03
LD.fish1	761	30.113	62.123	33	412.881	28.793	61.463	33	340.887	28.628	59.318	33	665.222	29.123	59.812	33	516.019	29.04	58.08	33	948.177	27.555	58.905	33	528.474	27.885	60.555	35	863.588
LD.fish1	762	34.898	27.803	22	626.33	34.485	27.555	22	513.52	35.723	25.658	21	597.981	35.062	25.658	21	498.541	34.32	26.235	21	818.413	35.062	23.183	18	634.562	33.742	24.503	19	969.233
LD.fish1	763	53.047	22.193	21	557.579	53.79	18.81	21	727.682	51.893	14.768	23	864.561	51.727	16.748	23	1463.1	53.295	16.995	23	1418.72	52.553	16.582	22	1296.53	53.13	17.49	24	1145.72
LD.fish1	764	55.193	41.168	29	361.809	55.028	39.023	29	313.532	56.183	39.023	29	358.62	55.852	38.693	29	295.832	55.11	39.435	29	446.533	57.42	38.775	27	405.075	57.172	39.188	27	484.82
LD.fish1	765	27.143	46.943	23	460.86	26.978	47.602	22	283.287	27.803	47.108	22	667.62	28.463	47.768	20	508.49	26.812	47.933	20	1056.97	27.555	46.53	18	615.743	25.08	46.695	19	1106.65
LD.fish1	766	25.823	65.752	32	281.44	23.843	63.278	32	251.561	24.338	63.608	32	530.117	26.483	65.752	32	381.23	24.585	63.03	32	765.341	22.935	64.02	31	553.192	21.78	63.195	31	993.208
LD.fish1	767	30.36	64.185	37	443.243	29.617	62.783	38	389.445	29.453	60.968	40	590.489	29.948	61.463	40	494.94	32.34	64.845	41	697.264	31.515	66.495	41	430.17	32.01	66.495	41	719.646
LD.fish1	768	30.938	58.492	27	399.262	28.958	58.658	27	292.827	27.803	58.492	27	527.819	28.628	55.028	27	525.302	29.37	53.625	27	1071.1	28.545	55.44	28	560.173	28.38	55.935	28	1061.77
LD.fish1	769	33.413	45.788	31	640.557	32.918	44.303	31	613.061	33.248	42.653	31	1253.64	32.918	45.128	29	842.956	31.103	44.633	28	1183.94	32.422	44.633	28	988.861	33.083	45.293	28	1442.39
LD.fish1	770	28.958	53.708	23	402.17	27.638	51.893	23	359.813	27.143	51.068	23	781.209	27.968	52.223	21	599.639	27.555	51.81	21	1257.24	26.4	49.995	20	671.588	24.915	52.305	20	936.181
LD.fish1	772	34.073	49.748	37	481.594	33.578	49.253	37	449.356	34.155	48.51	37	616.738	33.083	50.078	35	602.279	31.268	48.428	35	1374.35	31.928	49.088	35	810.509	31.763	50.242	35	1274.53
LD.fish1	773	24.998	51.562	43	534.96	22.853	50.903	41	301.816	23.183	50.078	41	444.099	23.348	49.253	41	314.688	23.265	47.685	41	934.503	22.193	49.418	41	526.402	24.998	48.428	41	1009.15
LD.fish1	774	22.358	46.448	42	552.757	23.018	45.128	42	475.805	24.338	45.128	41	631.075	24.008	44.138	41	429.982	24.832	44.138	40	684.416	23.513	45.458	42	352.659	25.988	44.962	42	774.329
LD.fish1	775	37.703	12.623	17	598.231	36.383	10.478	17	589.542	35.64	10.065	17	764.716	37.703	8.662	17	469.663	37.125	9.57	18	776.584	39.848	9.652	20	551.122	38.858	8.662	20	557.529
LD.fish1	776	58.658	54.367	35	381.788	57.998	53.213	34	305.093	59.483	50.903	34	356.73	57.503	51.398	34	298.789	57.008	50.903	36	434.205	57.338	51.727	36	328.126	57.998	54.367	36	365.483
LD.fish1	777	25.988	25.823	32	1068.18	27.473	22.027	32	1007.43	28.298	24.008	32	1739.9	27.968	24.008	32	969.49	27.968	23.018	32	1776.67	24.998	23.513	32	448.536	25.492	24.998	32	999.039
LD.fish1	778	39.352	58.823	39	328.279	37.867	57.338	39	374.667	39.188	57.172	39	428.754	37.043	55.028	39	437.994	35.062	54.533	39	1062.56	35.062	53.543	39	612.628	34.238	54.367	39	1120.53
LD.fish1	779	47.768	65.752	30	270.381	46.778	62.948	29	302.979	46.613	63.278	29	556.573	45.953	62.783	29	418.205	45.458	64.433	29	464.071	46.613	64.597	28	512.829	45.458	65.258	28	830.642
LD.fish1	780	27.968	48.922	40	960.418	27.968	45.128	40	695.631	29.453	45.458	40	1129.24	28.793	46.282	40	805.774	29.617	43.973	40	1496.26	28.298	45.293	40	906.138	29.205	44.385	39	1653.47
LD.fish2	2	47.85	24.42	24	1727.51	49.088	20.213	22	2207.98	48.922	19.553	22	1711.98	47.355	18.645	22	3185.57	47.025	17.655	22	3621.81	45.54	19.14	22	3645.63	46.53	18.15	21	3600.38
LD.fish2	5	40.755	45.21	20	792.045	38.775	46.695	20	871.504	41.085	46.86	19	1031.21	39.105	47.52	20	885.174	41.25	47.025	19	1364.67	42.488	50.407	19	521.984	43.148	52.553	19	754.74
LD.fish2	16	25.41	37.62	24	936.4	26.565	34.815	24	816.993	27.473	37.043	25	1282.55	28.38	35.97	25	1278.22	28.133	36.878	26	2470.3	28.05	35.31	23	1509.44	28.875	37.29	23	1992.52
LD.fish2	27	43.56	33.66	31	1041.23	45.21	32.01	31	967.595	45.458	32.258	32	1204.84	48.593	33.742	30	1128.72	46.613	31.763	31	1500.49	47.273	33.578	30	960.298	47.438	33.413	30	1434.34
LD.fish2	33	21.038	26.483	25	1833.9	20.955	22.935	25	2997.74	19.8	23.925	26	2218.32	19.8	24.585	26	2807.33	21.12	25.08	29	3166.11	19.965	25.41	27	3443.35	20.625	25.575	28	3286.03
LD.fish2	43	51.81	54.78	37	1070.41	53.13	55.275	36	1184.21	52.14	54.12	37	1096.07	53.295	54.78	35	1258.71	51.81	54.285	36	2172.51	54.45	53.46	35	1881.73	55.11	53.46	34	2384.89
LD.fish2	53	25.575	66.165	32	747.341	25.245	66.495	31	971.39	23.265	67.32	31	1255.3	24.75	67.155	32	1515.46	22.77	66.33	32	2104.67	23.76	64.35	32	1679.59	23.265	64.68	32	2216.69
LD.fish2	56	31.68	57.255	42	908.6	33	56.76	41	854.262	32.175	57.585	42	860.21	34.32	57.09	42	666.214	32.505	56.265	42	1156.89	30.69	56.76	42	554.221	33.99	57.75	45	914.193
LD.fish2	59	44.22	64.845	42	1213.4	42.57	62.865	42	1973.19	42.488	64.928	41	1841.2	42.24	62.865	42	2447.18	42.24	63.69	43	3011.49	39.765	62.04	44	3040.68	41.498	59.812	45	2865.13
LD.fish2	62	44.88	75.735	35	682.193	46.035	77.22	36	570.364	43.89	75.9	37	937.831	44.715	73.92	36	679.656	42.405	74.58	36	1356.27	42.653	72.517	36	1240.64	43.148	73.672	36	1334.24
LD.fish2	66	41.992	13.613	12	422.854	40.425	9.735	14	884.179	40.26	11.88	14	823.122	40.755	13.2	14	947.177	40.92	9.57	13	1626.91	41.745	11.22	12	1131.75	42.405	11.55	13	1303.01
LD.fish2	77	17.655	29.04	28	1636.83	18.315	26.07	25	2846.56	17.49	28.05	24	2517.34	16.995	28.05	25	3579.74	16.5	28.38	27	3578.01	17.985	29.04	29	3459.78	16.995	29.04	28	3467.38
LD.fish2	81	46.613	31.928	19	1195.19	45.21	33	16	3125.97	44.88	33.165	17	2820.32	43.56	31.02	18	2312.32	44.468	31.598	19	3512.93	44.797	31.928	19	2681.76	43.725	31.515	20	3346.48
LD.fish2	89	24.585	42.57	36	1351.99	24.42	43.23	34	1850.86	26.565	42.57	34	1494.68	26.895	43.89	36	1978.88	26.895	43.56	36	3057.86	27.555	45.045	35	2201.3	27.803	45.458	37	1815.25
LD.fish2	94	49.335	48.675	36	1075.69	51.81	50.16	35	1026.51	51.645	49.335	35	1261.62	51.233	51.068	34	1006.06	49.748	49.913	33	2157.39	50.903	50.078	33	1326.73	51.562	49.748	31	1500.04
LD.fish2	101	37.373	37.867	13	1322.17	39.6	39.105	15	741.73	38.445	39.27	15	1073.39	36.96	39.435	13	795.623	37.95	38.115	13	1362.05	38.61	36.135	12	838.032	38.032	37.538	15	1179.6
LD.fish2	107	10.973	45.128	30	206.77	11.963	45.953	27	248.447	11.963	45.953	29	499.555	11.385	44.88	32	423.078	12.87	45.54	33	988.318	10.56	45.87	31	435.26	10.89	46.035	31	647.677
LD.fish2	109	17.49	38.61	25	1126.57	19.635	36.465	24	1095.13	18.975	37.455	27	1034.01	19.47	36.96	27	973.289	21.285	37.95	28	1696.65	17.408	35.723	26	994.142	19.553	34.073	26	1466.02
LD.fish2	110	25.41	72.435	33	758.13	24.585	70.455	34	748.932	21.615	71.61	35	914.328	22.44	70.785	35	1168.86	21.12	71.445	35	1814.15	21.12	69.465	35	1608.37	21.038	68.228	33	1592.34
LD.fish2	111	40.178	41.663	25	571.384	40.178	39.848	24	498.313	41.003	40.013	24	879.063	41.333	40.837	23	935.714	40.837	40.178	21	1559.9	43.56	39.765	20	1336.06	40.425	40.59	20	1332.73
LD.fish2	117	28.875	52.8	25	989.766	31.35	52.8	24	859.397	30.855	52.8	25	1124.46	31.185	51.81	24	937.044	31.35	51.15	25	1584.6	30.525	50.655	25	933.656	28.875	51.315	24	1213.12
LD.fish2	118	27.803	49.583	40	754.968	30.03	48.015	38	749.599	30.36	49.005	38	958.602	30.195	49.335	39	709.496	30.525	48.015	40	1252.87	32.093	46.613	40	890.357	33.248	47.602	39	2174.56
LD.fish2	122	25.328	20.047	20	774.207	22.935	19.14	19	1391.18	21.367	21.863	19	1760.56	24.75	20.79	20	2193.47	23.348	19.718	20	2841.97	25.988	16.253	18	2150.51	26.152	18.893	20	2275.51
LD.fish2	126	24.172	28.793	10	649.669	25.988	29.453	15	745.613	26.73	28.38	16	979.18	27.473	26.483	16	1173.4	26.4	26.4	15	1885.49	25.988	25.658	15	1221.63	25.328	27.473	14	1399.36
LD.fish2	132	51.48	43.725	34	1061.47	50.16	43.89	34	1505.72	52.635	44.22	33	1515.78	53.378	45.953	33	1838.46	52.883	45.128	34	2897.13	54.203	46.613	33	2564.56	54.698	46.448	33	3053.09
LD.fish2	133	24.75	34.485	34	982.855	21.78	33.99	32	909.355	23.925	32.505	33	903.378	24.585	35.31	34	751.27	26.07	34.155	34	1258.76	24.915	37.95	35	809.708	27.225	39.27	34	1381.05
LD.fish2	137	48.015	66.66	34	1102.74	46.035	66.33	36	1371.89	45.21	65.34	39	2066.46	45.705	64.35	35	2382.52	47.108	63.938	35	3129.17	45.21	62.535	34	2744.75	47.025	62.04	35	3082.81
LD.fish2	139	29.37	39.27	21	796.875	31.02	35.97	22	880.924	32.505	35.97	23	1419.93	33.165	36.63	22	1825.18	32.835	35.97	20	2047.87	33.99	35.475	20	1540.2	33.083	36.878	21	1841.77
LD.fish2	140	41.663	39.352	23	1212.64	43.973	37.208	25	1195.15	43.477	36.218	25	1252.37	44.797	37.867	23	1113.87	42.983	37.043	23	1736.62	45.705	36.96	22	1418.35	44.055	37.125	24	1650.83
LD.fish2	142	14.355	33.165	29	1082.64	14.85	33.495	25	1044.07	14.685	34.65	27	987.479	13.035	34.65	27	856.174	14.355	35.64	28	1282.69	13.118	32.587	26	917.603	12.623	33.907	27	1005.66
LD.fish2	148	46.035	53.79	26	831.893	44.55	51.645	27	668.822	46.035	50.49	27	976.951	45.21	49.995	25	795.548	44.055	52.965	28	1274.3	46.365	51.15	25	840.933	44.55	52.965	25	1146.53
LD.fish2	151	35.392	27.968	11	365.005	36.465	29.205	13	582.959	34.733	28.463	15	841.489	35.97	26.07	13	744.14	35.31	27.06	13	898.992	35.475	26.07	14	1561.55	34.65	30.195	15	1650.28
LD.fish2	161	40.343	69.877	42	911.699	38.775	70.125	42	873.957	38.94	71.94	42	1251.9	38.115	69.465	42	1460.08	36.465	69.96	42	2491.82	34.98	66	44	2196.21	38.363	63.773	44	1700.84
LD.fish2	176	53.047	32.918	24	796.664	54.615	29.865	24	1152.78	54.367	29.783	25	1198.33	54.367	29.453	24	1722.91	54.285	29.205	24	2595.59	55.605	29.205	22	2157.31	54.285	28.875	22	2478.47
LD.fish2	182	24.255	56.76	41	704.962	19.635	60.225	39	848.181	20.46	60.555	41	1065.66	19.8	58.245	40	1559.89	22.275	56.925	41	2400.4	20.625	58.74	42	2080.15	22.77	55.935	42	2247.73
LD.fish2	192	26.648	13.447	14	906.023	28.71	11.22	14	1843.33	27.555	13.2	14	1865.78	31.02	8.58	15	2710.8	32.34	8.25	16	3094.53	30.69	7.59	15	3445.77	30.855	9.075	18	3497.71
LD.fish2	202	41.168	50.242	28	337.136	41.415	51.15	28	672.897	42.075	51.48	29	659.809	41.91	50.16	28	817.054	40.755	49.5	30	1178.11	42.24	47.685	28	859.28	41.58	49.005	29	1057.68
LD.fish2	211	43.643	61.793	29	707.355	43.56	61.875	29	760.949	44.385	60.06	31	1085.15	42.735	58.245	29	900.817	41.91	58.74	30	1366.02	43.065	57.585	28	842.877	42.735	57.75	27	1118.17
LD.fish2	523	50.078	42.653	25	671.636	51.233	38.693	25	559.874	50.078	38.198	25	1073.69	50.078	37.538	25	1325	49.418	36.712	25	1864.8	50.242	36.878	24	1478.22	48.675	36.465	24	1909.61
LD.fish2	532	29.453	40.508	37	1267.33	28.875	38.775	33	1894.05	33.66	38.115	32	2130.2	35.145	38.94	32	3176.36	34.485	39.765	32	3619.26	37.29	39.93	31	3130.04	35.805	39.105	32	3459.87
LD.fish2	533	38.032	38.363	13	1294.46	39.352	34.238	16	1045.21	38.775	33.33	16	1158.63	39.188	34.568	17	853.682	40.013	34.403	17	1285.3	39.023	31.763	16	1068.07	38.775	32.67	17	1604.28
LD.fish2	538	44.468	72.023	34	573.926	44.138	72.517	34	436.934	41.663	71.858	36	1074.71	41.415	71.115	34	759.706	39.105	70.29	33	1542.4	40.755	69.63	34	1100.03	40.59	70.125	34	1498.73
LD.fish2	539	28.133	39.023	18	759.353	29.783	36.218	18	744.002	28.463	36.547	18	1075.1	28.71	34.815	17	1126.83	28.545	34.815	18	2069.26	29.7	32.175	16	1198	30.03	32.835	16	1564.51
LD.fish2	540	24.503	49.748	35	423.397	24.338	50.738	35	398.069	24.42	51.48	35	614.977	23.43	51.15	35	566.466	22.44	51.315	35	1121.14	22.77	51.15	34	660.143	23.1	51.645	34	1075.71
LD.fish2	545	24.503	28.298	21	908.193	24.338	25.658	21	1165.83	24.008	25.328	21	1838.08	26.318	24.832	20	2376.12	24.172	24.503	20	3441.12	25.163	23.348	20	2996.34	24.832	22.853	20	3226.28
LD.fish2	546	25.328	13.613	20	817.14	25.492	14.603	20	617.851	23.843	14.107	20	870.804	23.1	13.365	19	590.658	23.595	13.035	18	1099.76	25.328	11.963	17	723.567	23.678	14.438	19	676.675
LD.fish2	547	51.727	26.978	24	807.985	51.233	25.823	24	1439.59	51.562	25.328	24	1592.46	53.047	26.318	22	2308.12	53.79	24.585	21	3065.86	53.79	24.75	20	3014.18	54.285	25.41	20	3317.66
LD.fish2	549	25.492	76.148	37	397.722	25.492	75.818	37	357.058	26.152	75.818	37	425.854	27.06	75.735	37	548.416	25.575	75.735	36	1147.12	29.535	75.075	36	1063.75	31.268	76.642	37	1239.09
LD.fish2	553	27.555	47.19	27	606.431	30.443	47.273	28	475.304	30.195	47.19	28	859.301	31.433	47.273	29	646.579	29.37	47.025	29	1258.45	31.02	44.88	27	949.321	30.195	46.2	27	1193.11
LD.fish2	554	23.018	33.742	19	533.319	23.513	33.907	19	590.618	23.183	34.568	19	885.924	24.668	33.083	19	732.414	23.925	33.33	19	1282.27	25.163	30.608	17	899.666	24.42	32.01	19	1306.93
LD.fish2	555	49.913	50.078	27	487.007	50.407	50.573	27	599.733	51.233	49.913	27	1162.82	48.675	50.16	27	1042.78	47.768	49.583	26	1528.76	48.345	47.85	26	1053.87	47.768	49.088	27	1299.83
LD.fish2	556	51.398	45.128	25	573.293	50.573	45.128	25	474.937	50.407	45.623	25	973.329	47.85	44.88	25	780.219	48.922	45.293	27	1578.55	48.098	43.643	27	988.911	49.253	44.303	27	1061.04
LD.fish2	557	50.407	59.153	35	1118.19	50.738	58.492	35	980.97	50.078	57.998	35	1093.25	50.407	58.658	35	1014.68	48.758	57.998	35	1856.72	51.068	56.843	35	1022.96	51.727	56.513	35	1499.64
LD.fish2	558	57.172	55.358	35	441.921	58.658	55.852	35	318.603	57.09	56.925	35	740.874	58.492	55.852	35	407.007	57.668	56.018	35	553.222	58.988	57.338	35	359.799	58.163	57.998	35	813.282
LD.fish2	559	56.513	60.308	35	268.84	56.348	60.803	35	297.271	55.028	61.793	35	427.874	55.688	60.638	35	296.186	55.028	60.638	35	761.139	55.193	61.463	35	445.863	55.028	61.628	35	555.191
LD.fish2	560	44.633	69.383	34	518.367	44.138	68.722	34	532.991	45.293	68.062	34	921.44	42.983	67.237	33	727.652	42.323	66.907	33	1046.08	43.477	66.248	33	853.091	43.643	65.422	33	993.826
LD.fish2	562	46.943	37.703	32	871.43	47.602	36.878	32	1147.58	48.263	37.043	32	1747.91	50.407	38.198	31	1949.96	48.345	36.795	32	2897.71	50.325	38.115	32	2157.59	50.49	37.785	31	2830.48
LD.fish2	563	30.113	44.138	22	321.234	31.763	40.837	22	377.34	32.093	41.498	22	663.896	33.083	41.663	22	516.279	31.763	40.837	22	1211.69	32.258	40.508	22	692.936	31.433	41.498	22	1053.79
LD.fish2	564	45.21	45.375	24	728.208	45.788	42.157	23	651.266	46.282	42.323	23	879.466	45.788	43.477	23	844.573	44.797	42.323	23	1808.86	45.458	41.992	23	1153.39	43.973	41.498	25	1292.33
LD.fish2	565	28.628	61.628	30	308.07	27.968	62.453	30	351.152	27.473	62.617	30	493.285	28.463	63.278	30	375.416	27.308	63.278	30	745.475	28.463	61.793	30	508.586	29.123	61.958	30	807.459
LD.fish3	0	49.308	32.588	37	489.109	49.665	29.04	40	779.564	50.985	30.855	42	1272.65	50.985	29.7	42	1102.24	49.665	31.68	40	1911.97	48.015	31.35	39	2196.76	47.19	31.02	39	2452.78
LD.fish3	9	29.398	45.128	32	346.707	25.218	44.138	27	408.828	26.098	44.688	30	940.561	26.538	43.808	30	898.132	27.638	43.038	29	1510.66	27.198	45.568	29	1685.69	27.858	45.238	28	1795.37
LD.fish3	12	29.948	46.008	32	361.331	26.978	45.898	30	388.431	25.41	44.55	32	983.415	25.988	44.578	30	949.444	27.088	44.028	33	960.437	28.545	44.385	33	1527.58	28.215	46.695	32	1753.15
LD.fish3	18	8.415	42.24	12	162.893	10.038	41.498	9	284.062	10.478	41.278	12	549.724	10.148	42.378	11	392.792	8.91	41.745	14	746.857	6.93	41.415	13	550.307	6.765	38.445	14	829.483
LD.fish3	39	24.255	21.945	23	575.035	23.595	25.245	27	456.714	24.09	24.915	30	953.132	25.658	24.558	31	1146.66	29.205	22.44	29	1621.86	28.518	21.698	29	1862.3	31.515	20.295	27	2569.86
LD.fish3	44	17.518	46.338	22	473.807	12.375	47.19	24	333.302	11.22	45.045	24	609.198	12.375	45.705	24	483.336	11.385	45.045	24	720.562	10.808	47.988	23	573.968	9.598	43.588	23	804.347
LD.fish3	81	56.1	23.925	40	555.911	57.008	27.968	40	440.472	57.42	27.225	40	945.015	56.265	26.4	42	1008.84	52.14	28.05	41	1664.81	52.14	28.215	40	1835.04	51.975	29.205	41	2284.1
LD.fish3	124	44.55	45.375	35	834.885	44.028	45.348	32	651.385	43.395	44.22	33	1015.43	44.385	46.53	34	731.381	43.89	47.685	33	1154.5	44.88	47.52	32	914.132	44.055	48.015	32	1300.35
LD.fish3	138	24.09	44.715	18	781.118	20.708	46.228	15	503.097	21.12	46.86	15	1061.84	21.45	48.675	17	686.058	21.945	49.17	19	1172.32	20.625	47.85	18	992.918	19.635	48.18	17	1310.53
LD.fish3	156	34.815	17.49	29	554.547	34.98	19.635	32	433.127	35.31	18.315	33	903.485	34.65	16.665	32	871.841	33.33	18.15	31	1643.96	34.788	15.208	30	1630.73	36.135	15.675	29	2525.29
LD.fish3	189	50.655	54.945	36	473.313	51.48	50.655	36	499.665	49.995	52.635	35	948.668	49.665	54.945	36	1138.57	49.83	55.11	37	1765.29	49.995	55.275	37	1769.09	48.675	53.79	37	1987.52
LD.fish3	205	15.538	32.478	19	270.303	15.868	32.808	24	375.241	15.675	33.165	22	1420.24	16.665	32.34	24	1638.17	17.49	33	23	2805.4	17.325	32.34	23	2996.87	18.15	32.34	23	2889.46
LD.fish3	232	35.228	27.968	34	206.726	34.815	28.545	34	859.431	35.475	30.195	37	1175.2	34.32	28.71	36	1405.62	35.805	27.555	36	1633.77	34.155	28.545	34	1966.35	36.878	25.988	35	2219.41
LD.fish3	809	24.228	46.008	23	472.92	18.948	44.908	23	423.921	18.81	44.715	23	652.589	23.265	45.705	26	612.493	22.77	45.375	26	1084.62	21.285	44.88	28	1061.17	22.138	45.238	29	1455.71
LD.fish3	822	11.028	31.598	22	195.112	11.138	32.258	22	385.503	8.388	31.928	22	261.663	10.148	32.918	19	376.313	10.23	31.185	15	674.969	11.715	32.505	20	2637.26	13.035	31.185	20	3051.18
LD.fish3	829	56.678	48.428	39	507.307	54.368	47.658	38	424.319	54.808	47.548	41	546.196	55.44	47.19	37	635.91	55.275	46.53	38	942.342	56.595	48.675	37	781.311	54.615	48.015	36	1089.24
LD.fish3	830	30.058	52.388	31	333.173	29.068	51.838	31	239.426	28.38	50.16	31	602.01	29.865	50.49	32	405.152	31.02	51.48	32	715.692	30.388	51.838	31	691.456	30.69	52.305	31	1188.59
LD.fish3	831	56.018	23.568	36	408.348	57.668	25.438	36	359.664	57.668	24.118	36	699.543	60.088	22.688	38	458.029	57.888	22.688	36	653.182	57.42	23.265	35	606.821	56.76	23.595	36	768.106
LD.fish3	832	50.958	20.158	37	205.936	53.598	21.918	37	245.026	53.79	20.79	37	486.848	54.588	20.818	37	459.947	52.608	21.148	36	735.471	53.625	20.625	35	747.266	52.47	20.79	35	915.236
LD.fish3	833	62.618	30.718	36	396.163	63.388	30.278	36	231.392	63.855	29.37	36	446.01	62.37	31.185	36	365.028	62.535	29.205	36	595.066	62.535	31.68	35	590.331	61.545	32.01	35	650.784
LD.fish3	834	34.458	22.468	35	204.543	37.208	22.248	35	346.948	37.95	20.955	35	804.938	38.775	20.13	35	784.087	38.94	18.48	33	1486.05	40.425	15.675	32	1748.88	38.775	19.14	33	2071.8
LD.fish3	835	65.258	45.898	36	300.171	65.698	41.608	36	337.839	64.35	41.745	36	970.92	65.67	41.91	36	1034.57	65.34	40.92	38	1534.39	64.845	41.58	38	1447.75	64.68	41.745	38	2419.45
LD.fish3	837	20.928	44.358	12	335.586	18.068	44.138	12	458.07	17.49	43.725	12	842.979	18.618	44.798	13	691.102	17.82	45.705	14	1098.19	17.325	44.385	12	813.346	14.025	41.745	11	1013.28
LD.fish3	838	26.208	43.698	13	325.44	25.548	44.578	13	316.241	25.108	45.018	13	807.364	24.585	44.22	14	891.329	26.565	46.2	15	2071.4	25.245	44.715	14	2680.67	24.09	44.715	13	2862.48
LD.fish3	855	44.028	45.018	36	740.241	43.588	44.798	38	454.179	42.928	43.258	36	771.088	45.348	45.128	41	408.558	44.138	45.458	40	636.984	44.688	44.688	39	528.42	43.698	43.698	39	880.206
LD.fish3	856	40.068	46.668	41	237.342	40.178	46.668	41	221.425	39.078	45.898	41	297.138	39.738	46.448	41	234.761	39.298	45.458	38	479.917	41.25	47.025	39	451.51	39.408	45.348	39	686.002
LD.fish3	857	41.058	24.888	34	450.516	41.388	24.668	32	445.257	40.26	24.915	29	692.786	41.085	23.595	31	551.274	40.92	24.585	30	901.991	43.065	23.595	29	742.877	41.278	25.768	27	887.57
LD.fish3	858	60.528	20.818	40	196.403	60.088	22.358	40	263.589	60.748	22.798	41	469.324	61.71	20.79	41	441.454	59.235	22.11	40	726.693	58.575	21.285	39	601.053	59.235	20.955	40	826.441
LD.fish3	859	50.188	42.378	36	247.789	49.418	43.038	36	375.751	48.318	41.608	38	350.371	50.518	43.808	39	307.775	49.088	42.378	39	497.568	50.958	44.468	39	487.997	49.335	43.56	36	785.301
LD.fish3	860	65.258	48.538	41	343.468	65.148	48.868	41	220.528	65.918	48.538	41	205.941	66.138	49.088	41	227.487	65.01	49.005	41	485.384	66.33	49.995	38	391.36	65.175	49.995	38	561.971
LD.fish3	861	61.078	51.178	41	220.393	59.538	49.308	41	245.652	59.868	49.638	41	307.919	60.748	51.948	41	247.412	59.538	50.738	41	386.844	61.078	53.488	39	308.771	60.748	52.388	39	527.561
LD.fish3	862	60.418	39.078	34	197.245	60.198	39.298	34	243.606	59.565	38.61	34	387.846	58.328	40.178	34	355.937	59.758	39.298	34	727.831	61.298	39.518	35	1028.31	60.885	37.62	36	848.788
LD.fish3	863	35.668	37.758	15	219.665	34.678	38.968	15	247.493	34.348	39.078	15	507.796	34.458	38.638	15	411.146	34.65	39.435	16	852.317	35.64	37.95	16	797.505	35.888	40.618	16	810.701
LD.fish3	864	37.318	39.188	29	224.705	36.108	40.508	29	242.835	35.338	41.608	29	396.065	36.988	42.158	29	321.225	36.135	43.23	29	723.788	38.445	43.395	30	733.338	37.785	43.56	28	1231.12
LD.fish3	865	54.368	25.658	31	227.302	54.918	26.758	31	287.43	56.018	25.108	31	591.198	54.258	26.978	31	412.893	53.79	28.38	31	748.713	54.615	26.73	30	613.96	53.955	27.06	29	744.585
LD.fish3	866	37.208	40.068	20	232.236	36.328	40.728	20	241.103	37.208	39.958	20	464.002	36.988	40.948	21	351.77	37.758	42.818	21	754.501	38.61	42.24	21	647.698	37.978	42.598	21	747.867
LD.fish3	867	30.828	38.638	12	233.781	31.378	39.518	12	249.077	32.478	39.958	12	522.13	30.388	38.968	11	476.455	29.37	38.61	11	853.255	31.845	39.27	11	1012.51	30.36	39.6	9	957.332
LD.fish3	868	25.438	32.148	10	203.102	24.558	32.698	10	235.243	24.998	33.798	10	413.196	24.998	32.038	10	400.62	23.43	32.67	11	772.239	25.41	31.185	11	777.359	25.74	29.865	10	848.673
LD.fish3	869	27.748	29.838	15	222.6	26.978	29.728	15	277.26	28.188	29.068	15	452.068	28.848	30.498	15	355.215	29.7	31.68	17	602.796	29.288	31.378	16	542.995	29.37	29.535	15	850.227
LD.fish3	870	42.158	33.578	18	196.777	41.938	33.688	18	226.969	42.818	31.928	18	397.191	41.828	34.568	18	311.946	41.745	34.815	17	796.499	42.405	34.485	18	712.055	41.085	33.825	14	959.583
LD.fish3	871	67.238	33.798	39	250.113	67.128	33.688	39	238.902	67.128	34.238	39	326.666	66.578	34.568	39	277.436	68.145	33.825	39	559.384	66	34.32	39	524.538	67.65	32.175	40	804.023
LD.fish3	872	54.148	43.258	38	326.186	52.718	40.948	37	345.086	53.378	41.938	37	683.695	52.168	44.028	35	361.125	53.818	43.698	33	835.693	55.578	43.808	33	664.873	54.918	43.368	34	819.215
LD.fish3	873	55.358	38.088	38	242.5	55.578	36.108	37	226.041	55.358	37.098	37	234.791	53.268	38.968	35	245.158	55.358	37.868	33	610.272	55.688	38.088	32	628.809	54.258	37.978	34	676.353
LD.fish3	875	43.918	19.608	38	248.734	44.688	20.708	38	246.167	44.578	23.018	38	943.762	44.55	20.79	38	587.45	42.378	20.708	37	834.645	44.688	17.848	37	622.763	42.818	19.938	37	921.327
LD.fish3	876	33.028	25.438	23	245.35	33.358	24.778	23	272.03	33.248	24.558	23	486.85	32.808	25.658	23	387.39	33.138	25.878	22	807.967	33.908	25.548	21	569.707	34.458	25.768	21	955.33
LD.fish3	877	37.098	28.848	23	231.379	37.428	27.858	23	261.168	37.648	27.638	23	363.501	36.548	28.738	23	307.602	36.988	28.408	23	608.458	36.438	29.838	21	483.636	37.538	29.508	21	855.038
LD.fish3	878	7.398	44.798	12	187.446	5.418	43.588	14	256.569	6.298	43.698	14	412.509	5.088	44.138	14	317.768	4.455	43.065	17	523.653	5.418	44.688	17	382.255	6.105	45.54	15	497.396
LD.fish3	879	54.918	52.168	35	254.071	55.688	50.188	35	272.915	54.588	49.858	37	408.825	55.138	52.828	35	286.359	54.698	52.828	33	417.795	54.588	53.818	35	363.623	54.368	53.598	36	433.327
LD.fish3	880	46.118	23.678	31	323.182	46.558	24.228	31	276.449	47.218	23.458	31	431.695	46.448	23.458	31	324.232	46.118	24.778	31	462.2	46.998	21.038	32	439.85	46.888	22.908	32	637.445
LD.fish3	881	18.068	27.308	21	318.67	16.418	26.318	21	503.615	15.978	27.088	21	1236.96	12.458	27.638	21	1291.02	14.438	26.978	22	2119.87	11.908	28.518	21	1781.35	14.328	26.648	21	1847.66
LD.fish3	882	11.798	25.658	20	251.828	12.128	24.668	20	408.768	12.458	24.338	22	675.616	14.108	23.568	23	618.443	14.988	25.438	23	1402.99	16.308	25.218	23	1082.72	17.188	24.558	23	1630.85
LD.fish3	883	23.265	41.085	24	603.849	20.928	42.268	27	394.602	21.808	41.498	28	734.612	22.028	38.308	28	398.416	23.458	39.848	28	705.27	23.458	40.178	28	903.909	22.688	41.608	28	1023.77
LD.fish3	884	57.668	16.198	34	288.34	55.578	14.988	34	218.802	56.458	14.328	33	373.787	57.558	14.548	33	272.311	55.44	14.85	35	482.297	56.898	14.658	35	319.692	55.138	14.658	36	367.278
LD.fish3	885	45.788	13.448	34	209.501	47.548	12.788	34	216.628	48.868	11.688	33	322.649	50.298	11.358	33	242.846	46.778	12.348	33	282.617	49.088	11.468	36	241.558	46.668	13.448	36	335.567
LD.fish3	886	64.488	21.368	36	287.836	64.708	23.128	36	219.662	63.938	20.818	36	207.136	64.928	20.598	36	243.708	64.488	20.818	36	258.447	64.598	19.058	36	241.738	63.938	18.838	36	402.726
LD.fish3	887	45.788	48.868	39	668.024	45.458	49.418	39	231.334	44.358	47.438	38	715.54	44.688	47.988	38	571.858	45.348	49.198	38	751.47	46.118	48.868	39	607.641	44.248	47.768	39	738.781
LD.fish3	888	40.508	50.628	38	221.788	40.838	50.628	37	209.79	40.288	50.188	37	257.972	40.288	49.968	37	270.064	40.838	50.188	38	465.761	42.158	50.958	38	329.343	40.728	49.418	39	488.108
LD.fish3	889	24.448	15.648	27	196.915	24.228	15.978	27	225.466	25.438	16.418	27	351.442	24.118	17.518	27	249.074	25.878	17.518	27	390.808	25.658	17.188	27	275.932	25.988	17.628	27	598.994
LD.fish3	890	29.948	12.678	27	196.882	29.508	12.568	27	225.137	31.158	13.008	27	259.822	30.388	12.568	27	235.759	29.728	13.558	27	255.074	31.598	12.238	27	311.619	31.378	14.218	27	583.69
LD.fish3	891	41.828	31.048	36	398.624	41.388	30.278	35	475.421	40.068	31.818	40	605.711	39.188	31.268	40	429.975	38.418	31.488	37	774.146	39.408	28.188	37	530.634	38.308	31.598	38	783.831
LD.fish3	892	46.558	27.858	37	597.844	43.258	25.768	36	548.849	42.048	28.628	38	713.803	42.075	27.225	38	497.117	42.378	29.288	36	611.728	43.038	24.668	37	519.232	41.608	29.068	37	849.194
LD.fish3	893	65.148	24.778	28	207.698	64.818	25.548	28	258.411	64.598	24.778	28	218.402	63.608	25.768	28	220.362	63.388	25.658	28	449.333	62.728	24.888	25	310.835	62.178	24.668	25	534.075
LD.fish3	894	33.908	47.878	34	282.186	33.358	47.548	34	298.31	34.788	46.998	34	383.62	33.908	46.998	31	237.924	34.678	48.098	31	364.144	34.238	48.978	29	298.495	34.128	48.868	28	468.671
LD.fish3	895	34.238	53.268	34	238.485	35.228	53.268	34	214.909	34.348	52.278	33	249.13	35.448	52.168	31	248.368	36.988	53.818	31	360.499	35.558	53.928	29	286.081	36.108	53.818	28	415.633
LD.fish3	896	39.188	47.218	32	241.417	39.298	47.878	31	269.323	38.528	46.778	31	353.441	39.408	48.538	31	273.975	38.968	48.648	30	441.862	39.848	48.978	30	370.664	39.408	49.528	29	478.812
LD.fish3	897	25.548	40.398	28	463.789	28.628	40.288	27	377.692	27.418	41.498	27	772.832	25.988	41.938	27	645.324	27.638	40.838	26	1078.6	27.088	42.928	27	936.657	27.968	41.608	27	1148.82
LD.fish4	1	49.858	17.297	41	579.703	48.648	16.527	41	514.582	49.418	17.628	42	985.55	49.83	15.18	42	906.334	49.665	15.675	42	966.12	48.868	16.637	43	1083.99	50.325	17.49	42	1177.6
LD.fish4	2	35.667	24.888	41	751.501	35.558	21.588	41	385.946	36.63	23.1	43	916.435	37.428	20.707	44	622.361	36.96	22.44	43	867.812	35.448	19.718	42	827.424	36.96	22.44	42	1224.81
LD.fish4	3	52.938	43.808	39	618.542	52.828	42.268	40	417.943	51.838	41.608	39	842.572	52.388	41.498	38	616.929	52.277	41.718	41	796.775	52.388	42.048	42	761.724	50.297	43.038	42	1058.02
LD.fish4	6	20.295	18.975	32	778.006	20.13	21.615	34	500.431	19.8	20.46	33	976.365	21.285	16.5	32	715.775	20.46	18.48	33	1000.58	20.295	16.995	32	1077.1	19.47	18.15	32	1250.7
LD.fish4	11	28.875	38.775	31	676.405	32.175	40.095	31	679.988	30.69	40.095	30	1088.63	31.02	40.425	29	968.141	30.525	38.94	31	1421.2	30.525	39.435	31	1619.88	30.36	39.6	30	2016.33
LD.fish4	12	48.977	25.328	44	727.813	47.548	22.027	44	432.067	48.318	23.018	44	776.738	49.968	22.688	45	627.721	48.428	23.348	46	630.338	47.438	22.908	46	524.64	49.198	24.008	45	547.192
LD.fish4	14	44.468	38.748	37	309.515	42.598	40.617	38	448.435	44.248	40.508	35	783.849	43.23	39.93	36	832.569	43.23	40.425	38	894.11	45.045	39.27	37	954.112	44.385	40.59	37	1060.92
LD.fish4	16	26.538	17.738	37	722.686	25.218	17.408	36	519.307	25.878	18.727	37	916.951	27.06	18.48	37	749.036	26.648	19.608	38	903.772	25.575	20.13	38	722.511	26.235	19.305	36	1122.01
LD.fish4	25	21.918	33.138	20	701.203	21.698	33.028	22	525.483	21.808	31.598	21	870.181	19.718	33.138	22	664.443	20.927	32.038	21	1019.79	22.578	31.598	21	805.641	21.258	31.047	20	927.504
LD.fish4	28	28.628	13.777	20	850.31	29.7	13.86	23	896.48	29.7	15.51	21	1795.12	29.865	17.49	19	1445.86	28.875	17.82	19	1588.14	29.7	17.655	19	2114.7	29.04	16.335	19	2419.68
LD.fish4	38	40.095	48.675	38	795.586	38.775	47.85	39	692.484	39.765	49.335	38	1319.27	40.26	49.335	40	1431.58	39.27	46.365	42	1258.67	39.435	47.685	40	1589.29	39.738	45.568	40	1383.99
LD.fish4	54	28.215	14.025	21	908.096	24.585	12.045	25	717.324	25.548	12.238	23	1632.33	26.648	13.558	20	1403.17	26.978	13.998	22	1597.21	26.098	13.338	20	1510.06	24.447	14.107	20	1887.54
LD.fish4	67	21.285	12.54	29	805.336	20.46	15.18	30	689.929	22.935	12.705	28	1428.39	23.595	12.87	25	1463.21	23.595	14.19	27	1469.58	23.595	13.86	26	1711.76	21.45	14.19	26	1838.73
LD.fish4	72	27.308	15.868	35	751.342	28.407	14.548	35	522.559	29.067	15.647	35	887.825	29.727	13.558	34	714.798	29.508	14.658	35	926.727	28.407	14.438	35	995.315	28.545	13.53	33	1154.12
LD.fish4	83	37.125	12.045	36	629.246	36.135	13.86	36	649.198	37.29	12.87	38	1143.72	36.657	11.798	39	968.77	36.3	11.88	37	1263.61	36.63	10.395	35	1753.26	36.795	10.56	36	2104.19
LD.fish4	85	28.848	38.418	37	547.805	30.277	40.837	38	378.194	29.617	39.848	40	683.026	29.178	41.168	38	679.396	29.288	41.278	39	941.21	28.628	41.938	39	883.251	29.727	39.958	39	1181.59
LD.fish4	110	13.86	18.15	25	534.019	17.628	15.977	25	521.605	17.655	15.84	24	632.67	16.968	17.408	21	603.282	17.848	16.748	23	710.291	17.188	17.188	27	666.114	14.685	17.985	28	672.097
LD.fish4	129	41.828	15.098	40	387.651	42.268	15.208	40	395.656	42.598	14.768	38	692.03	43.725	13.53	40	715.952	41.91	15.015	41	718.066	43.56	12.045	38	719.446	42.818	14.218	38	805.574
LD.fish4	137	12.678	35.778	29	520.122	16.418	37.428	29	465.309	14.52	34.98	30	978.169	16.5	35.145	30	964.728	14.52	33.495	32	1167.92	13.53	33	31	1392.19	13.777	34.128	30	1799.6
LD.fish4	168	53.708	37.098	37	593.229	53.378	35.448	37	415.319	53.955	36.96	37	1188.53	52.8	36.63	38	1295.31	52.965	37.455	40	1337.38	52.965	36.96	41	1718.66	52.305	39.765	41	1458.98
LD.fish4	475	54.587	20.047	41	370.972	52.168	20.707	41	296.772	52.828	20.268	43	814.307	53.488	20.158	44	780.43	52.498	19.718	44	939.721	52.498	18.508	42	1123.37	53.708	18.508	42	987.823
LD.fish4	500	37.538	42.707	39	722.653	36.108	43.258	40	592.711	35.145	43.89	40	1301.22	37.455	44.88	41	1166.49	35.448	43.258	42	1281.29	36.108	44.358	40	1726.1	35.227	43.697	40	2236.13
LD.fish4	502	42.707	8.938	37	345.51	41.938	9.268	37	268.84	41.91	9.24	38	533.197	43.258	7.728	38	351.215	42.735	8.91	37	489.372	43.477	7.617	37	375.261	43.477	8.718	37	529.312
LD.fish4	503	33.495	37.125	38	640.866	33.688	38.418	38	519.767	33.798	38.528	39	978.277	33.248	37.977	40	660.534	33.468	37.428	41	904.451	31.928	40.508	40	881.113	32.505	38.28	41	1093.51
LD.fish4	504	39.078	36.657	38	736.235	38.638	40.288	37	548.177	38.638	40.617	37	874.21	39.738	41.828	37	734.906	39.078	40.068	39	896.577	40.947	40.617	38	777.107	40.068	40.068	38	1138.36
LD.fish4	505	37.208	36.328	38	622.632	37.758	37.208	35	400.457	37.977	37.428	36	705.507	38.198	38.198	37	507.993	37.098	37.758	39	840.72	36.987	39.408	39	716.482	35.337	38.307	39	1088.21
LD.fish4	506	24.117	38.858	35	654.008	25.988	41.058	36	468.427	26.208	40.837	37	952.976	21.45	39.105	36	727.005	23.76	39.435	39	851.94	24.09	43.065	37	1085.84	26.73	42.9	38	1454.99
LD.fish4	507	45.238	17.518	42	478.576	45.458	16.748	42	390.937	45.898	15.868	43	694.749	45.898	19.387	43	546.402	45.128	16.308	41	789.503	45.017	16.637	40	777.929	46.117	16.088	39	869.122
LD.fish4	508	11.798	31.158	28	441.732	14.548	32.258	28	343.055	13.558	31.047	28	637.584	13.888	30.608	30	388.96	12.458	29.617	30	629.404	12.128	28.958	30	507.276	11.138	30.387	30	647.616
LD.fish4	509	34.32	21.12	25	510.141	32.808	21.918	26	370.155	31.707	23.128	26	754.06	31.158	22.358	24	558.829	31.928	23.568	24	706.117	32.835	22.935	22	713.189	33.165	22.605	23	1001.23
LD.fish4	510	58.547	36.657	38	441.587	58.108	34.568	38	500.12	58.08	35.64	38	1110.7	57.42	35.97	38	990.94	57.585	36.135	40	1093.44	57.09	36.63	41	1460.67	57.42	37.125	41	1330.16
LD.fish4	511	34.347	34.017	25	406.638	33.358	34.017	24	314.962	32.835	33.99	23	847.264	33.33	34.98	25	755.706	31.68	34.65	25	1150.2	35.145	34.485	24	965.082	32.258	34.017	23	1340.59
LD.fish4	512	50.078	47.438	41	269.213	49.968	45.898	40	252.75	49.418	44.908	38	759.323	49.665	44.22	39	551.024	48.84	44.055	42	752.649	49.005	45.54	43	727.644	44.908	45.238	43	841.963
LD.fish4	513	42.157	14.107	32	275.172	41.938	14.107	31	332.002	40.425	14.355	31	785.488	40.59	15.015	31	586.591	41.085	13.86	31	925.475	41.745	15.51	30	880.403	41.58	13.365	30	1025.11
LD.fish4	514	58.328	31.047	41	417.971	58.438	29.288	37	347.305	59.648	29.948	37	746.144	58.988	30.608	38	542.698	58.905	30.525	39	875.625	58.41	30.03	40	766.794	58.575	31.02	40	1059.12
LD.fish4	515	59.428	24.888	40	270.168	58.768	23.678	38	363.712	59.4	25.41	38	689.402	58.877	25.218	38	430.222	58.328	24.888	39	635.77	60.527	25.548	39	458.684	59.538	26.098	40	528.523
LD.fish4	516	33.578	15.758	30	441.042	33.578	15.758	30	510.38	33.028	15.208	29	1064.55	34.347	15.538	28	785.315	33.495	15.675	28	1203.79	37.125	16.665	27	1345.1	34.815	15.84	25	1589.94
LD.fish4	517	51.947	33.028	34	235.299	52.388	33.578	32	304.571	52.277	34.238	32	538.7	52.718	34.458	31	614.809	52.14	32.835	31	681.287	53.13	31.845	32	556.807	52.498	34.678	31	770.13
LD.fish4	518	40.068	23.457	20	220.46	39.188	23.787	20	249.909	40.178	24.338	20	494.146	39.297	25.658	20	378.768	39.078	27.528	20	561.607	41.498	27.418	20	477.933	39.518	26.758	20	520.814
LD.fish4	519	34.898	27.308	20	283.485	35.008	27.418	20	252.107	34.485	27.555	20	548.422	35.667	30.277	20	436.487	35.227	30.828	20	690.987	36.987	30.608	20	532.133	34.485	29.04	19	787.383
LD.fish4	520	31.268	30.058	20	369.981	31.268	30.058	19	283.706	30.525	29.535	18	636.804	30.498	31.707	21	581.442	30.718	31.598	21	821.167	31.818	30.718	21	719.129	29.617	31.047	19	980.437
LD.fish4	521	26.208	29.948	19	485.168	25.548	31.268	19	391.196	26.538	31.928	21	608.888	24.228	32.587	21	675.524	25.328	32.148	20	853.715	26.868	31.047	20	648.111	25.905	32.34	18	1108.06
LD.fish4	523	23.787	38.088	24	486.347	24.447	35.998	24	527.622	21.588	35.778	23	1167.34	23.568	36.108	24	941.326	22.578	36.878	23	973.694	22.137	36.987	23	947.034	20.598	35.778	23	1186.91
LD.fish4	524	34.128	35.448	31	459.072	33.028	35.667	29	350.621	32.587	35.778	29	736.843	32.808	36.108	29	704.099	33.358	35.778	29	1227.1	34.128	36.547	29	964.619	32.67	36.3	28	1734.3
LD.fish4	525	39.738	32.918	25	283.154	39.297	33.248	25	254.148	38.307	33.688	25	578.732	38.638	33.907	26	360.941	37.538	34.347	26	726.873	39.297	34.568	27	549.075	38.638	34.898	28	918.411
LD.fish4	526	56.458	20.927	30	221.798	54.587	19.277	30	248.28	58.108	19.718	30	402.866	56.458	21.038	29	308.223	56.678	21.258	29	592.32	58.877	20.488	29	397.515	58.328	19.938	29	652.138
LD.fish4	527	53.597	17.297	30	231.657	51.947	16.748	30	248.782	54.148	15.977	30	509.401	53.267	18.068	29	374.82	53.047	18.398	29	624.427	55.907	17.408	29	382.197	54.698	17.297	28	697.881
LD.fish4	528	49.637	13.668	30	302.278	49.198	14.107	30	273.95	49.528	14.328	30	535.999	49.198	14.878	29	415.088	49.528	15.428	29	703.594	51.947	14.768	29	479.593	51.315	14.685	27	1051.24
LD.fish4	529	36.987	17.297	40	308.496	36.135	17.16	40	554.775	36.657	19.387	42	773.723	38.307	16.858	42	694.307	36.547	18.178	40	674.042	35.888	15.868	40	871.832	36.547	18.068	41	663.644
LD.fish4	530	43.808	35.888	28	250.179	42.598	35.117	28	244.071	43.148	35.667	28	382.147	42.377	36.108	24	350.102	42.24	35.475	24	635.993	42.707	34.568	22	500.911	39.518	33.688	20	828.705
LD.fish4	531	25.878	14.438	29	673.302	26.538	14.878	29	659.179	27.858	14.548	28	1316.46	28.738	14.218	26	1184.83	28.078	15.868	26	1617.22	28.958	15.318	25	1680.16	27.747	14.658	25	2060.08
LD.fish4	532	23.018	38.418	31	459.497	26.208	40.178	31	423.501	24.777	39.958	29	717.562	24.447	40.947	29	481.373	24.117	39.297	30	793.473	24.447	40.068	29	631.858	24.447	39.738	28	936.647
LD.fish4	533	22.908	12.238	32	584.214	24.888	13.118	32	534.611	23.678	12.458	32	783.585	25.658	12.128	32	719.759	24.008	13.447	32	1066.85	25.438	12.018	31	993.557	23.787	13.447	32	1068.83
LD.fish4	534	27.087	32.918	42	205.635	28.738	33.138	42	225.681	28.738	34.238	42	326.748	29.178	33.138	43	242.428	29.178	33.028	43	376.168	29.205	34.32	43	410.243	29.178	33.138	41	642.898
LD.fish4	535	16.088	33.138	23	471.677	17.518	32.478	23	344.111	17.518	32.258	23	794.417	16.198	32.478	22	421.339	16.748	31.047	22	693.398	17.957	31.158	22	650.075	17.188	30.498	22	719.629
LD.fish4	536	30.058	19.938	39	519.242	28.407	19.718	39	389.747	29.508	19.718	39	943.929	30.058	17.628	38	653.421	30.168	18.288	38	900.4	29.067	17.188	38	718.436	29.617	17.957	38	934.136
LD.fish5	2	52.305	32.01	23	2066.81	52.635	29.535	22	1976.07	51.315	30.03	24	2546.61	50.49	31.02	21	2387.72	49.995	31.515	23	2980.85	49.005	30.855	21	3252.53	48.84	31.185	24	2951.26
LD.fish5	9	43.918	56.018	31	909.298	44.22	53.295	29	696.284	43.065	55.935	25	983.349	44.22	58.575	28	935.483	43.065	56.76	28	1354.89	42.735	58.74	27	1285.29	44.688	57.998	29	1040.3
LD.fish5	21	42.377	27.198	7	849.012	44.138	26.318	9	458.86	47.355	25.74	5	1212.22	46.228	27.858	6	1551.81	45.705	24.42	4	2010.32	43.89	25.575	4	2166.29	46.035	24.42	4	1848.5
LD.fish5	23	54.038	24.447	8	1361.56	52.828	23.457	8	637.871	53.295	24.42	8	1188.75	53.818	23.128	9	808.552	53.378	20.818	7	2023.71	51.838	20.158	6	1224.91	52.277	23.568	7	1318.34
LD.fish5	48	19.14	48.18	30	1079.18	21.12	48.675	25	858.992	17.82	50.655	26	1568.65	17.655	52.305	27	2098.65	17.655	55.77	27	2974.26	17.655	55.605	28	3119.66	17.82	56.76	31	2870.58
LD.fish5	50	45.678	32.148	20	1354.44	42.735	29.865	21	1275.33	45.54	31.185	20	2109.64	45.87	29.04	19	1907.79	44.358	29.838	19	2695.87	42.488	28.407	19	1903.06	42.928	28.078	21	1423.33
LD.fish5	88	44.138	26.648	22	1383.17	44.468	22.137	22	1455.5	44.578	24.888	23	2353.03	40.398	24.558	21	1341.23	42.707	26.758	22	1754.84	37.758	24.228	19	1167.19	42.157	27.198	23	1083.11
LD.fish5	94	19.8	42.24	26	1620.73	24.42	33.33	24	1164.92	20.46	35.31	25	1439.58	18.81	35.145	23	1582.91	18.48	39.435	25	2393.87	17.985	41.415	24	2492.69	18.15	42.075	25	2193.78
LD.fish5	326	23.457	44.908	25	917.157	26.758	36.438	25	695.76	22.77	38.28	25	1648.61	21.698	38.858	25	1311.76	22.027	41.388	26	2073.83	21.615	40.26	28	1912.89	22.275	41.25	29	1576.42
LD.fish5	327	20.79	25.41	15	968.925	26.208	21.148	13	624.198	23.925	24.09	13	1396.16	22.935	25.245	13	1157.25	21.945	25.905	14	1648.34	20.79	25.575	13	1424.07	21.808	27.308	13	1418.89
LD.fish5	328	20.707	21.148	13	1074.6	21.148	20.818	13	543.794	19.828	20.047	13	1727.07	19.608	23.348	11	1791.42	18.068	24.998	10	2089.27	16.527	23.018	11	2393.73	17.957	22.688	14	2353.2
LD.fish5	329	45.21	36.135	22	1664.42	46.558	31.598	21	1418.68	47.438	33.578	21	2187.66	43.725	33	20	1764.93	43.56	33.825	20	2865.4	42.24	32.835	20	2361.17	42.735	34.815	22	2038.93
LD.fish5	330	50.518	27.968	22	1681.18	49.198	26.427	20	1063.61	49.528	27.638	20	2073.47	49.088	26.208	18	1376.76	48.51	27.06	20	2846.92	46.778	25.438	19	2270.69	47.878	26.538	20	2026.49
LD.fish5	331	28.05	37.62	14	1088.66	28.848	38.638	13	239.392	31.268	37.538	14	895.478	27.858	40.288	12	609.977	27.555	40.095	12	1426.6	27.72	39.765	13	1438.45	27.885	41.415	16	1473.83
LD.fish5	332	33.578	39.958	13	374.024	35.227	38.858	13	236.78	36.328	38.528	13	303.022	34.128	40.728	12	345.234	33.66	40.095	11	898.085	34.568	39.848	11	826.634	33.798	39.958	11	824.209
LD.fish5	333	16.088	26.208	13	1032.67	19.828	23.348	13	453.554	17.518	25.107	13	1040.72	16.637	25.548	13	850.429	17.408	28.188	14	1304.03	15.098	27.528	13	1071.81	17.297	29.067	13	947.041
LD.fish5	334	11.357	24.888	17	461.701	12.018	22.248	17	251.119	10.258	24.228	17	265.66	10.258	24.888	17	246.383	10.588	26.758	17	582.385	10.588	28.518	17	365.779	10.368	26.978	16	468.103
LD.fish5	335	22.468	29.727	14	1069.61	24.447	26.648	14	460.009	22.688	28.738	14	760.326	23.238	29.838	14	478.671	23.457	30.387	14	1260.46	22.248	30.828	14	814.663	22.358	32.258	14	789.196
LD.fish5	336	22.248	32.587	14	956.863	24.008	31.707	14	487.908	22.605	32.835	14	1071.63	20.818	34.128	13	750.017	20.598	35.448	14	1607	22.275	35.475	15	1357.18	21.285	37.455	15	1446.86
LD.fish5	337	27.638	29.178	12	844.656	28.958	29.948	12	510.802	26.4	32.34	12	1042.49	26.978	33.798	14	547.859	25.988	34.128	13	1251.24	25.767	32.808	13	899.288	26.427	34.458	14	809.835
LD.fish5	338	25.905	48.675	14	680.277	27.638	47.438	16	304.383	26.098	47.878	16	760.457	26.978	48.428	16	402.452	26.978	47.987	16	757.005	26.208	46.778	16	546.284	27.418	46.888	16	1052.29
LD.fish5	339	29.617	56.128	14	273.637	29.617	54.587	16	258.55	27.968	54.808	16	602.249	29.178	55.907	16	293.767	28.298	55.138	16	719.195	29.178	54.587	16	407.678	28.628	54.038	16	700.2
LD.fish5	341	43.367	40.068	12	602.652	43.148	40.728	12	363.335	42.818	39.738	12	850.794	42.488	39.848	11	586.085	43.725	37.95	7	1475.13	41.745	38.94	12	1097.27	42.9	39.105	14	1175.7
LD.fish5	342	39.848	35.558	14	714.918	42.707	34.347	14	425.4	41.718	34.898	14	910.594	42.377	33.907	14	918.043	41.058	32.918	12	1439.37	41.498	33.028	13	1118.26	40.728	33.798	14	1034.44
LD.fish5	343	44.358	46.667	12	335.227	43.808	46.667	12	256.177	43.808	45.898	12	677.818	43.477	46.117	12	502.48	44.715	45.87	12	1244.35	42.405	46.035	14	863.884	43.56	47.025	15	1200.64
LD.fish5	344	46.117	33.358	17	1528.02	46.008	30.608	17	1554.6	45.347	31.818	17	1926.12	45.898	30.718	17	2177.2	46.117	31.488	12	3317.49	44.88	29.865	13	3067.65	45.54	31.515	13	3115.68
LD.fish5	345	35.667	59.758	31	569.216	36.438	59.098	31	202.573	36.878	57.557	31	368.782	37.098	58.218	31	499.867	37.62	58.575	31	1081.85	38.115	60.06	29	1193.97	37.785	61.875	30	1103.5
LD.fish5	346	24.998	58.218	21	421.516	25.328	57.668	21	242	24.558	58.438	21	479.17	26.318	59.208	21	323.609	26.4	58.905	21	1091.66	23.76	58.575	21	883.313	23.595	58.08	21	1001.05
LD.fish5	347	33.578	60.527	24	383.608	30.938	59.098	24	209.864	30.387	59.428	24	429.157	31.158	59.978	24	327.803	31.707	61.297	23	708.103	30.608	62.178	23	548.29	32.918	61.847	22	739.429
LD.fish5	348	41.278	60.527	24	479.042	38.968	59.867	24	221.061	37.977	61.188	24	433.997	38.307	59.428	24	411.524	38.94	58.905	24	947.395	39.078	60.527	23	870.92	40.508	60.197	23	888.272
LD.fish5	349	51.617	55.798	15	608.689	52.168	55.907	17	369.788	50.957	57.227	20	742.974	54.038	56.788	20	333.346	50.738	58.547	20	837.595	53.047	57.668	20	582.7	54.587	56.678	20	828.986
LD.fish5	350	44.138	59.098	19	398.833	44.688	59.318	19	251.278	44.468	57.008	19	667.528	46.778	59.648	19	377.82	44.908	60.197	20	791.272	40.068	61.408	19	621.426	41.938	59.867	18	969.26
LD.fish5	351	45.678	54.148	19	300.319	45.678	53.928	19	287.037	47.438	52.388	19	622.275	47.657	54.258	19	460.817	47.52	55.275	20	1079.89	44.027	54.587	19	677.28	44.468	55.578	18	1155.02
LD.fish5	352	48.318	48.977	19	426.447	46.998	48.758	19	297.02	48.868	48.098	19	718.399	48.758	48.758	19	347.349	48.868	51.617	19	890.409	46.558	49.198	19	662.016	48.648	51.838	20	900.959
LD.fish5	353	53.708	28.518	15	1392.27	53.488	29.178	14	731.718	52.608	27.638	16	1144.3	53.708	26.978	15	542.162	53.488	25.988	14	1183.5	51.838	26.538	13	806.539	51.617	26.208	15	1103.96
LD.fish5	354	53.047	24.008	15	1152.7	55.578	26.538	14	726.26	53.267	24.117	16	1187.42	53.928	23.128	15	653.439	53.047	21.588	13	1653.61	54.367	22.688	13	955.262	52.058	21.148	15	1061.38
LD.fish5	355	54.45	19.965	16	903.408	58.547	22.027	14	566.04	55.248	19.277	16	989.602	54.917	18.508	15	518.152	53.158	17.297	13	1102.44	53.708	18.948	13	671.372	52.498	17.188	15	757.197
LD.fish5	356	58.877	32.478	24	344.175	59.538	30.387	25	250.081	58.768	30.828	24	403.39	56.237	30.938	24	270.828	56.788	31.378	24	496.489	55.468	30.828	24	285.13	56.128	30.608	24	532.947
LD.fish5	357	54.587	37.098	24	468.801	55.907	34.458	25	351.319	55.358	34.238	24	540.845	52.498	34.128	24	387.068	52.277	34.568	24	950.564	52.388	34.458	24	452.182	51.508	34.568	24	871.194
LD.fish5	358	57.998	39.958	24	359.018	58.768	38.307	25	246.192	57.448	38.307	24	449.068	55.688	37.758	24	286.682	55.248	39.297	24	665.795	57.118	36.878	24	289.18	55.688	37.648	24	503.77
LD.fish5	359	61.297	42.488	24	237.454	61.078	41.278	25	226.458	58.108	43.367	24	401.007	58.658	41.828	24	253.612	59.318	42.707	24	430.468	61.408	40.178	24	270.077	59.428	41.498	24	466.231
LD.fish5	360	14.548	34.678	25	406.551	15.647	31.818	25	272.182	16.527	31.818	25	607.324	13.558	34.347	25	360.434	13.008	37.977	25	993.113	11.688	42.818	25	841.715	12.018	41.938	25	942.617
LD.fish5	361	8.388	36.328	25	659.224	10.478	29.508	25	233.153	11.468	31.488	25	682.523	8.828	34.017	25	389.455	8.828	37.208	25	1007.8	10.697	37.867	25	592.308	10.697	36.657	25	752.192
LD.fish5	362	24.42	57.585	27	971.599	25.988	52.938	27	459.634	23.265	54.615	27	826.343	22.797	57.008	28	400.027	23.787	59.538	28	884.938	20.818	60.527	28	542.004	24.228	61.297	28	623.823
LD.fish5	363	21.698	52.058	27	611.156	25.988	45.788	27	306.249	22.578	47.657	27	701.699	23.678	49.418	28	450.922	23.568	51.508	28	777.94	22.468	52.277	28	610.696	24.228	52.608	28	799.973
LD.fish5	364	28.078	52.168	27	329.02	30.498	48.977	27	305.835	27.198	49.528	27	453.701	27.308	52.498	28	278.955	28.848	55.028	28	495.928	28.188	53.047	28	496.99	29.727	56.348	28	524.233
LD.fish5	365	57.118	36.438	17	599.46	55.358	35.888	17	347.369	56.128	36.328	16	667.722	56.237	34.678	16	389.353	56.678	35.337	16	630.007	56.898	34.898	17	373.361	56.348	35.337	17	761.759
LD.fish5	366	48.098	52.388	29	631.678	46.008	48.977	27	481.428	44.578	51.398	28	867.162	46.778	53.158	25	359.37	46.337	52.938	25	869.755	42.707	52.828	26	647.76	42.735	52.47	26	1128.06
LD.fish5	367	50.297	47.987	28	386.922	47.878	45.238	27	286.179	46.558	46.778	28	684.6	48.868	48.648	25	409.088	50.078	49.968	25	1063.82	47.987	51.178	26	599.663	48.977	50.078	26	819.963
LD.fish5	368	50.848	43.697	27	584.156	52.388	43.918	27	285.231	50.957	45.238	29	592.964	53.047	44.908	29	275.932	52.277	45.128	29	661.645	52.718	46.558	29	340.114	52.168	46.448	29	642.98
LD.fish5	369	46.448	42.377	24	648.206	46.228	41.828	25	245.486	46.667	43.697	25	772.804	46.228	42.707	24	449.855	47.108	43.148	23	967.354	45.678	43.258	23	709.125	46.448	44.138	25	1068.6
LD.fish5	370	50.957	39.408	29	540.789	50.078	37.758	27	599.181	50.957	39.297	27	773.602	49.528	38.528	25	497.05	49.307	39.738	26	1068	49.198	39.408	24	606.71	50.407	41.058	25	790.946
LD.fish5	371	55.578	39.408	29	247.783	54.587	39.738	27	409.155	55.907	38.968	27	535.182	55.138	38.968	29	251.752	53.79	39.765	27	825.55	54.258	41.718	29	404.629	54.587	42.488	28	1156.05
LD.fish5	372	36.795	17.325	9	715.921	37.758	18.727	8	433.976	38.968	19.938	7	951.706	33.688	22.027	6	515.827	33.688	20.707	6	950.932	31.598	18.727	9	547.754	33.028	21.038	9	563.206
LD.fish5	373	31.598	19.277	9	499.134	33.248	16.968	8	368.009	33.468	18.178	7	758.683	30.168	18.508	6	368.319	32.835	16.5	7	1062.09	27.528	17.188	9	542.896	30.608	15.868	9	717.34
LD.fish5	374	41.828	11.248	10	264.186	41.168	11.468	10	330.749	41.498	13.777	7	335.866	39.078	13.558	6	233.822	39.6	12.21	8	779.994	40.837	12.678	9	415.274	39.297	12.238	9	735.049
LD.fish5	375	20.707	45.898	28	1199.09	21.367	42.048	29	387.393	20.46	42.9	29	842.4	20.378	44.358	28	448.761	15.977	46.117	28	1162.12	18.068	47.328	28	569.391	19.277	47.438	28	604.841
LD.fish5	376	15.647	44.358	28	1026.37	16.308	40.508	29	211.632	16.308	41.388	27	919.52	15.428	42.488	26	508.127	13.668	41.388	24	1330.21	14.107	43.918	25	780.308	13.558	46.448	27	600.662
LD.fish5	377	57.888	51.727	28	276.07	57.338	52.168	28	221.296	56.128	51.288	28	376.088	57.668	51.617	28	288.528	58.218	52.498	28	559.403	54.808	53.818	28	394.555	55.578	52.718	30	538.57
LD.fish5	378	25.658	37.208	25	668.212	29.178	32.258	25	712.7	26.758	34.347	22	615.576	26.538	34.347	22	375.297	25.107	36.987	22	722.573	23.568	39.627	22	984.372	23.457	40.508	22	1012.95
LD.fish5	379	43.038	40.837	23	389.561	46.117	36.878	25	323.067	46.337	38.307	25	854.438	45.568	37.867	26	346.4	47.328	39.078	26	1180.1	43.148	39.188	22	433.88	44.248	40.947	24	691.474
LD.fish5	380	30.277	36.547	8	522.506	32.148	34.128	8	576.535	30.168	34.017	7	1116.9	29.067	33.468	7	735.033	28.875	34.485	7	1357.48	29.178	34.128	8	1300.56	28.848	34.347	8	1152.98
LD.fish5	381	12.21	38.94	20	1092.97	17.628	30.058	18	763.312	12.128	31.378	17	1646.83	10.808	32.587	17	1442.44	10.918	36.768	19	2455.68	11.908	39.518	17	2544.81	12.238	40.288	20	1777.49
LD.fish5	382	6.957	36.878	20	1050.4	13.888	27.747	18	727.939	10.697	33.248	19	1591.12	9.048	35.558	18	1338.48	7.838	38.528	19	1705.16	9.378	38.638	18	2220.27	8.745	37.785	19	1367.43
LD.fish5	383	28.078	55.468	10	283.46	26.978	55.358	10	326.201	26.427	54.698	10	464.812	27.198	54.478	10	256.119	26.427	53.818	10	780.726	29.727	56.898	11	324.191	29.067	56.678	11	624.753
LD.fish5	384	26.538	51.288	10	344.294	26.098	52.168	10	300.091	25.767	51.617	10	410.664	25.988	50.407	10	406.765	25.218	50.518	10	997.465	28.848	52.388	11	423.089	28.188	52.498	11	717.208
LD.fish5	385	28.298	46.008	10	460.396	26.758	47.438	10	348.767	25.767	46.558	10	778.457	25.658	46.117	10	391.221	26.098	46.558	10	790.838	24.777	49.088	11	610.302	25.658	47.878	11	891.404
LD.fish5	386	48.538	57.448	34	259.182	49.418	52.938	34	208.009	49.198	53.708	34	204.769	47.878	56.458	34	233.739	44.248	57.118	34	494.816	49.088	57.448	33	250.236	48.428	58.877	34	525.518
LD.fish5	387	42.048	55.907	33	833.015	43.918	52.608	34	342.414	43.148	51.838	33	757.873	44.797	52.938	34	240.69	42.707	52.498	34	599.864	43.697	54.917	33	408.49	44.027	55.907	34	756.757
LD.fish5	388	44.578	54.808	33	814.713	46.998	47.768	34	248.44	45.347	47.768	32	585.325	49.968	51.068	34	218.686	47.657	51.068	34	663.867	46.998	52.388	33	431.907	47.218	52.938	34	630.24
LD.fish5	389	47.657	52.498	33	552.361	52.277	48.318	34	200.156	51.178	46.008	32	498.417	54.587	49.637	34	234.902	53.818	49.637	32	483	52.277	50.848	33	288.09	51.727	51.398	34	620.319
LD.fish6	1	54.367	74.333	28	893.148	55.688	73.838	26	658.123	58.08	72.93	24	1142.54	56.348	73.508	24	646.47	57.172	72.683	24	1244.39	58.988	73.178	23	670.732	57.998	72.517	24	1076.23
LD.fish6	2	33.99	15.675	9	1007.85	36.465	13.695	9	1758.92	35.805	14.52	11	2391.35	36.465	14.52	9	2224.73	35.31	13.2	8	2790.78	36.3	14.52	8	2689.85	36.63	13.365	8	2565.18
LD.fish6	7	16.418	67.237	22	483.823	15.428	66.248	23	339.716	14.933	65.258	19	913.772	17.408	67.403	25	566.564	17.325	65.67	27	1176.33	17.82	65.67	27	777.66	16.418	64.103	27	1148.47
LD.fish6	8	37.95	9.24	8	673.259	35.475	7.92	5	464.505	36.712	9.652	9	909.293	40.178	10.148	8	643.421	38.363	9.652	7	783.123	37.867	9.818	9	578.939	38.693	8.662	7	579.926
LD.fish6	9	53.295	24.915	15	909.185	55.11	24.42	13	669.019	53.79	25.245	13	1319.53	52.47	26.07	14	703.047	51.48	26.235	13	1341.88	51.15	26.73	14	812.998	51.81	27.39	13	1356.71
LD.fish6	10	55.605	39.27	21	1507.18	53.46	38.115	22	2393.68	54.285	37.455	22	3488.37	53.13	39.27	22	3216.37	53.79	38.61	22	3429.41	51.48	37.95	24	3308.63	53.295	37.455	20	3203.76
LD.fish6	11	47.85	22.935	6	992.062	48.675	19.8	7	958.849	48.51	20.46	9	1754.96	48.18	20.625	8	966.438	48.18	19.8	8	1594.85	48.51	20.625	6	938.422	49.665	21.12	8	1548.72
LD.fish6	12	27.803	29.288	13	631.501	27.225	27.885	14	531.957	28.05	27.39	15	988.113	28.133	25.988	14	654.944	26.4	26.235	14	1399.89	24.915	25.41	14	1035.38	25.575	25.08	14	1556.82
LD.fish6	16	17.82	55.935	21	1557.12	20.46	56.925	25	2681.63	19.8	57.42	22	3344	18.48	57.255	23	3147.68	20.295	57.255	24	3499	20.13	58.245	26	3419.42	18.81	56.925	24	3624.45
LD.fish6	17	58.74	60.06	21	1324.41	59.07	59.895	20	1932.28	59.4	57.915	19	2522.07	60.06	58.08	19	2055.39	58.575	57.915	17	2323.58	58.905	57.75	20	2205.32	59.4	57.75	18	1949.24
LD.fish6	18	50.738	63.938	21	811.106	48.84	66.66	23	711.191	49.83	68.64	22	1356.06	48.758	67.403	23	874.023	48.675	68.145	22	1151.54	49.665	67.32	24	573.956	49.005	66.33	23	731.243
LD.fish6	22	31.35	24.09	12	843.941	31.845	23.1	11	738.194	31.845	24.42	13	1352.32	31.185	23.43	12	808.542	30.195	24.255	12	1676.8	31.598	21.038	10	988.629	29.7	21.78	11	1332.2
LD.fish6	26	27.225	51.975	23	938.133	25.575	52.8	22	765.069	26.07	49.995	23	1280.15	25.905	50.655	22	714.624	27.72	49.005	21	1580.47	26.235	50.325	22	1042.93	26.4	49.335	21	1218.87
LD.fish6	32	38.445	73.59	22	933.422	39.27	75.075	24	672.531	39.435	74.745	23	1390.19	39.105	74.91	25	1048.51	38.445	75.57	25	1462.98	39.105	74.58	26	868.327	38.61	74.085	26	908.661
LD.fish6	33	34.98	30.69	11	743.596	32.835	31.845	12	647.075	33.165	33	13	1077.83	31.433	33.413	13	712.541	31.515	32.67	13	1190.2	31.928	30.277	12	602.273	31.763	30.443	11	809.255
LD.fish6	34	45.953	34.073	11	499.09	45.788	33.578	15	695.596	46.282	33.413	15	817.527	45.953	31.928	13	1005.22	43.89	32.835	11	999.202	44.962	33.083	11	758.89	43.477	32.258	10	943.363
LD.fish6	39	60.143	70.373	26	630.094	62.453	70.373	25	823.203	65.093	68.228	25	1587.22	65.01	70.125	25	938.439	63.855	68.64	24	1575.74	65.505	68.97	25	923.445	63.36	68.31	26	1319.55
LD.fish6	40	28.958	64.763	25	1385	27.39	66	24	2583.9	26.895	64.68	23	3346.39	26.318	64.597	27	3078.22	28.215	63.03	25	3568.67	25.575	63.36	28	3055.53	27.225	59.73	30	3113.46
LD.fish6	47	52.8	35.805	17	1474.64	51.315	33.33	19	2232.49	52.223	35.723	15	2770.4	51.48	34.98	19	1828.84	51.727	34.073	17	2675.26	52.223	33.907	17	2499.08	52.388	35.062	17	2702.67
LD.fish6	49	63.855	56.265	18	853.228	64.845	54.12	20	1291.43	64.515	51.81	19	1612.79	66.165	52.305	21	1626.47	63.278	52.388	18	2511.2	66.578	54.038	21	1903.81	64.515	50.82	20	1952.97
LD.fish6	54	38.032	65.422	19	653.117	39.188	65.918	22	584.92	37.208	66.082	23	1366.13	37.373	64.267	23	500.75	36.218	64.928	24	812.317	35.888	64.597	24	597.106	34.98	64.68	23	953.542
LD.fish6	57	31.515	44.385	18	813.821	30.36	43.89	19	635.521	30.773	43.312	19	1273.51	29.7	45.375	18	815.654	30.525	44.385	18	1663.88	30.36	45.705	20	1089.68	28.875	44.385	19	1344.11
LD.fish6	60	52.47	42.24	20	2386.35	51.645	42.24	22	3238.87	51.233	42.488	21	3597.35	53.46	42.9	21	3137.66	52.635	42.405	22	3229.14	51.48	42.405	23	3079.32	53.543	42.157	19	3414.06
LD.fish6	61	23.265	47.52	20	1510.29	21.78	44.385	21	2280.52	22.11	44.385	21	2437.4	21.285	45.87	20	2236.62	20.295	45.375	19	3005.88	20.13	46.2	20	2856.29	18.645	46.2	20	2580.16
LD.fish6	64	52.965	47.19	27	1059.67	53.13	46.695	26	789.553	53.543	47.108	22	1604.75	55.688	47.438	21	702.851	53.625	46.035	25	1730.25	54.533	45.953	20	676.862	53.46	45.705	25	1213.17
LD.fish6	65	26.483	37.703	14	876.52	26.565	34.815	15	1115.3	25.905	36.135	15	2049.15	27.72	34.815	16	1738.93	26.565	37.29	16	2749.49	28.05	34.485	18	2828.09	26.73	36.465	16	2906.75
LD.fish6	67	59.648	73.672	27	772.266	59.648	73.178	26	516.782	61.133	70.703	25	866.177	60.555	71.61	25	638.38	60.555	70.125	25	1168.75	62.288	70.538	26	763.785	59.978	69.053	26	1304.73
LD.fish6	68	65.505	63.03	14	997.216	65.505	61.38	14	1510.42	66	59.895	13	2044.05	68.64	57.585	12	1664.79	66	59.235	12	2555.3	68.31	57.255	13	2267.01	68.145	58.41	11	2597.17
LD.fish6	80	36.878	72.023	27	833.639	36.795	71.61	28	623.041	36.63	74.415	30	1421.25	36.135	73.425	29	901.959	34.32	71.775	29	1314.65	34.155	70.455	28	782.354	33.33	71.115	31	1014.42
LD.fish6	89	49.253	28.793	7	738.765	49.335	27.555	7	710.764	49.17	26.565	8	1117.79	49.748	26.648	9	712.137	48.84	27.555	7	1285.52	51.562	27.638	6	979.946	51.068	27.143	10	1476.4
LD.fish6	402	66.248	69.877	26	932.385	66.907	68.228	23	936.725	68.558	67.403	22	1844.34	68.31	66.33	22	1100.19	67.485	66.66	20	1928.21	68.145	66.33	23	1266.9	67.32	65.34	23	1751.9
LD.fish6	403	13.2	62.865	22	588.123	14.107	59.812	22	432.286	13.943	58.658	20	874.793	13.283	58.988	19	504.403	14.438	57.008	19	976.384	15.098	59.318	19	560.834	12.953	55.688	21	729.039
LD.fish6	404	40.92	14.19	12	642.907	41.333	13.118	12	562.458	41.003	14.603	13	1319.92	41.992	13.613	13	608.373	40.755	14.025	11	1412.78	42.157	11.798	9	819.218	41.333	13.613	11	1405.48
LD.fish6	406	46.448	73.013	26	507.179	47.438	73.013	26	394.945	46.613	72.683	26	958.344	47.602	72.188	24	512.297	45.623	70.373	24	1014.6	47.602	70.868	24	616.066	46.613	69.877	27	902.986
LD.fish6	407	39.518	36.053	13	662.784	40.013	33.413	13	779.783	40.508	35.227	12	1679.91	39.27	32.505	14	1357.8	37.62	35.31	13	2173.33	37.95	32.34	15	2100.38	38.61	34.485	11	1802.6
LD.fish6	409	57.998	53.047	21	604.789	58.988	53.213	21	555.941	59.648	51.562	20	1071.21	60.308	52.223	19	683.827	58.328	51.727	19	1590.13	59.648	52.058	20	1229.85	58.988	51.727	20	1179.89
LD.fish6	410	49.088	17.078	9	769.169	48.922	14.273	9	600.945	49.335	14.85	10	1100.77	50.49	17.16	10	623.067	51.233	16.748	10	899.77	51.398	15.923	6	565.758	50.738	16.582	7	970.336
LD.fish6	411	34.733	40.508	15	697.191	34.898	40.343	15	516.049	35.145	40.425	15	1075.22	34.155	40.26	15	723.464	34.65	40.755	15	1402.99	34.98	39.435	16	1010.02	35.475	39.27	15	1082.29
LD.fish6	412	36.547	50.407	14	544.589	37.043	48.098	14	484.449	37.785	47.355	14	884.367	36.547	47.273	14	533.18	37.538	48.263	14	901.284	38.693	45.293	14	488.289	37.455	42.57	14	960.015
LD.fish6	413	55.193	51.727	11	510.307	54.038	51.893	11	382.834	54.698	52.718	11	829.719	54.203	49.583	10	440.301	54.78	50.82	10	1228.67	55.77	49.005	11	762.881	56.76	49.665	10	1023.97
LD.fish6	414	57.008	45.128	19	448.192	55.852	45.128	19	380.455	57.008	44.468	20	1113.42	59.153	45.788	20	686.195	58.08	44.88	20	1180.12	59.895	45.045	22	641.394	59.978	43.477	22	818.611
LD.fish6	415	25.328	70.538	24	705.405	23.183	71.362	24	530.752	22.275	70.29	24	1144.83	22.358	69.547	22	553.533	22.605	68.805	22	1198.53	23.595	68.475	23	694.675	23.43	68.64	24	1156.79
LD.fish6	416	36.383	69.383	20	902.616	36.547	69.877	23	699.729	36.218	70.538	24	1285.29	37.538	69.053	22	810.85	37.043	69.713	21	1035.16	38.28	68.145	25	658.837	36.63	67.155	25	977.083
LD.fish6	417	27.143	71.362	21	672.137	26.648	73.343	21	458.751	24.75	72.435	20	1098.02	26.978	70.868	21	498.927	25.74	71.775	21	1003.18	29.617	71.032	25	607.477	28.05	69.795	24	1084.44
LD.fish6	418	33.578	76.148	27	761.938	30.443	75.983	25	583.886	29.37	75.24	23	916.758	27.803	75.487	23	574.296	28.215	75.075	23	1018.22	28.133	74.498	24	621.73	28.38	74.25	25	1279.58
LD.fish6	419	31.928	58.988	24	440.889	28.463	59.978	24	400.039	27.473	58.492	26	700.45	29.617	59.648	25	487.083	29.617	57.668	22	1001.62	31.103	57.998	24	674.599	30.525	56.925	23	1034.36
LD.fish6	420	33.907	61.958	24	503.13	32.422	62.783	23	324.634	32.587	60.143	24	681.991	33.413	61.793	26	338.228	33.907	60.803	25	772.431	33.825	61.215	25	606.862	32.505	61.215	23	870.872
LD.fish6	421	37.043	46.448	21	389.128	36.547	46.448	21	403.582	36.63	48.015	23	1029.69	39.188	46.448	23	501.82	38.94	45.045	24	705.473	39.105	46.53	26	511.783	37.95	45.87	23	723.387
LD.fish6	422	45.953	46.117	16	577.791	46.448	44.797	18	514.696	46.943	45.128	18	770.586	47.933	45.458	16	721.764	47.685	44.88	16	1288.88	48.51	43.23	14	857.297	48.758	43.973	14	1509.07
LD.fish6	423	42.983	72.847	23	539.924	44.797	74.168	23	506.215	43.808	73.672	22	1028.53	42.983	73.343	23	616.127	42.488	73.672	23	996.953	43.477	74.002	24	533.725	42.488	73.508	25	709.233
LD.fish6	424	34.733	44.797	19	557.918	33.907	45.293	18	480.039	34.073	45.623	19	1216.24	33.578	46.778	19	552.026	34.568	45.953	19	1006.58	35.227	45.458	19	658.982	33.083	44.633	18	1050.87
LD.fish6	425	42.488	40.178	13	453.028	43.477	37.867	14	422.923	44.303	39.518	12	988.437	42.653	37.538	12	503.772	42.157	37.867	12	974.08	41.663	36.383	12	537.837	43.477	37.538	10	951.58
LD.fish6	426	23.513	40.508	18	518.436	21.533	38.693	17	452.475	24.998	39.352	19	1105.41	23.843	40.343	19	496.468	22.853	41.168	19	801.939	20.873	41.168	20	629.027	19.883	41.168	19	767.008
LD.fish6	427	53.708	59.483	20	359.603	54.203	60.308	20	388.042	54.533	59.812	19	758.505	55.193	60.308	21	412.18	52.8	59.235	21	847.345	54.203	60.143	23	463.783	54.533	58.988	22	712.82
LD.fish6	428	52.883	54.367	19	416.881	53.378	54.533	20	310.222	52.718	55.852	20	904.519	54.367	56.348	22	456.527	53.378	54.698	20	804.452	54.863	54.038	22	499.647	52.883	53.543	21	852.221
LD.fish6	429	47.768	55.028	19	236.014	47.768	56.513	20	265.618	55.358	55.193	19	680.512	50.078	56.183	21	423.449	50.407	56.678	19	869.81	49.748	56.183	22	503.843	49.583	56.513	21	810.013
LD.fish6	430	48.263	59.978	20	342.468	49.748	63.443	21	437.892	51.233	62.948	19	745.773	50.078	61.628	22	340.295	48.758	62.617	20	630.657	50.738	61.958	22	417.561	50.655	61.875	21	628.049
LD.fish6	431	51.068	64.267	16	676.373	50.407	61.793	13	316.785	50.903	62.288	13	819.762	52.553	59.483	10	475.68	51.315	60.225	9	945.795	54.203	59.483	12	501.298	54.863	59.812	11	1003.77
LD.fish6	432	54.203	68.392	14	377.355	53.543	67.568	13	295.933	54.698	66.578	9	520.119	52.883	64.763	10	333.103	51.48	66.66	9	681.703	53.708	66.413	12	491.78	52.388	66.082	11	733.397
LD.fish6	433	35.392	67.237	13	679.202	36.547	65.588	13	384.493	34.568	64.763	12	869.628	35.062	65.258	12	481.963	34.073	64.763	12	849.765	35.062	60.968	12	551.152	35.062	61.463	12	935.012
LD.fish6	434	33.742	58.823	12	371.03	32.422	56.843	13	332.905	34.403	57.008	12	1096.71	34.238	57.338	12	490.406	34.898	59.978	12	989.177	37.043	55.852	12	551.313	37.703	57.172	12	789.645
LD.fish6	435	38.858	57.668	26	371.226	38.528	57.833	26	343.56	38.032	58.328	25	704.577	38.693	57.833	23	337.588	37.785	56.76	23	746.515	38.528	57.998	24	442.108	37.373	58.823	22	709.063
LD.fish6	436	72.023	62.288	19	238.232	71.032	67.568	20	465.185	72.517	65.258	20	944.603	72.023	66.907	20	524.528	70.538	64.597	17	988.505	72.517	66.413	21	491.765	70.703	65.258	19	963.116
LD.fish6	437	18.068	72.188	22	725.973	15.923	72.517	22	621.994	14.933	70.538	22	1030.44	18.233	73.178	24	388.73	17.078	71.032	25	782.258	16.418	69.218	25	475.121	16.748	68.558	25	1047.17
LD.fish6	438	32.918	40.672	22	473.974	33.083	38.858	23	262.337	32.422	39.848	23	491.899	33.578	38.198	23	295.464	33.413	38.528	24	558.99	32.587	40.672	25	434.35	33	39.6	24	861.292
LD.fish6	439	56.348	64.597	21	634.205	57.668	64.597	21	514.931	58.328	63.773	20	939.501	58.328	63.938	20	512.388	56.513	63.113	20	772.056	58.328	64.267	21	464.598	57.75	62.7	20	786.408
LD.fish6	440	50.573	75.653	27	349.043	52.223	75.157	26	333.505	54.698	72.353	25	844.478	51.893	74.828	25	438.12	53.213	71.032	26	790.595	55.358	72.517	26	471.561	53.873	72.023	26	651.532
LD.fish6	441	46.448	75.818	27	465.691	47.273	76.148	26	449.346	51.068	74.168	26	639.061	49.913	75.157	25	443.049	49.665	73.425	26	701.911	50.738	74.828	26	404.881	50.985	73.095	26	732.971
LD.fish6	442	44.468	42.983	8	402.84	45.458	42.323	9	498.928	45.623	41.828	8	1236.67	46.117	40.837	7	783.031	45.458	42.323	7	1310.28	47.273	39.352	7	735.215	45.458	39.683	7	1077.22
LD.fish6	443	37.208	52.223	21	511.957	39.188	52.058	21	346.326	38.032	54.038	20	643.314	42.818	51.068	22	457.28	39.518	51.068	21	766.873	43.312	49.748	23	567.856	39.023	50.903	23	690.291

## Sheet: Table E
Table E. Single-cell tracing result of nr1d1:VNP cells in the pineal gland of Tg(nr1d1:VNP) × Tg(xops:nfsB-mCherry) fish from 3.5 dpf to 6.5dpf under LD condition.
fishID	TrackID	cell type	PositionX.3.5dpf	PositionY.3.5dpf	PositionZ.3.5dpf	Intensity.3.5dpf	PositionX.4dpf	PositionY.4dpf	PositionZ.4dpf	Intensity.4dpf	PositionX.4.5dpf	PositionY.4.5dpf	PositionZ.4.5dpf	Intensity.4.5dpf	PositionX.5dpf	PositionY.5dpf	PositionZ.5dpf	Intensity.5dpf	PositionX.5.5dpf	PositionY.5.5dpf	PositionZ.5.5dpf	Intensity.5.5dpf	PositionX.6dpf	PositionY.6dpf	PositionZ.6dpf	Intensity.6dpf	PositionX.6.5dpf	PositionY.6.5dpf	PositionZ.6.5dpf	Intensity.6.5dpf
fish1	0	non-rod	26.037	70.389	47	1518.85	23.859	73.161	49	3568.86	23.859	71.181	48	3616.31	28.096	69.897	51	3710.4	25.245	71.577	50	3561.04	27.621	70.389	46	3660.33	28.017	71.775	51	3547.83
fish1	1	non-rod	50.198	27.288	29.251	1135.42	50.787	29.205	29	1136.84	51.502	32.088	28.395	2127.34	51.158	29.357	29.375	2045.21	50.685	30.7	28.599	2363.92	51.579	27.819	26	1597.98	53.163	24.057	29	1688.46
fish1	2	non-rod	23.21	54.92	48.376	1229.69	24.849	57.123	48	1319.02	23.661	58.113	46	2170.95	23.247	58.351	45.338	1942.25	25.036	60.228	43.37	2625.21	25.943	56.779	43.124	1763.98	20.889	61.083	45	2136.36
fish1	3	non-rod	26.433	62.073	48	1375.61	22.919	64.888	48.734	1269.58	20.112	63.749	47.629	2485.27	18.635	65.895	48.215	1304.68	19.072	64.984	49.137	2247.78	19.22	69.592	49.576	956.216	20.573	61.602	46.512	2552.26
fish1	6	rod	73.876	30.968	38.262	1397.92	76.593	28.98	39.225	3064.03	74.742	28.028	39.248	3404.61	78.097	32.452	38.418	3175.47	72.755	32.368	38.597	3197.79	78.582	28.957	37.232	3423.61	73.557	26.829	38	3136.69
fish1	18	non-rod	59.928	55.101	49.673	1296.9	56.993	52.398	48.655	1110.58	58.654	52.553	49.473	2387.23	58.954	54.548	43.656	1868.43	58.113	54.549	42	2553.05	59.434	54.55	39.845	1949.66	58.798	57.284	39.53	3001.09
fish1	20	rod	64.62	49.644	42.29	1113.14	67.167	49.985	43.435	2185.11	67.816	48.471	42.708	3190.02	67.061	48.057	44.506	3280.16	69.003	50.193	38	3449.57	71.379	51.381	38	3596.27	69.399	49.599	38	1605.16
fish1	265	rod	40.293	31.977	49	1921.41	43.065	28.611	48	3104.52	37.917	26.829	48	3395.72	41.942	26.087	48.036	3251.39	39.066	27.322	50.798	3306.46	41.222	27.942	48.898	3156.17	44.847	32.571	48	3483.29
fish1	267	non-rod	26.433	38.709	41	1057.88	27.621	36.135	39	856.488	25.245	41.481	39	1033.06	27.698	37.933	37.427	1611.1	27.819	39.699	35	2491.03	26.829	40.095	36	1413.4	29.205	38.115	37	2469.69
fish1	268	non-rod	29.997	53.361	40	125.91	29.997	53.955	40	128.833	31.615	54.064	40	872.942	27.873	52.065	40	1005.36	29.997	51.381	38	1678.28	29.652	48.916	38.444	2189.73	27.81	45.889	37.424	2958.55
fish1	270	rod	31.101	32.803	43	2262.25	32.769	29.799	46	2805.1	26.73	32.868	46	3526.08	25.839	28.611	45	3588.21	25.14	32.833	42.967	3117.36	27.027	30.591	45	3532.34	24.849	29.205	44	3546.12
fish1	274	non-rod	32.175	81.675	46	2620.6	29.799	78.309	45	563.56	30.25	79.986	43.301	1164.36	29.426	82.502	42.592	1841.12	27.8	79.077	43.03	2524.76	30.987	77.319	43	3011.47	31.185	79.497	43	3104.77
fish1	275	non-rod	29.205	34.551	21	478.261	33.165	32.373	21	112.525	31.581	35.937	21	1279.46	29.403	38.907	20	1327.09	29.205	37.719	20	2334.11	31.407	39.342	19.858	1115.7	33.019	41.281	21.763	2382.95
fish1	276	non-rod	28.215	34.947	28	701.759	27.819	33.759	28	571.35	30.987	37.323	28	1604.54	28.215	39.501	28	1580.59	28.413	41.283	28	2552.75	28.04	38.304	26.729	1928.53	28.611	36.135	30	2619.9
fish1	277	non-rod	61.281	28.017	29	905.847	61.479	27.423	29	1763.6	61.281	31.977	31	1660.95	61.281	28.017	30	3575.82	63.063	27.423	28	3444.52	60.093	26.433	27	3448	66.825	25.839	32	3442.46
fish1	278	non-rod	67.023	25.047	30	867.811	66.627	26.433	30	2116.27	64.251	22.869	31	3087.99	68.607	21.285	33	3515.62	66.825	23.265	31	3426.05	64.647	19.701	32	3578.76	71.181	25.443	34	3387.45
fish1	281	non-rod	80.883	52.767	46	547.34	76.131	49.995	46	599.79	78.089	50.848	45.644	1610.99	82.069	56.766	47.315	1265.23	78.326	51.782	47.183	2795.42	82.665	51.183	44	1869.36	76.309	54.609	43	862.149
fish1	284	non-rod	47.817	35.541	27	700.185	44.649	35.541	27	733.409	47.421	36.927	26	1345.8	46.553	36.426	28	1292.56	48.073	37.387	26	1663.93	49.203	34.353	26	1229.33	52.965	32.769	29	1840.38
fish1	287	non-rod	61.677	63.855	48	1310.9	60.687	63.063	48	2759.97	61.677	61.875	48	3518.03	58.905	62.271	46	3505.23	59.806	62.65	46	3576.28	56.133	58.905	47	3429.2	67.023	58.509	46	3348.75
fish1	288	non-rod	55.539	59.895	42	232.54	55.539	60.687	41	215.512	57.321	59.499	45	1845.55	54.153	58.509	41	914.87	53.955	59.499	38	2073.09	54.351	60.885	37	1960.17	52.173	60.687	36	2562.91
fish1	289	non-rod	34.749	54.945	26	95.253	33.759	54.549	26	82.074	34.353	52.371	26	466.878	31.977	53.757	26	523.928	32.58	53.827	26.299	1273.77	36.923	53.233	24.953	1221.76	34.539	53.89	27.969	2832.37
fish1	290	non-rod	54.549	48.213	35	112.628	54.747	46.827	35	94.197	54.747	45.441	35	701.668	51.579	46.035	35	723.789	53.526	45.705	35.319	2205.43	52.173	44.649	36	3089.28	54.747	46.233	34	3382.27
fish1	291	non-rod	52.965	52.965	35	87.284	53.361	52.173	35	85.654	54.549	51.579	35	904.661	52.173	52.569	34	765.545	53.681	52.003	33.398	2168.53	51.579	52.173	35	2138.45	56.331	52.173	34	2970.18
fish1	295	non-rod	59.103	44.055	35	176.244	61.083	43.263	35	97.098	59.895	42.867	35	797.223	58.311	41.679	38	1104.04	58.905	40.689	34	1984.96	57.123	39.105	36	1903.14	59.726	41.167	34.706	2997.26
fish1	297	non-rod	52.569	70.191	37	68.844	54.549	71.181	37	77.538	54.747	71.973	37	603.867	54.153	70.983	37	540.615	55.539	69.201	36	1112.58	54.351	67.815	36	1791.29	57.123	69.201	41	2114.42
fish1	302	rod	40.689	81.477	49	996.811	38.313	83.259	48	491.38	40.887	79.299	48	1775.7	44.649	82.665	47	2912.51	44.451	79.893	47	2640.7	48.213	82.269	47	3160.44	43.263	82.863	43	2065.61
fish1	303	non-rod	22.077	50.589	48	363.71	20.691	50.787	46	323.254	20.097	50.589	46	2276.26	16.929	47.619	46	1265.11	16.731	52.173	45	2221.89	13.959	51.579	47	1066.8	15.939	53.757	45	2526.18
fish1	306	rod	75.933	36.927	41	1732.64	76.923	35.541	41	3570.4	75.933	34.947	39	3573.13	78.705	39.303	39	3644.07	78.507	39.105	39	3573.89	79.497	43.461	40	3712.3	75.933	45.837	46	3642.08
fish1	307	non-rod	39.699	61.677	22	65.893	40.491	61.677	22	73.553	41.283	61.281	22	600.863	35.937	63.063	23	637.588	40.293	63.459	19	1303.86	40.689	63.855	19	894.253	39.699	68.211	25	1745.27
fish1	308	non-rod	29.205	46.827	33	148.401	29.997	44.649	33	79.692	31.779	45.045	32	797.462	30.591	49.995	32	629.659	32.769	48.411	32	1664.71	31.779	49.995	33	1256.95	32.387	48.657	32	2058.57
fish1	309	non-rod	23.661	28.413	28	433.042	21.087	31.185	28	527.833	24.453	32.175	28	1794.4	22.077	34.353	27	1130.79	22.473	35.343	27	2277.97	24.651	34.155	30	1161.24	23.439	29.77	32	1785.1
fish1	310	non-rod	29.601	68.607	31	79.578	29.403	68.211	31	92.299	29.403	66.231	31	737.864	29.007	66.033	31	526.456	30.099	66.113	31	1633.22	30.987	59.301	31	909.578	30.992	61.207	32	2074.72
fish1	311	non-rod	35.937	72.963	31	95.163	34.155	73.557	31	88.548	32.967	72.369	31	484.76	33.759	71.775	31	617.512	35.845	70.677	31	1557.69	30.789	66.429	33	1375.18	34.155	72.171	32	1495.84
fish1	312	non-rod	23.661	26.829	34	464.301	27.027	29.007	34	714.684	27.621	26.829	35	1661.3	27.027	26.829	35	1180.38	27.621	28.215	36	1971.68	26.829	26.631	37	1337.31	26.433	24.651	37	2183.01
fish1	313	non-rod	24.453	21.879	36	956.162	22.275	21.087	36	344.256	24.057	20.295	36	990.216	23.661	22.869	36	960.134	25.556	20.301	35	2122.9	23.463	20.097	35	1663.77	25.134	17.758	33	2009.27
fish1	314	non-rod	53.559	50.193	24	63.833	52.569	50.193	24	85.786	52.767	52.569	24	351.002	50.391	48.609	24	151.018	45.045	44.649	24	1018.27	47.025	43.263	24	1394.01	46.646	44.598	26	2321.35
fish1	315	non-rod	60.093	32.373	34	545.132	61.281	33.957	34	443.4	61.083	33.957	34	1172.63	58.113	34.749	34	1036	56.727	32.571	32	1784.1	57.915	33.561	34	1050.36	61.083	31.185	34	1515.35
fish1	316	non-rod	58.905	43.065	39	280.394	59.499	44.055	39	147.89	59.697	43.659	39	1192.31	59.697	44.649	38	960.816	59.301	45.045	38	2549.02	58.707	45.639	40	3227.04	57.915	48.411	39	3460.57
fish1	318	non-rod	29.799	33.561	40	1575.26	26.037	33.363	40	737.217	25.245	35.937	40	1920.2	23.265	35.937	41	1346.34	25.839	37.719	41	2767.87	24.255	36.135	41	2042.8	25.245	32.373	40	3087.02
fish1	319	non-rod	45.837	11.979	37	498.588	45.639	12.969	34	344.518	40.887	14.157	33	742.296	41.481	13.563	33	853.13	43.065	12.177	33	1295.55	45.045	11.385	33	381.602	49.203	14.949	31	1502.5
fish1	320	non-rod	31.185	25.443	44	1402.84	31.977	23.661	41	2989.97	29.007	29.007	42	3387.24	31.977	27.621	42	3296.63	32.967	23.859	44	3363.26	35.937	20.691	44	3304.42	37.917	23.661	44	3135.45
fish2	0	non-rod	66.231	89.001	40	1349.59	66.627	87.417	43	2046.48	60.291	88.011	42	3061.22	62.073	87.615	44	3157.5	62.642	86.99	44.312	3209.55	60.357	87.549	42	3157.38	63.261	89.397	45	3174.84
fish2	1	non-rod	39.237	50.325	29	1276.21	38.211	43.323	26.639	1263.67	38.972	44.482	26.739	2056.61	38.849	47.107	24.702	1838.69	38.34	44.716	23.288	2485.4	39.083	40.447	21.827	1763.52	38.815	40.002	22.382	2185.76
fish2	2	non-rod	35.753	88.669	33.383	1001.68	32.636	90.067	32.451	1259.32	30.261	88.605	36	2343.29	29.835	86.691	33.659	2366.9	30.675	84.498	35.292	2809.9	30.204	84.946	34.091	2398.56	31.053	83.061	36	3047.67
fish2	4	rod	49.306	82.894	38.245	1613.38	46.845	85.499	39.763	3311.81	49.064	84.794	41.528	2940.66	48.717	84.171	40.342	2899.4	44.309	86.39	38.417	2848.31	43.498	87.284	38.907	2801.53	47.949	84.117	38	3100.11
fish2	5	rod	94.539	63.604	31.092	1379.41	93.885	61.677	30	3053.63	93.122	60.694	31.064	3512.71	94.75	58.434	31.968	3397.14	93.638	60.186	32.087	3174.22	96.509	60.633	32.16	3355.93	98.69	61.678	32.248	3106.43
fish2	6	non-rod	85.701	89.925	33	1127.79	88.454	89.611	31.631	932.453	88.761	88.836	32.33	2159.34	87.345	88.473	29.842	1528.66	89.531	89.203	29.125	2395.81	89.405	88.309	29.642	1765.76	87.807	88.41	30.141	2777.78
fish2	8	non-rod	81.43	65.013	34.433	1524.73	84.883	62.951	32.151	1401.86	82.352	65.123	32.29	1810.56	80.083	67.793	32.444	1736.66	79.387	67.187	31.45	2505.35	80.278	67.608	31.613	1792.88	80.374	67.622	30.666	2519.44
fish2	12	rod	43.989	57.717	33	1051.76	44.781	49.533	31	1595.21	40.293	50.853	35	3084.78	45.045	50.853	37	3636.68	44.517	52.701	37	3641.81	46.629	50.853	36	3688.89	41.085	53.229	36	3556.96
fish2	15	non-rod	40.821	38.709	29	909.486	44.028	39.826	32.466	1366.65	43.4	37.206	32.816	2002.99	41.632	41.326	33.24	1819.47	41.95	42.426	32.935	2588.53	44.281	42.036	32.472	1904.19	40.293	41.349	33	2893.35
fish2	18	non-rod	90.416	74.422	27.979	1742.84	93.621	70.125	27	1731.25	94.677	72.765	27	2991.72	93.621	69.333	28	3656.55	90.453	69.333	26	3567.01	93.621	71.445	28	3550.78	92.037	69.069	27	3438.9
fish2	19	non-rod	86.229	91.245	31	1105.39	89.397	95.997	33	1352.15	90.717	94.413	35	2682.64	89.133	94.941	31	2106.42	94.966	93.211	32	1849.75	94.477	95.504	30.746	2370.41	93.621	93.357	31	3152.62
fish2	23	non-rod	66.957	45.837	18	666.048	68.301	49.502	17.904	884.683	65.146	47.094	18.949	2265.32	69.721	50.575	18.929	1714.26	69.35	49.241	19.032	2583.91	67.809	47.319	20	2059.72	70.653	47.949	17	2468.82
fish2	24	non-rod	45.837	76.461	36	939.795	43.668	76.791	36.223	2483.95	45.309	75.669	37	3325.76	44.841	78.468	34.608	3348.38	44.897	78.111	33.588	3129.28	47.157	78.309	36	3470.3	46.893	78.045	34	3140.69
fish2	25	non-rod	80.685	95.469	33	272.28	84.117	98.637	33	681.144	85.965	97.581	35	2666.14	83.061	97.053	32	3062.59	87.967	97.926	34	2671.31	87.285	98.109	32	3579.54	87.549	97.317	32	3314.17
fish2	27	non-rod	44.253	30.789	24	315.128	43.156	32.046	22.239	936.01	45.224	31.43	21.185	2056.04	44.495	30.984	22.462	1677.07	43.725	31.317	24	2435.08	42.171	32.42	22.567	1873.5	41.911	30.866	21.711	2696.38
fish2	28	non-rod	70.389	42.669	26	1007.72	73.821	38.973	27	1179.99	73.088	39.963	26.234	2032.6	75.141	37.917	27	1438.85	74.069	35.866	24.91	2837.78	72.501	35.541	26	2563.69	73.821	41.085	27	3220.2
fish2	200	non-rod	38.181	94.413	35	175.903	37.917	94.413	35	96.173	35.013	93.093	35	967.3	31.581	93.885	35	738.156	32.373	93.357	35	1176.29	31.845	92.565	35	957.258	34.485	93.621	34	1863.6
fish2	202	non-rod	92.829	87.021	31	1076.47	95.733	88.077	30	937.589	92.301	93.621	29	1396.36	95.205	87.813	29	1327.85	95.205	86.493	28	2596.84	95.997	89.925	28	1967.78	95.733	88.869	30	2939.41
fish2	203	non-rod	97.053	82.797	27	1203.97	98.373	85.437	27	1285.91	100.542	88.406	27.316	2682.79	99.016	81.695	30.943	1775.8	99.641	82.085	28.915	2936.89	95.248	83.228	28.541	2261.33	95.469	82.269	29	3128.3
fish2	204	non-rod	90.453	75.933	27	1589.89	92.829	79.629	26	3437.73	94.677	82.269	27	3539.7	90.403	79.28	28	3676.21	92.037	78.309	27	3590.03	88.777	77.984	28	3544.63	88.884	77.769	29	3367.95
fish2	205	rod	47.685	75.933	40	687.54	48.741	77.253	41	2913.35	46.365	79.365	40	3622.05	45.309	78.573	39	3607.82	44.517	78.837	40	3497.5	45.573	78.045	40	3537.15	44.517	78.045	40	3179.58
fish2	206	non-rod	80.421	79.893	32	75.863	79.893	81.741	32	271.883	82.065	82.654	31.814	1880.68	78.419	79.623	33.384	2343.33	79.629	82.533	29	3455.95	78.706	78.659	31.759	3254.03	78.573	79.629	30	3461.24
fish2	212	non-rod	68.277	49.533	27	1319.31	68.805	41.349	27	1284.12	67.749	44.253	26	2606.89	71.181	42.669	27	2489.63	71.445	42.141	30	3161.21	70.917	41.613	28	1987.61	68.541	43.197	28	3193.94
fish2	217	non-rod	38.973	26.565	22	55.791	39.237	24.189	22	72.793	40.821	24.453	22	586.134	38.445	26.301	22	127.708	38.709	26.301	22	846.296	38.181	27.885	22	487.829	40.029	24.453	22	1758.98
fish2	219	rod	67.485	89.925	42	1275.91	68.541	89.397	42	2846.37	70.494	88.387	42.776	3496.84	71.568	89.008	45.834	3370.5	72.926	85.747	46.819	3205.53	69.855	88.413	46.161	3386.91	69.706	87.053	47.531	3203.76
fish2	220	non-rod	78.309	35.541	18	47.583	77.517	34.221	18	85.985	78.309	34.221	18	388.693	78.045	32.637	19	1031.49	79.964	33.944	18.948	1793.96	78.283	32.92	19.944	1617.36	76.674	32.985	18.972	2759.67
fish2	221	non-rod	69.861	42.933	22	718.73	71.181	36.069	22	739.247	69.861	39.237	22	1555.77	71.181	40.821	21	1126.81	73.071	34.542	18	2337.07	70.274	36.723	17.134	1629.53	71.937	41.728	20.333	2502.8
fish2	222	non-rod	52.701	66.957	39	1043.05	47.949	69.069	39	1212.37	47.685	68.805	39	2097.3	45.539	70.11	39.301	1582.31	45.625	70.153	39.19	2225.5	46.101	69.597	39	1209.32	47.906	68.485	40.263	2500.41
fish2	223	rod	52.173	22.605	18	4.583	51.645	22.341	18	811.153	49.784	21.212	18.368	1962.31	49.005	18.381	22	3377.38	49.828	16.699	20.301	3485.17	48.723	17.701	22.157	3482.97	55.656	20.475	16.341	3296.7
fish2	224	non-rod	73.821	59.829	32	79.657	73.029	60.621	31	112.463	72.036	60.617	29.463	1298.13	70.944	60.778	29.824	1445.17	73.157	64.33	28.39	2534.24	70.931	63.79	28.925	3324.84	72.237	63.261	29	3322.38
fish2	225	non-rod	75.669	84.381	29	157.986	76.989	85.173	29	165.182	78.69	84.646	29.018	1212.12	75.475	84.663	27.789	1207.56	75.952	86.304	25.821	1916.01	77.285	85.177	25.917	2361.23	77.781	83.061	24	3165.91
fish2	226	non-rod	62.469	95.469	36	175.213	62.469	97.581	36	147.424	60.927	97.251	35.081	1612.22	61.88	95.739	36.488	1678.91	60.055	96.843	37.116	2158.61	60.357	96.261	38	2645.7	61.413	97.317	38	3039.13
fish2	227	non-rod	49.269	62.733	27	78.235	48.741	64.053	27	114.595	49.484	64.532	27.279	1270.61	49.09	68.923	26.069	1797.24	48.953	69.602	24.769	2322.5	49.797	70.125	28	2611.47	46.101	66.429	29	3161.08
fish2	229	non-rod	55.077	42.669	17	110.021	54.813	39.501	17	250.809	54.971	40.037	17.374	946.042	55.939	43.377	17.804	885.873	55.747	44.265	18.79	1859.25	52.649	42.648	17.951	1333.15	55.485	40.435	17.868	2119.14
fish2	232	non-rod	51.381	90.717	41	1473.08	49.005	92.565	42	1823.03	50.589	91.245	43	2658.78	49.533	91.245	43	1647.78	48.477	91.773	43	2427.27	50.754	88.858	42.477	2275.82	48.17	90.302	43.54	2772.47
fish2	233	non-rod	54.813	96.261	40	383.617	51.645	96.261	40	389.067	51.117	96.261	38	991.183	52.173	92.565	38	839.203	55.077	94.149	42	1912.83	52.173	93.885	42	1306.82	54.498	91.737	44.342	2501.73
fish2	234	rod	69.333	97.581	41	1479.33	69.597	98.901	41	3245.37	70.653	96.789	40	2872.61	71.181	98.109	42	2964.53	71.835	97.2	41.898	2915.01	70.295	96.781	43.364	2979.56	73.557	94.677	44	3314.55
fish2	235	non-rod	72.765	71.181	30	61.882	71.181	71.181	30	82.164	71.181	69.861	30	571.337	71.973	73.821	30	903.322	70.756	71.931	27.968	1256.72	70.089	72.031	29.287	1144.21	70.685	70.857	28.645	1913.47
fish2	237	non-rod	45.573	54.021	27	474.251	43.725	50.853	27	674.427	45.045	50.853	27	1698.2	46.629	49.005	26	1345.36	44.946	46.728	25	2053.17	48.131	47.766	25.911	1697.74	44.517	50.061	27	2908.76
fish2	238	non-rod	32.637	42.933	27	66.779	31.845	40.821	26	72.189	32.373	40.821	26	639.811	33.693	42.141	26	510.554	32.414	40.155	26.196	1376.77	31.752	41.375	25.667	1059.54	32.253	42.168	26.261	2201.83
fish2	239	non-rod	44.781	22.341	22	54.932	44.253	21.285	22	290.066	44.253	21.549	23	757.602	43.197	21.021	24	495.461	45.078	21.898	24.335	1709.11	41.69	22.883	23.455	1069.87	45.645	20.16	22.222	1740.62
fish2	240	non-rod	60.621	66.693	17	56.937	61.677	66.429	17	63.154	63.525	66.165	17	748.426	54.813	66.165	17	566.133	54.101	64.976	16.974	1066.51	57.898	66.66	19.39	1099.46	54.701	63.21	17.158	2230.1
fish2	242	non-rod	66.693	78.309	18	58.155	66.429	77.781	18	79.917	68.541	80.421	18	538.356	67.749	79.893	18	599.463	68.818	79.472	17.773	1474.77	66.976	78.67	20.231	1391.18	70.125	75.669	15	2952.13
fish2	243	non-rod	64.581	71.709	19	58.348	65.109	71.181	19	66.448	68.013	75.141	19	658.029	63.789	69.861	19	567.614	62.469	68.541	19	898.194	64.053	70.653	20	1517.72	62.997	68.541	18	2950.93
fish2	244	non-rod	50.061	73.821	19	64.614	50.325	73.029	19	82.889	49.797	73.821	19	481.886	52.701	73.557	19	657.287	51.117	73.293	19	1322.32	53.229	73.293	19	1216.96	49.005	70.653	18	2815.1
fish2	245	non-rod	45.837	78.837	19	72.324	46.365	77.517	19	82.438	46.629	78.309	19	228.229	46.893	77.517	19	389.707	45.727	77.592	19.285	1748.7	46.982	77.165	22.084	1863.51	43.909	73.968	19.495	2511.09
fish2	246	non-rod	51.909	94.149	22	59.917	51.645	93.357	22	65.515	51.909	95.469	22	421.503	49.269	95.469	22	324.965	46.365	95.997	22	716.472	48.477	97.053	21	722.335	46.365	92.829	20	3128.92
fish2	247	non-rod	48.477	87.549	19	54.969	48.213	87.021	19	71.515	49.533	87.813	19	216.32	47.685	89.133	19	206.781	46.759	87.786	18.819	1113.84	49.423	88.094	22.75	1143.76	46.481	86.541	21.081	2310.93
fish2	248	non-rod	46.365	82.269	21	62.453	46.893	82.005	21	67.93	47.157	82.005	21	146.964	46.893	82.005	21	341.952	46.629	82.269	21	1545.02	47.685	82.533	21	822.224	45.573	80.157	21	2746.23
fish2	249	non-rod	52.965	46.365	23	187.523	54.813	46.893	23	69.625	54.549	47.949	23	334.851	54.549	48.213	23	524.432	56.055	51.561	22.544	1120.23	59.774	54.509	24.459	1621.85	60.054	57.725	24.209	2810.78
fish2	250	non-rod	60.093	26.301	17	4.358	59.829	24.981	17	113.538	59.301	25.773	17	749.182	59.829	25.509	17	646.851	61.097	25.317	17.149	1647.22	60.039	27.335	16.523	1288.57	63.285	30.542	17.744	2553.44
fish2	251	non-rod	47.421	41.613	21	94.956	48.213	41.085	21	143.561	47.949	40.821	21	399.537	45.837	38.973	21	542.864	45.754	38.534	20.441	1572.17	46.112	38.056	20.448	1039.88	45.169	39.765	21.582	2610.08
fish2	252	non-rod	46.365	68.277	40	598.749	39.765	69.069	40	499.397	40.557	69.069	41	801.09	40.029	66.165	40	645.651	40.435	67.027	39.719	1643.04	40.621	70.476	39.941	915.666	41.288	69.603	41.368	2255.67
fish2	253	non-rod	67.221	52.437	28	1202.39	68.805	47.949	27	232.961	68.805	47.949	27	1733.56	68.541	53.757	27	1095.9	69.861	53.229	28	1932.66	68.119	53.372	27.566	2528.32	69.861	53.757	30	3087.98
fish2	254	non-rod	58.773	104.709	36	128.458	57.981	106.293	36	130.441	58.245	107.349	36	153.847	56.661	107.085	36	241.105	57.453	106.557	36	667.122	59.037	104.181	37	912.047	57.189	104.709	37	2457.59
fish2	255	non-rod	68.013	106.029	35	108.709	65.901	107.349	35	120.073	66.693	107.085	35	93.977	64.845	107.349	35	295.935	65.901	108.669	36	761.586	69.069	108.405	36	873.013	67.749	107.349	36	1760.85
fish2	256	non-rod	55.077	38.973	25	90.881	55.077	38.445	25	97.071	56.133	38.445	25	236.071	54.813	43.725	25	319.496	56.397	41.349	26	304.215	55.341	41.613	25	2167.34	54.285	42.669	26	3150.32
fish2	257	non-rod	77.253	55.869	36	143.336	76.461	54.285	36	79.4	76.461	55.077	35	1431.97	74.613	56.133	34	949.222	75.141	57.453	33	2072.02	75.669	57.717	32	1451.13	75.669	57.981	33	3175.85
fish2	258	non-rod	45.837	91.773	28	65.108	45.573	91.245	28	79.099	46.101	89.397	28	990.708	44.781	93.357	28	533.203	45.573	93.885	28	1576.69	47.685	94.941	28	1398.85	43.725	93.621	25	2716.21
fish2	259	non-rod	45.837	98.373	28	69.439	45.309	97.845	28	77.141	46.101	98.373	28	151.683	43.197	99.165	27	149.999	46.629	101.541	27	712.945	43.725	98.901	27	1110.04	40.293	99.957	26	2253.38
fish2	260	non-rod	44.517	97.053	34	73.183	44.781	96.789	34	104.606	44.517	99.957	34	408.773	47.157	97.317	34	554.897	46.101	97.317	34	1045.99	46.101	96.261	34	1692.74	47.157	97.317	34	2841.39
fish2	261	non-rod	48.741	88.605	34	415.734	47.949	89.661	34	415.07	48.477	89.133	34	949.575	50.325	89.661	34	396.622	48.477	90.717	34	919.197	51.645	89.661	34	1108.69	50.853	90.453	33	2297.23
fish2	262	non-rod	75.405	77.253	33	102.76	75.933	78.309	33	288.42	79.365	80.421	33	1423.48	72.765	75.669	35	2631.68	78.309	81.213	31	3279.21	73.557	77.517	35	3308.03	73.029	78.837	34	3020.76
fish2	263	non-rod	78.573	98.373	33	98.37	78.573	102.597	33	165.085	81.741	101.277	35	162.828	79.629	103.389	33	196.3	84.117	104.445	33	702.52	82.005	102.069	32	1408.58	82.269	103.125	32	1930.67
fish2	264	non-rod	69.597	28.941	20	208.615	69.597	26.301	20	519.131	68.277	26.301	20	1221.22	70.917	32.901	19	897.802	67.683	22.294	19	1030.62	67.221	21.285	19	663.859	69.069	22.077	20	1337.85
fish3	0	rod	67.815	49.203	34	1717.89	69.993	46.629	30	3492.52	68.013	48.411	32	3701.25	66.231	49.797	30	3686.09	71.577	50.193	31	3657.7	70.983	50.391	32	3604.97	71.577	50.589	32	3338.04
fish3	1	non-rod	27.134	43.467	42.148	1363.01	32.274	43.362	42	1396.62	31.383	40.887	41	2340.4	32.491	40.266	40.272	2236.66	36.083	40.157	40.807	2214.63	26.631	43.461	42	2094.13	29.007	41.481	41	2061.66
fish3	2	rod	29.361	58.075	45.892	1596.91	30.721	56.204	42.145	2221.57	27.027	54.549	40	2697.38	31.185	53.559	43	3395.66	28.809	52.965	42	3437.46	31.808	52.89	46.894	3319.51	32.175	52.767	45	3349.23
fish3	4	rod	27.423	31.581	38	953.783	24.453	35.145	38	1065.2	22.275	35.739	38	1974.57	29.205	32.373	36	2883.22	24.453	34.749	37	3303.21	29.799	32.373	38	3564.33	26.631	33.957	38	3344.48
fish3	7	non-rod	75.141	76.329	33	572.343	71.973	76.527	33	573.302	72.567	76.923	37	1830	73.359	76.725	36	1522.1	71.577	76.527	35	2325.47	71.18	77.973	36.264	1249.34	70.678	74.599	36.607	2568.3
fish3	9	rod	20.097	72.765	47	833.101	25.71	75.138	47.882	2158.96	20.295	70.983	46	3382.59	19.503	70.785	48	3568.33	20.889	71.775	48	3504.01	15.543	74.943	47	3637.07	17.919	71.775	48	3398.36
fish3	18	rod	41.085	51.579	40	471.533	43.065	59.103	43	3413.03	43.263	53.955	41	3642.19	43.731	51.986	40	3614	43.065	50.787	39	3565.08	46.359	51.608	36.131	3183.6	44.649	50.193	35	3295.97
fish3	22	non-rod	20.889	20.493	31	366.971	21.483	20.691	31	1162.35	21.483	21.087	30	2827.1	26.235	16.929	29	3410.49	20.889	19.899	29	3434.34	25.839	20.097	28	3519.32	22.473	18.315	28	3518.35
fish3	176	non-rod	52.965	79.497	39	85.136	53.955	79.101	39	94.885	53.361	79.893	39	951.734	54.68	78.606	39.357	1464.93	55.341	79.497	39	3216.15	53.757	77.715	42	3228.39	55.539	77.913	40	3576.85
fish3	179	non-rod	74.349	70.389	34	946.985	73.557	68.805	35	606.158	71.577	69.993	35	2123.37	70.785	70.191	35	1894.04	70.389	69.795	35	2939.36	70.715	70.178	34.42	2101.56	70.191	69.003	35	2527.05
fish3	187	non-rod	48.411	28.413	15	453.556	47.421	29.997	15	181.66	48.213	28.017	15	1087.38	44.253	30.987	17	1598.44	45.432	31.886	13.87	2978.98	42.669	32.175	16	3391.13	42.075	32.373	14	3396.91
fish3	188	non-rod	58.509	31.779	27	797.936	61.875	28.611	27	601.806	62.073	30.987	27	1769.83	61.938	31.799	26.892	3209.61	63.063	30.987	26	3582.43	60.885	32.175	24	3573.56	63.657	34.551	22	3279.75
fish3	189	non-rod	73.557	68.013	31	995.291	73.953	67.221	31	1165.41	70.985	63.084	31.865	1409.2	71.78	63.71	31.957	1421.65	73.274	65.619	32.477	2495.3	73.119	64.816	31.056	1618.23	70.914	63.377	31.321	2106.18
fish3	190	non-rod	65.241	66.825	32	818.35	64.845	65.637	31	630.259	63.168	66.393	31.558	1638.82	63.018	64.064	30.005	1517.41	61.677	61.677	30	2056.8	64.762	60.761	30.515	1291.33	61.307	61.688	28.194	2072.08
fish3	191	non-rod	62.073	74.349	32	1243.14	61.479	71.973	32	1095.12	58.905	71.577	33	1999.71	60.653	70.086	31.382	1537.62	60.093	68.211	32	2030.09	58.727	66.152	29.989	1388.48	59.697	70.191	28	2216.85
fish3	192	non-rod	27.027	39.303	33	500.236	26.631	37.521	33	496.743	24.849	38.313	33	1254.8	23.659	39.604	31.791	1254.85	23.293	40.264	32.291	2397.68	22.474	43.656	33.559	2412.26	24.057	44.451	33	3037.16
fish3	193	rod	26.631	78.111	45	817.333	33.165	79.893	49	2309.41	31.096	78.671	47	3360.91	30.591	77.715	49	3695.86	30.195	77.319	49	3611.1	30.195	77.517	49	3661.42	25.839	78.903	49	3430.45
fish3	195	non-rod	60.093	18.513	19	232.682	57.519	15.939	19	89.72	60.617	18.292	18.543	1101.71	53.328	14.156	17.757	1156.2	54.169	14.369	17.979	1403.54	52.379	13.611	18.918	1122.87	49.797	15.543	18	1515.94
fish3	196	non-rod	17.325	55.935	43	831.39	21.681	60.291	45	638.022	19.503	58.509	44	1640.59	23.949	59.355	42.834	1708.61	25.641	59.301	43	2814.45	21.629	58.867	42.602	1888.3	25.269	58.048	43.737	2695.82
fish3	199	non-rod	72.567	49.995	32	1743.88	68.607	39.897	28	1402.92	74.053	49.013	28.893	3234.01	72.239	48.454	27.501	3486.61	73.557	45.243	29	3659.5	71.447	44.695	26.139	3159.34	70.983	44.847	24	3051.84
fish3	200	rod	63.855	42.075	27	843.265	60.885	43.461	31	2033.86	65.439	40.689	24	2046.74	67.617	43.461	27	3086.1	73.755	45.243	28	3657.94	67.617	44.649	32	3535.02	66.627	44.847	32	3315.8
fish3	203	non-rod	31.185	62.073	39	103.504	28.809	65.835	39	327.423	29.601	63.657	37	606.048	31.432	62.242	35.585	1083.79	31.594	61.799	34.769	1663.37	32.373	60.291	36	1797.2	29.652	63.906	35.322	2714.93
fish3	205	non-rod	19.701	67.419	45	601.704	15.939	65.637	45	476.85	18.909	64.647	45	2325.99	13.512	63.158	44.358	1670.51	17.279	63.7	45.17	2736.98	11.979	66.033	45	1656.45	18.432	62.186	46.185	2339.99
fish3	206	non-rod	49.203	84.249	40	152.541	50.985	83.457	40	82.814	52.965	84.051	40	940.154	49.882	86.081	41.209	887.398	49.005	84.447	42	2225.8	49.339	84.477	42.742	2075.61	52.343	84.563	41.541	2759
fish3	207	non-rod	27.423	44.055	36	676.914	29.403	44.055	36	482.565	30.393	48.015	36	1774.31	33.957	48.411	36	1314.46	32.175	48.213	37	2100.39	36.107	50.295	29.262	2921.29	35.541	49.995	30	2948.26
fish3	208	non-rod	30.789	72.369	37	587.757	29.997	71.973	37	167.164	30.591	71.577	37	528.861	31.185	70.785	37	222.706	29.799	69.399	36	1630.53	31.977	68.211	36	1220.44	31.779	71.181	34	1567.24
fish3	209	non-rod	29.997	75.735	35	310.465	29.205	76.329	35	103.558	29.997	75.339	35	379.2	30.195	77.517	35	255.547	29.403	78.507	34	1293.56	30.393	74.349	34	577.186	29.799	77.517	35	1126.01
fish3	210	non-rod	21.483	28.017	35	704.825	23.859	29.007	35	775.028	22.473	29.799	36	1396.82	21.681	28.413	36	1382.82	26.037	28.017	36	2285.63	19.305	30.195	35	2558.96	15.939	31.383	34	3138.93
fish3	211	non-rod	24.453	24.849	33	706.226	26.235	23.265	32	1002.88	26.037	22.869	33	2525.4	24.453	23.661	33	2133.99	24.849	23.661	33	2402.38	21.681	25.839	32	2126.82	21.087	23.661	33	2214.33
fish3	212	non-rod	64.647	79.101	42	552.488	68.211	78.903	42	943.164	64.449	78.903	42	2065.32	65.637	75.735	42	1174.78	66.231	76.923	42	2344.38	65.043	78.111	41	1257.96	64.053	75.933	41	2280.42
fish3	213	non-rod	76.923	71.181	33	799.041	77.517	73.161	33	97.928	78.309	72.765	33	608.825	78.903	72.963	34	388.319	77.517	73.953	35	1824.71	77.121	75.141	35	1094.58	77.121	73.359	35	1649.54
fish3	214	non-rod	40.293	30.591	16	141.394	40.293	31.383	16	110.579	38.511	31.581	16	427.339	40.293	29.403	15	960.276	39.501	35.541	14	1481.98	37.719	29.205	14	1114.09	35.739	28.413	14	1488.57
fish3	215	non-rod	56.331	64.053	22	89.995	57.321	63.459	22	108.659	56.529	64.845	22	215.808	55.539	63.063	22	275.101	53.163	61.875	22	1029.19	55.737	61.083	22	1043.04	54.153	63.657	22	1901.86
fish3	216	non-rod	56.331	56.529	26	73.064	54.945	57.321	26	86.485	53.757	56.925	25	322.186	56.133	56.133	25	201.771	55.341	56.925	25	922.085	56.529	55.143	24	528.955	54.22	57.087	24	1502.01
fish3	217	non-rod	42.669	53.163	18	70.929	42.867	52.569	18	91.564	41.679	53.361	18	413.404	43.263	51.183	18	345.941	40.689	49.599	18	1276.78	41.877	48.609	17	1092.55	42.215	47.765	16	1809.15
fish3	218	non-rod	42.273	61.281	21	77.078	42.669	59.895	21	83.256	44.055	61.479	21	461.263	39.897	57.123	21	365.773	40.491	57.123	21	1409.56	43.065	57.321	22	1226.4	41.085	57.123	21	1771.31
fish3	219	non-rod	28.017	47.421	25	99.188	29.007	46.035	25	90.136	28.215	44.847	25	955.652	32.175	46.629	25	1114.34	32.571	48.015	28	2438.78	35.145	47.421	24	2123.7	34.155	47.223	24	2863.65
fish3	220	non-rod	26.235	39.699	22	211.007	26.235	39.501	22	272.78	26.639	40.205	22	951.37	23.859	40.095	20	644.238	25.851	38.832	20	2216.34	28.215	40.293	23	1824.11	26.433	40.293	24	2592.12
fish3	221	non-rod	30.591	53.559	25	76.44	32.175	54.153	25	87.748	32.769	52.371	25	782.814	31.977	57.915	25	387.966	32.967	56.331	25	1582.96	36.927	57.123	25	1378	34.947	58.113	25	2113.66
fish3	222	non-rod	58.707	49.797	25	91.806	57.321	51.579	25	83.246	56.331	51.183	25	478.692	58.707	48.015	25	831.545	57.123	47.421	25	1668.89	57.717	47.223	24	1733.45	57.915	46.629	24	2100.96
fish3	223	non-rod	75.933	57.519	32	1109.39	74.349	57.915	32	486.832	74.151	57.717	33	1278.24	74.943	57.717	33	976.512	74.943	58.905	33	2208.75	77.517	58.509	33	1233.51	75.933	59.895	34	1751.57
fish3	224	non-rod	47.223	37.323	20	98.465	47.025	37.521	20	92.626	48.411	39.699	20	207.463	51.183	39.501	20	394.354	50.391	38.115	20	1352.36	50.589	37.917	19	1536.77	49.294	38.382	19	2481.46
fish3	225	non-rod	64.647	24.057	20	434.142	63.657	25.443	20	975.488	61.174	26.176	19	1569.83	59.697	26.037	17	1252.8	57.717	24.651	17	2106.55	58.509	26.037	16	1706.2	55.737	24.849	17	2589.71
fish3	226	non-rod	59.499	27.819	19	713.656	58.509	30.789	19	1073.95	55.935	30.591	18	1767.75	55.143	29.799	18	1547.08	54.549	28.809	18	2192.31	53.757	29.205	17	1663.83	54.549	27.027	17	2803.3
fish3	227	non-rod	59.499	80.685	30	248.008	57.717	80.091	30	90.358	56.133	79.695	30	210.895	56.529	80.091	29	161.772	57.519	79.299	29	1346.96	57.915	79.893	29	1311.92	57.123	83.061	28	2131.64
fish3	228	non-rod	39.303	80.685	48	67.809	40.689	79.893	48	178.239	41.085	80.487	46	1178.52	36.531	82.863	46	891.703	36.333	82.665	46	2272.58	32.769	84.249	45	1542.72	34.947	80.289	46	1494.62
fish3	229	non-rod	49.401	23.265	14	214.019	47.025	25.245	14	261.073	48.411	25.443	14	779.39	48.807	26.631	13	901.919	47.223	24.453	14	1292.59	46.035	25.047	13	762.033	41.283	23.067	13	1454.98
fish3	230	non-rod	28.017	63.459	28	84.245	29.403	64.647	28	78.662	28.017	64.449	28	675.789	28.809	61.677	28	471.463	26.433	62.469	29	1425.48	30.393	63.261	29	1036.43	25.641	65.439	29	1723.87
fish4	0	non-rod	49.401	13.365	25	760.649	49.458	18.761	25.967	1790.65	49.568	16.939	25.806	2320.29	51.027	14.839	23.99	2833.06	54.153	12.573	22	3196.16	54.351	15.147	24	3555.46	53.361	13.365	25	3377.48
fish4	4	non-rod	38.591	31.954	32.118	1009.69	34.353	27.423	30	880.166	31.779	29.601	31	330.4	28.215	28.611	26	668.15	32.176	28.977	30.227	2232.17	27.347	28.777	29.638	2238.25	24.849	29.205	28	2591.98
fish4	7	non-rod	77.913	25.839	27	984.08	80.514	26.538	27.188	2902.28	79.299	27.225	28	3643.82	80.883	28.215	27	3764.1	80.289	27.621	27	3786.81	82.863	29.205	27	3776.03	82.071	28.413	29	3530.13
fish4	12	rod	68.013	60.291	42	909.308	66.825	52.965	42	1408.79	69.003	54.549	39	3457.61	65.439	52.965	42	3303.34	70.983	53.757	42	2628.66	67.221	55.539	39	3382.72	69.993	54.549	38	3365.7
fish4	13	rod	69.201	65.241	41	515.9	69.597	58.905	41	1185.99	71.577	65.043	40	1644.45	70.389	58.905	42	2388.85	71.577	59.697	40	2249.24	70.389	58.707	41	3302.17	70.587	61.677	41	3566.72
fish4	16	non-rod	23.067	53.757	39	261.972	22.671	58.707	39	1813.41	25.226	60.631	39.908	3192.98	25.839	58.509	41	3588.77	24.651	58.905	43	3443.74	29.007	62.667	43	3276.18	30.591	58.707	42	3314.8
fish4	18	non-rod	44.253	25.443	28	588.996	40.356	23.632	27.83	2246.34	42.169	23.07	28.209	2137.88	42.595	25.907	29.027	2038.36	42.252	22.966	28.618	2330.59	43.461	22.077	29	3512.07	37.917	25.245	30	3477.87
fish4	258	non-rod	40.095	26.631	27	674.164	40.293	24.849	26	2026.9	36.729	26.235	24	3058.07	33.759	27.225	27	3597.92	36.135	27.819	27	3618.59	34.749	26.631	29	3559.34	35.145	26.829	27	3520.94
fish4	262	non-rod	41.085	81.675	45	470.432	47.421	79.695	45	723.139	48.642	79.415	47.524	3016.1	45.243	77.715	48	3566.33	44.476	75.481	46.993	3555.54	46.204	75.295	46	3737.38	38.709	75.141	45	3517.4
fish4	264	non-rod	66.627	51.183	39	530.184	61.479	46.629	38	1464.69	63.657	47.223	39	2306.06	62.073	43.857	37	2368.78	64.449	47.223	37	1208.76	63.459	47.619	39	3448.14	59.499	47.025	40	3239.12
fish4	265	non-rod	50.787	23.661	29	1121.31	59.103	27.225	29	2661.91	51.975	23.661	29	3372.34	57.717	24.453	29	3406.9	51.777	22.275	30	2706.54	55.539	20.889	30	3558.91	50.589	21.087	29	3423.78
fish4	266	non-rod	46.827	9.603	22	521.285	46.233	12.969	22	679.252	42.075	11.781	22	1225.3	44.649	11.979	21	1468.1	42.669	10.791	21	2550.18	45.045	12.771	22	3329.72	45.639	14.751	22	3405.85
fish4	267	non-rod	91.377	60.687	28	398.908	89.793	60.291	28	71.253	90.783	59.895	28	872.08	86.625	59.895	30	301.721	88.209	60.687	31	559.774	84.843	60.093	30	1465.05	84.051	54.351	28	2461.04
fish4	268	non-rod	85.041	53.163	28	759.094	84.249	52.965	28	341.687	86.427	53.955	28	1507.3	82.665	53.361	29	656.779	84.051	54.351	28	854.544	82.071	53.757	28	1732.69	80.289	49.203	27	2233.13
fish4	269	non-rod	57.321	81.873	44	546.567	55.539	83.061	44	118.914	57.717	83.259	43	1280.56	53.619	82.924	43.096	1442.27	56.727	82.269	43	2904.98	55.341	81.477	43	3552.27	53.955	80.289	44	3272.42
fish4	270	non-rod	43.461	50.787	25	86.748	43.857	50.391	25	64.047	46.035	49.995	25	679.953	45.441	51.579	25	933.559	43.904	52.888	23.53	1446.2	43.263	51.183	25	2799.16	46.796	52.987	24.326	2743.18
fish4	271	non-rod	46.827	41.679	23	99.674	47.025	41.481	23	213.059	48.609	44.451	23	1022.72	49.641	40.815	26.867	1191.72	48.315	47.157	22.151	1044.67	45.742	43.453	25.102	3139.97	48.807	44.253	24	2848.97
fish4	272	non-rod	40.491	43.065	24	97.305	39.501	41.877	24	90.794	39.699	44.253	25	822.369	41.085	44.055	25	453.413	41.481	44.649	25	778.09	38.907	44.451	27	1061.31	40.095	43.857	26	1233.82
fish4	273	non-rod	36.927	51.777	26	84.133	37.521	51.381	26	55.844	37.125	53.361	26	726.622	36.333	51.777	27	669.928	37.261	55.058	26.413	1202.71	35.739	53.955	26	1681.68	39.501	52.569	25	1871.15
fish4	274	non-rod	44.649	35.739	24	101.529	44.451	34.749	24	134.741	45.441	37.323	24	814.013	43.065	29.403	24	609.853	45.639	34.749	23	522.213	44.649	33.759	23	896.097	45.243	35.541	23	1470.12
fish4	275	non-rod	63.261	39.105	18	408.906	59.301	37.521	18	773.25	59.103	37.323	18	962.803	59.499	30.591	17	1789.42	61.329	32.742	15.76	1348.73	63.711	32.054	16.786	3484.43	63.657	30.987	17	3448.53
fish4	276	non-rod	13.167	50.985	28	311.656	8.613	49.401	28	252.098	10.593	41.877	28	834.471	13.761	48.213	29	304.524	14.915	45.24	31.328	1417.74	14.028	46.833	33.652	891.442	13.56	46.594	31.563	1252.56
fish4	277	non-rod	26.037	63.855	32	372.586	22.473	65.043	32	467.165	29.403	61.479	35	1734.94	38.115	56.925	35	1644.47	29.403	61.677	33	2866.64	27.49	63.139	32.885	3178.18	25.512	62.823	32.904	3004.64
fish4	278	non-rod	22.077	54.549	34	406.603	25.443	57.321	35	1194.32	24.057	57.321	34	1645.36	29.007	58.113	33	1337.23	23.859	59.499	33	3010.01	18.909	59.895	32	1242.67	20.295	56.925	33	1954.03
fish4	279	non-rod	14.157	54.747	33	677.079	17.325	52.965	32	395.798	19.701	51.777	32	1153.98	17.721	54.549	32	627.281	15.543	52.371	32	2001.08	16.335	53.361	31	833.214	15.741	53.559	33	2162.12
fish4	280	non-rod	50.589	69.795	36	103.357	52.173	70.191	36	59.565	52.371	68.805	36	86.903	50.985	70.389	36	183.232	51.183	69.399	36	641.564	51.777	68.211	35	1031.83	54.747	67.023	35	2349.69
fish4	281	non-rod	56.331	94.149	42	118.349	53.361	93.357	42	55.612	52.371	97.119	42	554.719	55.539	95.337	42	516.698	55.935	92.565	42	1323.4	57.519	92.169	42	1691.01	60.489	90.387	41	2341.73
fish4	282	non-rod	61.479	84.447	44	488.155	60.093	88.803	44	123.411	61.083	92.169	43	486.302	62.271	89.991	42	305.746	62.469	88.209	42	1276.68	62.469	87.021	41	726.153	63.261	84.843	42	1751.22
fish4	283	non-rod	61.875	78.507	33	121.953	62.865	78.111	33	79.234	61.281	79.101	33	338.927	64.053	77.913	33	169.522	62.271	76.131	33	1116.9	63.459	75.735	33	2006.75	64.251	73.161	34	2076.41
fish4	284	rod	69.003	71.973	44	480.506	68.607	68.805	44	697.561	69.597	71.775	44	1836.12	66.627	70.983	45	846.587	67.617	71.775	45	1807.87	71.577	69.993	44	970.454	69.201	70.191	45	1806.37
fish4	285	rod	59.085	72.062	44	957.854	65.637	74.349	44	409.109	64.845	74.745	44	1161.77	60.687	72.765	47	422.396	63.459	74.151	47	1489.31	61.281	69.795	47	1072.18	56.529	69.795	47	1853.75
fish4	286	non-rod	72.567	19.305	23	116.729	76.725	20.691	23	228.23	76.131	21.087	23	966.901	75.933	21.285	25	369.768	75.537	21.285	25	1242.16	74.151	21.681	25	1149.24	74.547	19.503	25	1736.22
fish4	287	non-rod	25.839	33.363	26	349.693	16.533	32.967	26	268.51	18.909	28.809	26	803.585	14.751	39.105	27	481.857	19.305	36.333	27	1538.03	17.325	43.263	27	1421.52	21.285	44.055	26	2128.7
fish4	289	non-rod	56.529	18.513	27	738.268	57.915	17.721	27	693.683	58.739	15.464	26	984.172	58.707	12.177	23	539.707	62.073	13.365	23	1115.15	62.667	12.771	23	964.415	62.667	13.959	23	931.716
fish4	290	non-rod	73.359	52.569	36	630.881	77.121	41.283	36	583.247	76.527	38.709	35	1250.47	77.319	38.313	35	745.724	76.329	37.125	35	940.525	80.883	42.669	35	1227.53	77.715	37.917	35	1190.24
fish4	291	non-rod	73.953	55.935	36	595.412	75.735	48.015	35	439.586	74.943	46.035	34	1127.87	73.953	49.203	36	332.978	72.567	47.223	35	644.417	73.557	49.995	35	720.749	71.633	45.785	35	1261.68
fish4	292	non-rod	76.131	81.477	43	101.436	72.963	81.081	43	56.005	72.567	83.853	43	242.791	74.547	81.081	43	107.605	73.557	79.299	43	993.18	76.725	77.913	40	650.092	73.817	76.234	41	1652.62
fish4	293	non-rod	79.893	75.141	42	195.068	77.319	74.943	42	64.103	77.913	77.319	42	295.919	81.477	73.953	42	196.877	81.279	74.943	42	519.788	79.695	71.577	42	283.851	78.903	72.171	42	620.141
fish4	294	non-rod	88.011	60.687	36	146.069	87.417	61.479	36	61.691	86.625	63.459	36	685.759	86.031	62.073	38	259.396	83.259	63.657	38	1328.08	85.239	59.103	36	1199.61	82.467	56.331	36	1942.29
fish4	295	non-rod	60.687	83.853	34	228.763	64.251	84.051	34	62.757	63.063	84.645	34	239.739	63.855	83.457	34	242.6	64.845	83.457	33	1080.52	66.231	83.457	33	442.2	70.191	85.437	32	1403.79
fish4	296	non-rod	33.165	81.873	35	160.536	34.353	78.507	33	64.605	34.353	84.843	37	527.659	35.937	84.051	36	403.618	35.541	82.863	35	1355.61	38.709	84.447	36	800.391	36.531	82.467	34	2085.36
fish4	297	non-rod	36.135	77.319	34	109.181	38.115	75.141	34	71.827	35.937	77.913	35	371.579	39.501	77.121	36	267.479	40.095	80.487	31	892.755	40.095	76.725	33	666.14	39.699	77.319	32	1864.63
fish4	298	non-rod	35.739	81.675	43	508.815	39.105	82.467	47	360.924	39.699	79.101	48	1040.19	37.323	79.101	48	673.566	37.521	79.299	48	2115.59	38.709	79.299	46	944.432	39.105	82.071	46	1320.47
fish4	299	non-rod	85.239	52.371	31	608.326	85.437	50.985	31	200.578	85.635	52.569	31	1116.01	84.249	50.193	31	801.391	81.873	52.173	31	1300.08	80.883	53.163	31	1386.65	80.091	50.193	30	2341.12
fish4	300	non-rod	18.117	88.209	36	262.193	18.513	85.041	36	65.046	25.443	88.209	37	627.053	17.325	83.655	35	409.978	17.523	82.665	35	872.638	16.137	85.635	36	294.593	17.919	80.883	36	1036.46
fish4	301	non-rod	19.107	71.577	40	203.833	18.117	70.785	40	72.741	18.428	71.232	40	1003.01	17.127	69.795	40	541.492	17.325	71.577	42	1076.67	13.563	71.973	42	220.765	26.829	69.201	40	2146.06
fish4	302	non-rod	19.305	78.903	40	119.931	19.503	78.111	40	63.74	18.583	78.295	40	957.338	19.701	75.735	41	347.729	20.295	77.517	41	838.929	13.959	78.903	41	330.414	28.413	73.557	41	1942.03
fish4	303	non-rod	66.231	66.429	30	107.109	66.429	58.707	33	393.048	67.419	67.023	30	886.799	67.023	58.707	31	853.105	67.815	63.261	29	1278.87	66.033	65.241	29	948.127	66.429	64.449	32	2199.85
fish4	304	non-rod	66.231	59.103	35	567.467	71.181	54.549	34	856.028	68.805	57.519	32	1549.74	66.825	54.351	32	902.083	68.211	57.519	32	1301.2	67.221	57.717	32	2064.11	68.805	56.133	32	2130.07
fish5	0	non-rod	18.746	57.27	27.168	1359.94	20.287	57.631	29.24	2623.06	15.147	57.321	27	2850.02	12.375	58.905	26	3602.78	13.365	59.301	27	3548.74	9.009	60.489	27	3747.55	9.405	60.291	25	3752.27
fish5	1	non-rod	26.433	60.093	30	1412.34	27.027	61.083	27	1562.96	26.433	58.113	26	2530.09	25.641	56.925	27	1625.22	26.433	56.925	26	2840.21	25.047	54.945	24	1995.95	26.338	56.32	25.005	2479.96
fish5	3	non-rod	22.765	50.188	23.081	1696.77	21.087	50.193	24	2756.36	20.493	47.223	22	3510.51	18.711	49.797	22	3454.98	18.711	49.203	23	3523.34	18.711	52.767	24	3636.27	21.285	50.985	23	3444.56
fish5	4	non-rod	43.948	29.783	18.545	1880.02	44.256	30.149	17.761	3234.9	41.49	31.177	19.485	3034.58	43.649	27.977	18.882	3078.78	43.659	26.829	18	3439.66	44.492	27.871	19	3563.21	45.639	27.621	19	3534.91
fish5	5	non-rod	16.337	37.679	16.502	1238.63	19.277	36.915	17.886	1004.6	17.975	37.177	19.579	1549.61	19.626	36.901	17.278	1484.18	16.106	37.986	18.852	2208.09	16.326	38.327	19.864	1339.49	14.919	38.585	20	1923.11
fish5	6	non-rod	50.787	87.219	36	810.379	47.959	89.658	38.672	735.224	46.824	85.678	39.232	1313.63	47.634	81.31	39.943	850.857	44.516	81.02	40.141	1797.68	44.665	79.243	39.63	1108.07	46.431	80.685	40	1406.85
fish5	9	non-rod	27.819	33.165	24	1358.68	28.215	34.155	23	2723.56	29.997	34.749	21	3217.13	29.403	35.145	21	3306.59	29.007	33.957	20	3223.65	28.809	34.353	21	3403.58	27.027	34.749	21	3366.03
fish5	10	non-rod	65.657	43.1	26	1792.65	66.231	41.679	26	3490.4	66.627	43.065	27	3569.45	64.845	43.065	28	3602.62	66.033	42.669	27	3477.33	68.926	41.82	26	3588.45	68.211	42.471	27	3477.34
fish5	12	non-rod	15.53	48.341	26.155	1325.71	12.131	50.546	24.966	2625.47	11.385	50.985	25	3276.5	10.593	51.975	24	3550.55	10.791	54.549	26	3658.22	10.791	54.549	24	3725.18	13.167	53.361	24	3549.19
fish5	16	non-rod	23.321	69.457	29.056	1090.64	22.856	77.749	30.497	1249.16	20.796	76.598	32.706	2410.36	18.054	78.237	30.195	1506.69	18.688	78.6	32.709	2581.61	20.295	78.111	32	1993.8	21.526	77.107	30	2657.56
fish5	18	non-rod	54.582	52.303	37.35	1206.23	57.383	51.904	37.026	782.65	55.935	51.381	37	1367.89	48.807	52.371	38	3176.58	47.619	51.183	37	2835.69	49.599	49.599	37	3581.68	48.807	49.995	39	3362.52
fish5	20	non-rod	57.416	47.87	36.712	1002.12	60.178	45.996	36.225	728.254	61.407	47.667	36.972	1626.99	59.943	49.218	37.292	1116.28	58.961	46.742	37.839	1724.7	62.086	47.112	38.128	1389.45	63.015	48.057	38.385	2013.54
fish5	21	non-rod	54.982	69.97	38.853	1710.43	52.582	66.289	39.113	2718.16	53.757	66.825	40	3168.8	56.529	64.647	40	3505.42	57.321	62.469	40	3225.87	49.005	58.905	39	3633.16	55.341	60.885	40	3383.9
fish5	24	non-rod	63.374	56.526	35.588	1400.4	64.129	53.682	34.333	1045.26	64.42	55.035	34.634	1533.68	63.949	55.602	35.772	1149.92	63.245	55.439	35.391	2176.14	64.644	55.892	36.626	1386.21	65.241	57.915	36	2058.82
fish5	26	non-rod	12.969	67.815	22	529.792	13.959	70.785	22	268.729	13.173	75.875	28.301	1426.63	12.701	74.546	27.858	1065.01	12.625	79.752	28.965	2377.29	14.157	80.091	29	1419.24	15.604	78.87	28.787	1646.96
fish5	30	non-rod	56.133	84.645	39	950.03	56.925	87.219	39	748.305	53.757	84.447	39	1780.45	57.123	81.477	40	1136.41	55.935	81.081	42	1511.22	56.852	79.068	39.801	1196.08	56.333	77.68	40.394	1592.26
fish5	32	non-rod	64.251	18.711	22	554.202	63.995	19.384	19.757	861.404	66.033	19.503	22	1381.91	68.58	18.799	24.193	1354.16	66.738	16.695	23.79	1680.27	66.759	16.164	23.536	1178.97	67.835	18.519	24.81	1814.3
fish5	34	non-rod	80.487	64.845	35	627.193	79.07	65.957	35.814	887.59	83.655	64.053	35	2173.3	85.437	66.033	35	1079.77	84.403	68.178	34.355	2449.63	80.482	71.842	31.413	1270.96	82.071	74.547	33	673.756
fish5	35	non-rod	60.489	66.231	38	812.152	60.093	64.251	38	1584.54	62.469	72.369	38	1295.74	63.261	70.191	41	1711.1	62.865	69.399	42	2013.99	58.355	65.725	40.369	2687.73	61.677	67.221	41	3298.31
fish5	40	non-rod	36.315	42.777	21.73	1410.59	37.424	41.817	22.029	1141.9	38.324	41.448	21.734	2213.46	38.61	34.452	22	1313.35	37.434	36.239	21.386	2009.41	33.957	37.719	21	1261.77	34.947	36.135	21	1443.98
fish5	228	non-rod	29.997	66.429	29	1299.54	28.017	65.637	27	1232.31	28.017	63.657	25	2025.76	27.027	63.459	26	1807.34	28.017	62.667	26	2172.82	27.979	58.948	25.073	1690.61	27.015	61.111	26.404	1749.53
fish5	229	non-rod	34.155	62.271	27	381.606	33.759	62.271	27	364.115	34.551	61.677	25	1041.29	35.145	60.093	26	586.198	33.957	60.093	25	1606.42	35.974	58.673	25.725	1875.48	32.373	58.311	25	2473.61
fish5	230	non-rod	36.135	65.835	24	304.283	36.729	66.429	24	149.659	37.799	66.579	23	1051.09	37.323	67.419	25	689.19	38.511	66.429	25	1234.84	37.323	65.043	24	971.841	37.125	66.627	24	1324.79
fish5	231	non-rod	21.285	32.967	21	591.416	20.295	29.799	21	365.589	21.024	31.11	21	1549.21	21.396	31.84	20	1057.92	20.097	32.967	18	2039.07	18.315	33.363	18	1219.65	17.721	32.967	19	1818.61
fish5	232	non-rod	62.073	82.467	39	198.748	62.667	83.259	39	788.143	60.687	81.081	40	1508.34	64.449	78.903	40	1258.55	61.479	76.131	40	2556	63.459	74.349	40	1675.02	61.083	74.349	41	2350.77
fish5	238	non-rod	50.787	59.499	37	890.301	47.619	53.757	37	1366.94	47.421	57.519	38	2082.68	49.203	58.113	39	3015.61	50.193	56.925	41	2556.68	44.649	53.559	39	3372.89	45.045	56.727	39	3366.38
fish5	240	non-rod	71.973	35.739	33	1294.06	70.587	36.927	32	3202.53	69.597	35.937	32	3424.44	66.429	37.323	31	3602.32	67.815	37.125	32	3487.98	61.875	36.729	31	3589.52	58.113	38.907	32	3514.06
fish5	242	non-rod	58.905	91.575	31	260.562	57.321	88.803	32	333.28	57.717	88.209	32	1533.21	58.311	86.823	33	1512.91	59.301	86.229	33	2734.69	59.332	85.147	34.047	2490.79	60.489	82.467	34	2685.29
fish5	243	non-rod	25.146	75.373	29	1853.67	22.671	78.111	28	969.468	24.742	80.58	26.979	1510.9	27.61	77.875	35.232	1510.05	24.428	81.223	33.592	2432.74	25.022	80.352	33.144	2450.04	23.885	84.368	32.624	3122.64
fish5	244	non-rod	36.333	90.189	34	112.842	36.531	90.981	34	280.306	35.008	88.608	32.529	1368.12	34.36	86.503	32.937	1276.74	34.053	86.21	31.248	2416.01	38.542	89.96	33.64	2684.98	37.514	88.375	36.306	2899.38
fish5	245	non-rod	63.459	84.051	36	216.885	62.469	82.071	35	404.835	62.469	78.903	36	977.745	64.251	78.309	37	1075.96	63.459	77.319	36	2384.62	62.768	78.336	35.367	2181.45	62.676	77.399	36.388	2340.09
fish5	246	non-rod	34.551	28.809	22	1181.6	34.749	27.225	21	919.59	35.739	28.215	21	2213.25	32.175	26.037	19	1274.55	33.759	25.443	21	2043.4	34.92	20.244	22.356	1534.18	31.977	23.859	22	1962
fish5	247	non-rod	27.819	24.057	22	294.582	27.225	24.255	22	192.108	29.799	25.641	22	1713.12	28.374	28.512	22.414	2578.17	26.721	29.042	22.652	3161.65	27.819	27.225	23	3222.57	25.443	28.017	22	3184.64
fish5	248	non-rod	45.243	51.381	21	117.32	44.649	51.579	21	87.651	44.078	51.11	20.573	894.225	44.917	53.393	21.142	753.913	45.801	51.372	19.004	1282.77	45.665	50.788	21.079	1211.02	45.202	49.591	19.983	1444.71
fish5	249	non-rod	66.627	46.431	16	436.15	65.043	42.669	15	257.619	65.637	45.639	17	1089.46	60.687	45.837	16	681.736	66.231	45.837	13	1929.36	61.875	46.233	16	1868.42	62.865	44.451	17	2941.94
fish5	250	non-rod	63.657	57.519	25	606.432	61.083	56.529	25	555.122	62.355	54.798	25.318	1784.54	59.499	54.351	25	2130.7	60.489	54.351	24	3154.85	55.737	53.163	26	3365.36	54.667	53.73	25.635	2547.16
fish5	251	non-rod	44.253	14.751	19	625.206	41.877	13.365	19	422.03	39.289	12.204	19.7	1095.26	39.234	18.895	17.453	1185.61	39.998	12.154	19.837	2082.9	42.844	14.824	17.574	1370.49	41.481	12.771	19	1792.32
fish5	252	non-rod	67.617	86.427	23	155.968	66.627	88.011	23	81.811	66.231	86.031	23	651.588	66.429	85.041	23	555.367	69.205	83.594	22.592	1577.35	71.429	85.332	23.86	1056.35	70.729	83.642	26.952	1697.46
fish5	253	non-rod	69.993	63.063	33	549.059	65.043	61.479	33	268.646	65.439	62.865	33	1137.1	66.429	62.271	34	1254.72	66.706	62.502	33.528	2321.6	65.485	61.447	33.292	2039.73	66.033	62.271	33	2192.09
fish5	254	non-rod	62.073	74.349	32	166.032	62.271	74.151	32	141.781	62.667	73.359	32	1147.74	64.449	69.201	32	1098.76	63.063	69.795	31	2596.09	60.687	68.409	31	2595.45	61.479	69.993	32	2711.7
fish5	255	non-rod	77.121	66.231	34	831.699	74.151	64.449	34	396.546	80.685	66.231	34	1816.78	80.289	64.647	36	1700.49	79.497	67.221	37	2720.91	75.537	63.261	37	1237.93	73.557	62.667	37	2097.41
fish5	256	non-rod	62.271	30.591	32	920.702	65.043	28.017	32	631.898	63.063	28.017	32	1283.79	64.845	29.007	32	794.088	63.261	29.601	32	1276.33	55.737	29.205	32	571.331	53.757	30.591	32	695.978
fish5	257	non-rod	70.587	25.047	23	542.393	71.181	22.869	23	418.837	70.983	25.839	25	1303.9	71.577	25.245	25	866.081	72.765	26.433	27	1612.81	71.775	20.097	25	654.317	72.765	23.067	25	1083.5
fish5	258	non-rod	70.191	40.491	16	793.567	69.201	38.709	17	1111.99	68.409	38.313	17	1875.78	69.597	39.303	17	1401.97	70.191	41.877	16	1905.08	69.201	40.689	16	1615.2	71.973	39.303	17	1878.55
fish5	259	non-rod	70.983	49.599	16	287.78	67.815	48.411	16	222.945	69.003	49.797	16	298.602	67.023	47.421	16	1039.52	66.231	53.559	15	1443.02	68.409	49.599	14	1103.03	66.627	47.817	13	2504.38
fish5	260	non-rod	64.449	72.369	19	96.419	63.459	72.171	19	95.433	60.291	71.577	19	282.335	62.073	70.983	19	231.149	59.103	71.181	19	770.063	64.053	74.943	17	586.845	64.251	73.359	19	1425.62
fish5	261	non-rod	71.181	74.151	20	264.499	69.993	73.557	20	104.94	69.003	72.963	20	444.935	67.419	76.329	20	101.578	67.815	75.933	20	886.08	70.587	78.903	20	620.614	70.389	78.507	20	1349.61
fish5	262	non-rod	53.757	82.863	14	103.119	54.351	82.071	14	72.562	53.361	82.071	14	108.945	52.767	82.269	14	104.268	53.163	81.873	14	768.953	52.569	73.755	16	589.701	53.757	75.537	16	1576.02
fish5	263	non-rod	44.847	86.823	24	121.175	46.629	87.417	24	120.337	44.451	85.041	24	1133.45	45.639	81.477	25	695.241	45.045	84.249	24	1552.12	46.035	80.091	23	947.997	43.659	79.497	23	1884.17
fish5	264	non-rod	23.067	72.567	21	324.069	22.275	70.785	21	99.097	15.345	70.983	21	872.743	18.513	68.013	21	506.201	19.701	68.805	21	1466.12	16.137	71.775	21	771.819	19.516	70.56	20	1228
fish5	265	non-rod	53.955	14.157	18	440.208	51.777	12.771	17	491.047	53.559	16.335	16	1197.72	46.233	17.127	16	684.635	48.213	18.711	16	1231.26	49.995	20.097	17	629.221	49.599	18.117	18	1136.12
fish5	266	non-rod	29.799	69.795	32	856.2	28.215	70.983	31	443.761	20.889	71.181	31	932.662	23.067	70.983	32	530.836	22.077	72.369	31	1555.15	23.067	69.003	30	1409.22	20.295	68.607	28	1652.94
fish5	267	non-rod	32.373	85.239	30	225.047	32.571	80.685	30	94.905	33.759	79.101	30	835.207	28.611	75.933	31	1271.28	30.754	75.843	30	2319.38	29.799	75.141	30	1490.33	29.205	74.349	29	1959.94
fish5	268	non-rod	49.599	95.337	35	1047.41	48.213	91.773	32	129.43	47.619	90.585	30	915.318	48.807	90.387	33	912.761	49.005	90.189	33	2180.49	50.985	91.575	34	1711.62	50.193	89.793	32	2289.21
fish5	269	non-rod	70.983	65.241	39	619.599	72.963	63.261	39	475.588	74.547	60.489	39	1162.07	73.557	61.479	39	709.186	73.953	60.687	38	2016.51	67.815	60.489	39	972.149	65.835	58.509	39	1795.29
fish5	270	non-rod	50.787	49.005	17	105.666	50.985	48.609	17	79.654	50.589	47.619	17	700.865	49.203	47.025	18	598.209	50.589	45.441	17	858.029	49.797	46.431	17	788.104	50.193	45.243	17	1024.89
fish5	271	non-rod	41.877	43.659	20	821.333	42.867	39.699	20	591.086	43.857	41.481	19	1142.02	41.679	40.095	20	313.792	43.065	40.293	21	1015.26	41.481	36.927	21	606.374	41.823	37.148	20	1411.08
fish5	272	non-rod	31.185	55.143	24	186.135	32.571	55.737	24	107.754	32.769	54.351	24	825.248	32.769	54.549	24	412.956	32.571	53.757	24	1343.39	32.571	52.965	24	1059.7	30.987	50.985	24	1933.56
fish5	273	non-rod	80.091	42.867	28	522.744	79.497	43.263	28	338.214	79.497	41.877	28	1195.32	79.101	44.451	28	672.586	80.18	44.146	28	1586.32	81.675	43.065	30	769.154	82.269	46.233	30	1495.08
fish5	274	non-rod	49.203	38.313	13	157.089	49.005	34.551	13	100.724	49.401	34.353	13	607.769	48.609	32.769	13	351.535	49.401	30.591	13	1052.95	51.777	27.027	13	634.777	52.767	24.453	13	794.234
fish5	275	non-rod	40.293	72.963	17	100.115	40.293	74.151	17	77.15	37.719	72.963	17	352.994	39.105	78.507	17	116.023	35.145	77.517	17	881.491	38.709	76.131	17	504.445	39.303	78.705	18	1030.61
fish5	276	non-rod	38.511	65.637	18	108.347	39.105	66.627	18	76.079	38.115	65.637	18	458.855	38.115	68.013	18	180.867	38.709	67.617	18	947.764	40.491	67.221	17	308.42	40.095	71.775	17	735.242
fish5	277	non-rod	35.145	95.733	28	504.619	48.015	93.357	27	123.082	48.213	94.149	27	646.567	47.223	94.149	27	325.336	49.995	94.347	27	1446.52	50.193	93.555	28	1233.02	51.183	92.961	27	1286.05
fish6	3	non-rod	33.957	42.273	26	170.957	34.749	44.451	26	224.664	37.917	42.867	21	615.462	37.719	38.907	21	1211.66	40.095	39.699	17	2590.02	39.105	38.313	18	3323.7	38.313	36.927	18	3012.01
fish6	8	non-rod	70.389	71.973	43	25.226	68.409	72.171	43	295.209	66.033	68.805	41	1203.51	64.458	67.404	41.238	2376.74	65.367	70.719	43.525	2606.24	66.033	70.983	43	3317.68	64.449	71.379	43	3232.67
fish6	11	rod	21.087	45.837	27	178.512	19.801	47.541	27.811	2354.29	22.044	46.862	27.085	2455.75	25.047	47.817	32	3570.56	23.463	47.817	32	3490.7	21.483	47.025	31	3529.15	23.463	47.421	31	3631.77
fish6	12	rod	67.221	33.957	30	87.353	66.835	34.657	30.003	2241.42	63.326	36.681	31.085	3113.65	62.469	35.145	30	3626.7	65.241	33.363	28	3502.17	59.103	33.561	31	3388.55	64.845	35.739	29	3462.3
fish6	162	rod	73.557	38.907	31	88.053	72.171	40.095	29	1649.31	73.557	36.927	28	2002.13	78.309	38.115	28	3050.42	75.933	36.333	27	3322.08	70.785	38.907	30	3494.49	76.527	39.105	28	3477.23
fish6	166	rod	62.469	78.903	39	81.243	62.865	81.873	43	693.495	62.596	75.073	42.945	2027.2	63.459	73.953	42	3347.8	60.025	76.257	45.275	3133.04	65.835	79.695	44	3602.69	63.063	80.487	46	3403.34
fish6	167	rod	61.479	68.409	40	63.103	60.687	68.607	40	2276.98	58.509	64.053	41	3276.66	54.153	62.865	40	3467.14	53.757	63.261	41	3596.93	53.361	62.667	38	3615.76	54.747	60.093	38	3459.41
fish6	170	non-rod	79.299	57.519	35	78.212	79.695	56.925	35	653.075	80.535	57.543	35.157	1207.98	79.92	55.657	34.741	1082.12	77.294	56.437	35.294	1868.34	83.343	57.435	33.149	1301.12	82.767	60.101	35.227	1758.09
fish6	171	rod	26.829	52.173	35	82.119	26.235	51.777	33	1978.65	28.413	50.787	35	2455.95	23.958	53.064	35	1851.37	23.728	53.06	35.238	2783.84	20.052	53.108	33.508	1827.2	22.493	52.941	33.284	2731.02
fish6	172	non-rod	25.839	59.301	32	77.248	26.829	59.895	32	407.643	26.037	58.905	32	804.631	20.295	59.103	34	969.804	23.661	61.677	34	1823.71	21.879	60.687	34	1027.25	23.661	60.291	33	2212.46
fish6	173	non-rod	27.621	65.835	32	80.989	28.215	64.845	32	147.501	28.019	63.313	31.738	1145.71	27.188	65.914	29.027	1019.52	31.148	67.803	30.982	1915.85	28.688	65.518	31.719	1588.82	31.422	65.586	31.123	1683.14
fish6	174	non-rod	32.769	84.645	33	81.528	32.967	86.625	33	94.58	32.81	89.846	33.188	965.23	31.176	87.902	32.856	1016.37	32.984	84.921	33.544	1669.9	34.303	76.083	29.972	1540.06	32.347	79.952	32.222	1980.67
fish6	175	non-rod	28.017	80.883	32	77.163	28.017	83.259	32	128.489	29.799	83.457	32	831.991	28.611	81.279	32	536.375	31.383	77.913	32	1983.58	28.017	73.755	32	1973.08	29.403	73.557	32	1821.93
fish6	176	non-rod	27.027	84.249	39	79.552	25.839	85.833	39	361.519	26.433	85.239	39	1229.47	24.255	87.615	38	902.669	27.225	89.595	39	1768.33	28.017	88.011	39	1759.57	26.829	87.219	39	1870.73
fish6	177	non-rod	76.131	51.777	35	76.901	75.933	52.173	35	757.417	75.933	51.579	35	977.539	72.082	51.044	35.016	980.994	71.985	51.378	35.371	1589.23	74.745	53.955	34	1175.75	77.439	54.717	35.093	1686.64
fish6	178	non-rod	70.587	65.043	34	77.931	71.181	65.637	34	753.44	70.389	64.251	34	1379.35	74.745	62.271	35	1279.54	76.865	64.299	37.26	2343.76	79.299	64.251	36	1711.59	80.22	66.106	36.815	1847.16
fish6	179	rod	16.731	76.725	37	75.022	14.751	76.527	37	1127.26	15.057	75.982	36.956	2438.99	11.807	70.982	36.432	3096.87	14.355	78.309	37	3646.67	13.761	82.665	35	3730.99	14.086	77.68	39.092	3164.64
fish6	181	rod	21.087	79.299	35	81.011	20.691	80.091	35	1789.07	21.483	81.081	34	2759.95	17.127	82.269	34	3632.39	19.899	84.249	37	3566.63	21.285	84.051	39	3574.29	17.919	86.229	40	3507.77
fish6	182	non-rod	32.571	23.067	20	84.375	33.561	22.275	20	241.451	32.967	27.225	20	823.187	32.175	23.859	19	540.353	31.581	23.463	17	1074.71	30.789	24.849	18	596.436	31.166	22.634	19.319	1378.31
fish6	183	non-rod	20.889	78.903	32	81.501	20.889	80.091	32	1834.5	21.879	79.299	32	2513.57	21.087	79.893	30	3512.51	22.275	80.487	33	3511.18	22.275	78.903	34	3537.9	23.463	80.883	34	3334.14
fish6	185	non-rod	22.869	29.205	26	81.869	24.057	29.997	26	466.799	24.127	31.821	25.528	1270.69	23.555	31.645	24.14	1389.61	23.859	29.799	24	1938.85	22.305	27.541	23.124	1512.46	24.065	28.103	23.002	1698.34
fish6	186	non-rod	68.607	17.127	19	83.183	67.815	16.929	19	940.809	69.591	17.823	18.949	1464.85	70.972	18.315	18.242	1612.05	69.988	18.177	17.115	2070.27	73.286	16.365	16.514	1583.19	73.719	16.601	18.314	1745
fish6	191	non-rod	32.373	16.533	20	81.591	34.155	15.345	20	465.833	33.363	20.691	19	895.784	35.145	15.543	17	898.153	34.551	17.325	17	1570.98	33.957	22.473	17	1083.3	32.269	17.521	20	1670.82
fish6	192	non-rod	38.511	13.365	17	75.709	40.689	12.375	17	79.514	42.471	12.573	17	120.81	42.075	11.187	17	84.307	45.794	11.794	17	801.684	49.599	16.335	18	633.664	46.035	14.157	18	1284.32
fish6	193	non-rod	28.215	38.313	20	129.615	29.799	38.313	20	1171.94	29.205	38.511	20	1409.77	30.591	37.917	18	1453.3	30.591	37.521	17	1812.8	30.393	37.521	18	1558.95	30.393	33.363	18	1475.66
fish6	194	rod	27.027	42.471	28	163.943	27.423	44.847	27	2338.03	29.997	44.847	26	3126.21	32.571	43.857	26	3615.81	32.175	44.847	26	3417.61	28.413	45.045	27	3476.93	30.987	43.263	25	3311.44
fish6	195	non-rod	36.333	94.941	39	79.541	36.927	94.941	39	183.285	37.521	94.941	39	1016.61	39.105	92.961	39	727.065	49.995	93.951	39	1820.68	47.421	89.793	39	1163.34	47.223	90.387	40	1984.67
fish6	196	non-rod	57.519	85.437	41	63.751	55.935	87.813	41	983.793	56.925	82.467	41	1624.91	57.321	83.655	40	1523.63	60.093	87.021	40	2542.91	56.529	84.051	40	2461.33	59.499	82.665	39	3105.63
fish6	197	non-rod	63.261	78.705	35	78.129	63.459	80.091	35	475.587	61.875	73.359	35	987.654	65.043	74.943	35	1127.55	65.637	78.903	37	1755.4	65.439	78.903	37	2341.98	66.429	78.111	37	2219.53
fish6	198	non-rod	70.983	67.419	38	78.249	69.795	67.419	38	469.439	66.429	68.013	38	1322.44	65.835	68.805	37	1835.17	64.647	70.983	36	1963	66.429	70.983	36	1870.67	67.023	71.775	37	2110.74
fish6	199	non-rod	61.281	50.193	19	86.552	60.489	49.599	20	69.581	60.489	49.401	19	87.415	59.895	47.817	19	386.405	63.855	46.827	21	1433.06	61.083	46.233	22	1469.99	60.489	44.649	20	1470.51
fish6	200	non-rod	55.539	58.707	22	89.503	57.123	57.123	22	72.937	57.123	58.113	22	84.821	59.301	56.727	22	148.827	60.885	56.529	22	1103.4	60.291	53.559	21	1122.4	61.281	53.361	21	1700.13
fish6	201	non-rod	48.015	57.915	22	113.284	49.995	55.935	22	74.639	49.797	57.519	22	90.687	51.381	56.925	22	141.958	53.559	58.113	22	992.626	49.005	55.737	22	924.493	49.119	54.876	22	1255.18
fish6	202	non-rod	45.639	38.907	17	54.186	46.035	40.689	17	117.658	46.827	41.877	17	572.391	43.857	41.085	17	698.696	47.421	40.887	16	1544.84	48.015	39.105	17	1058.92	49.995	36.927	17	1076.39
fish6	203	non-rod	36.729	30.195	17	64.348	36.531	29.601	14	229.507	37.719	29.799	14	583.349	38.907	31.185	14	756.749	40.689	30.591	15	1313.43	40.491	29.403	15	980.096	39.303	26.829	15	1300.04
fish6	204	non-rod	36.927	47.223	24	110.131	37.719	48.807	24	89.782	37.917	47.223	24	400.929	37.917	50.589	24	305.579	37.323	49.599	24	1315.86	36.729	48.213	22	1203.15	37.917	49.005	23	1136.33
fish6	205	non-rod	40.095	54.945	25	91.827	40.689	55.737	25	76.197	39.897	55.341	25	301.27	40.689	56.529	25	157.852	39.501	56.529	25	1071.37	40.095	54.351	23	691.303	41.481	54.945	23	1317.81
fish6	206	non-rod	33.165	43.659	20	123.87	33.957	43.857	20	125.489	31.581	45.837	20	1082.93	33.759	45.243	20	1215.04	33.957	45.243	19	1806.64	34.155	47.223	18	1018.13	36.135	45.441	18	1612.6
fish6	207	non-rod	73.557	27.027	18	79.991	71.973	29.205	18	869.419	73.359	28.017	17	1144.14	71.577	26.631	17	1151.49	70.983	26.631	17	1725.16	73.557	24.057	18	1168.56	69.201	23.067	18	1250.02
fish6	208	non-rod	74.151	32.967	19	91.802	74.745	35.343	19	896.133	71.577	35.541	19	1255.16	72.171	33.165	19	1037.27	74.349	33.561	19	1850.47	73.953	29.601	20	980.33	71.973	29.205	20	1085.25
fish6	209	non-rod	60.489	25.839	18	78.009	60.291	26.829	14	111.67	61.083	24.849	14	330.959	56.727	28.413	14	470.812	59.301	25.443	14	1005.18	60.885	25.641	14	682.793	58.707	22.473	14	765.085
fish6	210	non-rod	64.449	34.551	19	87.935	64.647	35.541	15	89.866	64.251	35.541	15	442.585	62.469	36.531	15	563.219	66.627	36.531	15	1179.68	66.231	35.541	15	903.989	62.865	31.779	13	987.366
fish6	211	non-rod	57.717	34.353	17	78.453	57.123	35.937	15	125.051	57.717	36.135	15	363.215	54.747	36.927	15	556.841	58.509	36.135	15	1343.59	57.519	34.947	15	1135.52	55.143	30.393	15	967.105
fish6	212	non-rod	66.429	64.845	32	79.155	67.617	64.647	32	404	68.013	63.855	32	988.497	73.557	63.261	32	780.88	68.805	64.053	32	1181.03	68.607	63.855	31	879.383	72.171	65.637	31	1307.23
fish6	213	non-rod	70.191	36.333	24	93.222	72.171	38.313	24	1264.99	68.805	38.313	23	1695.8	69.795	39.105	23	1501.93	69.993	40.491	22	1722.08	65.439	41.481	21	1307.55	67.221	38.115	22	2043.17
fish6	214	non-rod	68.013	48.411	26	84.584	68.211	48.015	26	63.765	68.607	48.213	26	402.067	64.053	47.817	26	611.148	65.241	48.015	26	1616.75	65.241	47.619	26	1552.17	65.439	48.213	23	1320.68
fish6	215	non-rod	73.557	21.681	18	83.523	72.171	20.493	18	560.238	75.537	20.493	19	778.354	76.329	20.691	19	839.118	75.735	22.077	18	1065.96	79.101	21.483	18	882.521	77.319	22.473	20	1164.03
fish6	216	non-rod	38.511	87.615	42	67.327	38.511	88.605	45	69.023	41.085	90.189	45	338.503	38.115	89.595	45	90.912	38.907	89.991	45	1274.01	36.927	88.605	45	930.212	35.343	90.585	45	1561.75
fish6	217	non-rod	44.649	49.599	21	150.759	43.857	48.609	21	84.646	43.461	49.401	21	179.33	46.629	47.421	21	189.667	47.817	47.817	20	1312.16	47.619	46.431	19	825.589	49.489	45.215	19	1306.57
fish6	218	non-rod	40.689	52.965	20	114.085	39.699	51.777	20	71.094	39.501	53.163	20	223.758	40.293	51.777	20	157.555	40.095	52.371	20	820.146	43.065	51.381	20	735.89	42.471	51.183	19	963.677
fish6	219	non-rod	77.121	44.253	30	82.553	77.319	45.837	30	218.137	78.309	43.857	30	713.231	81.477	46.233	30	515.639	76.725	41.877	30	1463.76	76.329	43.659	30	1058.68	74.349	45.441	30	1995.64
fish6	220	non-rod	42.867	71.775	20	62.355	42.471	71.577	18	66.358	42.471	70.983	18	71.728	41.679	70.191	18	103.851	41.283	68.409	18	758.26	42.867	69.399	18	474.945	42.273	67.815	19	1074.65
fish6	221	non-rod	52.371	79.893	42	51.039	52.767	80.883	42	757.67	54.351	79.101	45	1236.37	56.727	78.111	45	944.684	59.301	80.487	43	2695.21	55.935	84.447	44	1986.21	54.945	82.665	45	2315.61

## Sheet: Table F
Table F.Single-cell tracing result of nr1d1:VNP cells in the pineal gland imaged every 2 hours under LD condition based on the two-photon imaging of the pineal gland.
FishID	TrackID	PositionX.CT1	PositionY.CT1	PositionZ.CT1	Intensity.CT1	PositionX.CT3	PositionY.CT3	PositionZ.CT3	Intensity.CT3	PositionX.CT5	PositionY.CT5	PositionZ.CT5	Intensity.CT5	PositionX.CT7	PositionY.CT7	PositionZ.CT7	Intensity.CT7	PositionX.CT9	PositionY.CT9	PositionZ.CT9	Intensity.CT9	PositionX.CT11	PositionY.CT11	PositionZ.CT11	Intensity.CT11	PositionX.CT13	PositionY.CT13	PositionZ.CT13	Intensity.CT13	PositionX.CT15	PositionY.CT15	PositionZ.CT15	Intensity.CT15	PositionX.CT17	PositionY.CT17	PositionZ.CT17	Intensity.CT17	PositionX.CT19	PositionY.CT19	PositionZ.CT19	Intensity.CT19	PositionX.CT21	PositionY.CT21	PositionZ.CT21	Intensity.CT21	PositionX.CT23	PositionY.CT23	PositionZ.CT23	Intensity.CT23
LD.fish7	1	104.595	165.514	30	2103.55	103.446	167.238	30	2402.57	107.469	167.238	29	2441.66	102.297	165.514	33	2746.46	103.446	166.088	32	2860.4	104.595	165.514	31	3086.56	105.17	164.939	30	3147.21	105.17	163.215	32	3130.27	105.17	164.364	32	2653.16	105.17	164.364	31	2215.44	108.044	160.916	31	722.808	108.331	157.755	31	522.855
LD.fish7	2	139.652	136.204	39	787.87	141.376	136.779	38	871.456	140.802	136.204	40	944.209	144.824	136.204	42	1081.9	143.675	136.779	42	1388.76	145.399	139.077	42	1495.94	145.399	137.928	42	1585.07	148.273	136.204	43	1583.61	148.847	135.054	42	1684.21	148.847	137.928	39	1327.05	146.261	137.641	39	611.469	144.824	136.779	39	351.057
LD.fish7	3	136.204	191.95	26	680.469	133.33	194.249	26	819.769	133.905	192.524	26	885.654	135.054	192.524	27	915.546	133.905	193.099	26	1158.04	137.353	192.524	25	1223.92	135.629	194.249	25	1102.79	133.043	191.375	25	321.249	136.204	190.513	30	415.482	135.917	190.513	30	451.668	134.48	192.237	29	563.435	135.342	191.95	28	336.802
LD.fish7	4	106.32	116.089	41	1864.99	107.469	114.94	41	2095.23	108.618	114.365	41	2128.22	110.342	113.791	43	2277.63	110.342	113.791	43	2567.7	112.641	115.515	44	2813.42	110.342	115.515	44	2674.08	110.917	114.94	44	2460.39	114.365	114.365	44	2108.87	116.089	113.791	44	1584.11	110.917	122.986	44	1190.25	110.63	114.94	44	1151.56
LD.fish7	24	102.297	107.469	46	1623.88	101.147	106.32	46	2032.37	104.021	105.17	47	2177.05	105.17	104.021	49	2203.5	105.17	101.147	47	2652.75	107.469	102.871	48	2709.75	106.32	100.572	49	2803.08	105.745	100.572	48	2755.83	105.17	102.297	48	2407.82	105.17	104.595	47	2085.51	107.469	105.745	46	1829.11	108.044	101.722	46	1793.59
LD.fish7	25	169.536	120.687	38	2209.19	168.962	122.411	38	2690.14	168.387	119.538	39	2594.04	167.238	120.687	39	2738.77	164.364	120.687	38	2990.36	164.364	120.687	39	2927.99	163.79	121.262	40	2892.66	163.215	120.112	38	3118.01	161.491	122.986	38	3154.13	164.364	123.56	41	1348.41	165.801	119.538	41	605.354	164.077	117.239	41	415.937
LD.fish7	27	130.457	132.181	44	809.825	131.032	130.457	45	947.143	128.733	131.032	45	1090.42	134.48	132.756	47	1253.49	132.181	132.181	47	1534.73	132.756	133.905	47	1475.53	132.756	133.33	46	1629.39	133.905	132.181	48	1360.15	136.204	131.606	48	1212.72	138.503	133.33	46	1032.21	131.606	132.181	41	948.864	129.882	131.606	41	448.413
LD.fish7	28	127.009	81.033	50	1976.71	127.009	82.757	50	2328.31	129.308	82.757	51	2364.08	131.032	83.332	53	2505.2	131.606	82.757	52	2839.59	131.032	83.906	52	2981.2	131.032	83.332	53	3191.61	132.181	82.757	53	2911.04	131.606	83.332	53	2643.93	129.882	81.607	52	2062.3	126.434	85.056	52	676.883	122.411	82.757	50	543.962
LD.fish7	41	149.997	181.605	25	868.763	145.399	182.18	24	958.487	146.548	185.053	26	1042.3	147.123	183.329	27	1328.33	147.698	184.479	25	1316.67	149.997	184.479	24	1206.94	146.261	187.065	25	550.314	146.548	187.065	25	301.377	147.698	185.628	25	266.978	148.56	185.341	25	235.354	149.422	184.766	25	341.824	149.422	182.467	25	309.235
LD.fish7	47	109.193	127.583	36	1284.18	109.193	128.733	35	1481.05	110.342	127.009	36	1880.36	113.216	125.859	38	2126.16	113.791	125.859	37	2631.64	112.641	126.434	37	2564.72	113.216	125.285	37	2775.55	113.791	124.71	38	2714.44	116.089	125.285	38	2562.62	113.791	126.434	38	2198.25	113.791	127.583	37	1988.74	113.791	119.538	38	1733.77
LD.fish7	48	113.216	141.951	36	884.977	112.066	142.526	35	991.338	111.492	143.1	35	1195.75	114.94	144.824	37	1412.6	114.94	143.1	37	1776.03	114.365	143.675	37	1823.41	112.066	143.675	37	1786.36	114.365	143.1	38	1622.41	114.365	144.25	38	1344.1	114.365	145.974	37	1402.65	113.791	142.238	38	1271.87	115.515	141.951	37	541.289
LD.fish7	51	118.963	175.284	26	677.766	117.239	177.008	26	937.017	114.365	177.582	26	935.228	115.515	176.433	28	1145.11	114.94	174.709	27	1401.59	116.664	172.985	27	1449.07	115.515	172.985	26	1646.84	115.515	170.111	29	1543.16	114.94	169.536	29	1349.18	116.664	171.261	29	1023.58	112.066	176.433	30	943.654	112.641	172.41	32	789.705
LD.fish7	53	100.572	153.445	33	681.794	98.274	154.02	32	755.575	97.699	154.02	33	803.095	98.274	153.445	34	913.391	98.274	154.02	33	1097.24	99.423	154.02	34	1276.73	98.274	153.445	34	1208.76	98.848	152.87	35	1151.4	100.572	154.594	35	1020.4	102.297	155.169	34	905.414	97.986	153.158	34	309.171	104.883	147.985	34	542.343
LD.fish7	64	117.239	120.687	43	2661.38	117.239	119.538	43	3097.37	117.814	120.687	44	3224.83	122.411	122.986	45	2942.39	120.112	121.836	46	3286.92	121.836	126.434	47	3158.05	124.135	125.285	48	3288.16	124.71	124.135	49	3030.46	124.135	124.135	48	3127.78	123.273	124.423	47	2653.72	122.986	124.997	45	561.041	122.986	122.411	45	512.816
LD.fish7	68	113.791	189.651	28	1549.94	113.791	189.651	27	1710.24	112.066	190.8	28	1877.79	113.216	190.8	29	2133.45	113.791	191.95	27	2411.44	113.791	190.8	27	2438.11	116.089	189.651	26	2808.8	115.515	189.651	28	2648.53	117.239	189.651	27	2380.66	118.388	187.927	29	1877.72	115.515	192.524	29	1375.38	114.365	192.812	29	398.121
LD.fish7	78	156.318	91.377	46	1175.82	156.893	91.952	46	1458.16	156.318	95.4	46	1594.67	156.893	95.975	46	1551.18	156.893	97.699	45	2018.13	155.169	96.55	46	1995.92	154.594	97.124	45	2308.14	159.192	99.998	47	2249.62	159.192	98.848	47	2094.21	156.893	98.274	47	1820.56	160.341	101.147	46	1549.28	160.916	94.826	48	1347.76
LD.fish7	79	139.652	86.78	50	613.059	140.227	88.504	50	708.071	141.951	87.929	51	862.138	143.1	88.504	52	1194.4	145.399	88.504	52	1521.38	141.951	90.803	52	1455.34	142.526	91.377	52	1511.21	144.25	93.676	53	1269.09	144.824	94.251	53	1113.8	143.675	94.251	53	924.291	141.089	91.09	53	402.242	139.939	89.653	53	291.014
LD.fish7	80	159.192	167.812	29	874.841	159.192	168.387	30	850.478	159.767	167.238	32	983.769	160.916	166.95	32	1301.53	160.341	168.387	32	1539.86	160.916	168.962	32	1776.83	161.491	169.536	32	1944.84	160.054	168.962	35	1631.74	159.479	170.973	36	1171.33	160.916	170.111	35	1212.87	160.916	167.525	35	636.604	160.341	166.088	35	438.744
LD.fish7	85	174.134	157.468	31	707.091	173.559	159.767	30	798.761	173.559	157.468	31	948.432	174.709	157.468	32	1209.47	170.111	160.341	32	1529.16	171.835	158.617	32	1682.3	172.41	159.192	31	1844.77	174.709	158.042	33	1424.57	172.985	157.468	33	1448.65	173.559	158.617	32	1246.42	178.732	166.663	31	974.963	179.881	163.215	31	827.904
LD.fish7	88	166.088	177.582	27	2588.08	165.514	179.306	27	2929.61	166.663	177.582	27	2947.34	165.514	176.433	29	3082.54	163.215	179.306	28	3254.6	166.088	179.306	27	3037.52	164.364	180.456	26	3279.02	163.79	178.732	28	3184.24	167.238	179.306	28	2915.22	164.364	180.456	28	2557.8	162.065	183.904	28	1133.79	164.652	180.743	28	601.011
LD.fish7	92	158.617	112.641	45	2284.09	156.318	113.216	46	2314.76	153.445	109.768	48	1982.29	156.893	110.342	50	2003.75	158.617	111.492	50	2446.84	157.468	112.066	50	2383.72	158.042	112.066	50	2481.43	159.767	111.492	52	2458.79	157.468	111.492	50	2325.69	156.893	112.641	49	1984.3	156.893	112.641	46	484.919	155.169	110.63	46	357.955
LD.fish7	95	158.042	191.375	28	787.755	153.445	193.674	27	660.435	156.318	191.95	28	826.274	152.87	192.524	28	915.289	152.87	194.249	27	1257.2	160.916	191.95	27	1431.61	156.318	193.099	26	1445.57	154.02	192.524	33	906.007	155.169	190.226	32	822.08	157.18	192.237	29	647.789	156.318	192.524	28	432.432	156.893	195.111	29	171.313
LD.fish7	117	99.423	134.192	36	449.873	99.423	136.204	36	580.385	99.998	134.48	36	688.638	104.021	132.756	37	824.712	104.021	131.606	37	1100.72	103.446	132.181	38	1041.65	104.595	131.606	38	1122.41	108.044	130.17	37	1237.3	107.469	130.457	37	867.505	105.457	131.894	37	647.147	104.595	133.618	37	493.204	105.17	129.882	37	344.201
LD.fish7	118	165.514	144.537	32	553.417	167.812	145.974	32	737.312	167.812	144.25	33	839.313	169.536	144.25	34	1154.03	168.387	147.698	34	1528.47	168.387	147.123	33	1769.08	168.962	147.698	34	1992.17	170.111	145.974	34	1728.52	168.387	147.123	34	1747.55	170.111	148.273	34	1431.56	169.249	147.123	34	258.347	168.1	145.686	34	227.086
LD.fish7	140	158.905	159.767	32	713.68	159.192	159.192	32	764.577	161.491	158.617	34	909.331	163.79	159.192	36	1147.1	161.491	162.065	36	1465.11	163.79	162.065	35	1622.43	164.364	162.065	35	1743.42	163.79	161.203	35	1481.88	164.364	162.065	35	1493.52	164.939	164.077	35	1326.87	165.514	160.629	35	504.884	164.077	158.617	35	311.618
LD.fish7	502	120.974	193.099	27	708.846	121.836	191.95	27	812.124	121.262	191.95	27	995.032	121.836	193.099	28	1189.62	121.262	193.099	27	1608.97	122.986	191.95	27	1512.51	124.71	192.237	27	1612.63	125.572	191.088	27	1194.39	127.296	191.375	27	1186.82	126.147	192.812	28	983.581	125.859	198.272	27	817.24	127.009	197.122	27	667.77
LD.fish7	504	118.101	75.86	51	419.434	119.25	77.01	52	563.281	120.112	78.734	52	737.331	122.411	76.435	54	1064.93	122.986	75.86	53	1355.67	122.411	78.734	52	1330.61	123.56	76.435	53	1402.68	121.836	78.159	53	1100.63	121.836	78.734	53	838.748	120.112	79.596	54	624.17	118.963	79.021	53	209.737	116.089	79.309	53	233.191
LD.fish7	508	163.215	129.882	37	1213.12	161.203	129.595	37	1509.49	160.916	129.308	37	1504.04	161.491	130.457	39	1681.24	160.341	129.882	37	1795.79	159.767	129.882	37	1895.3	160.916	129.882	38	2092.63	160.341	128.733	37	1980.23	160.341	131.319	37	1192.38	160.916	131.606	37	867.516	160.916	131.606	37	654.113	161.778	128.158	41	810.506
LD.fish7	517	129.882	201.145	31	555.886	129.308	201.432	31	710.955	128.158	198.846	31	750.826	127.583	198.272	31	984.413	125.859	200.57	29	1152.96	128.158	200.57	28	1242.36	130.457	200.57	29	1225.99	131.032	201.145	29	1003	130.457	200.858	29	948.931	130.17	201.432	30	787.558	130.457	204.018	30	714.118	129.595	204.593	30	299.779
LD.fish7	520	124.135	152.296	42	515.934	125.285	152.008	42	564.581	125.572	152.87	42	582.038	126.434	152.87	42	790.466	124.71	152.87	41	999.629	124.135	155.169	42	1110.24	123.56	154.02	41	1270.84	125.859	153.445	42	1242.96	124.71	152.296	41	1163.49	125.285	155.169	39	986.336	124.71	153.732	39	638.372	123.273	151.721	39	488.94
LD.fish7	521	177.582	110.63	46	289.784	177.008	111.204	46	396.059	177.295	111.204	46	429.597	177.582	110.342	46	519.337	175.284	110.917	44	727.098	174.709	112.641	46	710.525	176.433	113.216	45	854.551	177.008	115.515	45	697.24	177.008	113.216	45	583.343	176.433	113.503	45	476.577	177.582	114.078	45	460.559	176.72	111.492	45	372.887
LD.fish7	522	167.812	116.089	47	853.474	167.238	115.227	47	934.497	166.95	116.089	47	964.915	166.95	115.802	46	1373.38	166.376	116.664	46	1755.59	166.663	114.94	46	1309.84	168.387	116.089	46	1387.58	167.812	117.814	47	1569.17	164.939	117.814	48	1435.22	164.364	117.239	47	1186.82	168.387	118.388	46	791.445	166.95	114.94	46	524.586
LD.fish7	527	121.549	97.412	52	357.55	123.56	97.412	52	407.873	123.848	98.274	52	476.182	129.308	104.021	52	979.626	125.859	95.4	54	836.723	122.986	97.699	54	806.539	125.285	97.124	54	872.731	127.009	98.274	53	915.29	125.859	101.147	53	815.512	127.009	101.722	53	806.642	126.434	100.285	53	359.552	127.296	99.136	53	229.278
LD.fish7	528	157.18	120.974	50	468.153	155.169	121.549	50	607.838	154.882	120.974	50	803.685	155.169	120.687	50	1117.99	155.169	122.411	49	1545.47	155.169	124.135	49	1658.52	156.893	124.71	46	2347.53	157.18	124.135	46	2318.74	156.893	123.273	46	1951.88	156.606	122.124	46	1459.82	158.617	123.273	46	626.378	156.318	121.262	46	451.166
LD.fish7	529	139.652	199.708	31	510.924	139.939	200.283	31	582.971	138.503	199.134	31	715.983	139.077	197.697	31	957.845	138.503	200.57	29	1088.74	140.802	198.846	28	1228.63	144.25	200.57	30	1371.8	141.951	199.996	31	1129.1	142.526	199.996	31	1008.03	139.652	197.697	30	778.438	139.652	201.72	30	613.883	140.802	202.294	30	212.209
LD.fish7	530	132.756	148.273	41	471.727	133.905	147.698	41	521.112	133.043	149.135	41	619.164	132.756	149.422	41	835.354	132.181	148.847	41	1054.99	132.756	150.571	41	1153.26	132.756	149.422	40	1213.79	134.48	148.273	41	1130.05	133.33	148.273	40	1070.31	132.756	149.997	39	876.82	133.618	149.135	39	576.395	133.33	147.985	39	510.699
LD.fish7	531	108.044	83.332	51	294.048	107.756	83.332	51	344.413	107.182	83.619	51	511.333	108.044	84.481	51	648.711	109.768	82.182	51	748.802	107.469	84.481	51	756.503	107.469	81.033	52	803.567	106.894	80.458	53	728.02	105.17	82.182	53	465.659	106.32	81.895	53	339.053	108.044	82.469	53	143.939	107.756	83.906	53	255.834
LD.fish7	536	128.158	180.743	26	425.957	127.871	181.318	26	431.681	125.859	181.318	26	509.191	127.296	181.318	26	608.054	125.285	180.456	26	816.288	125.285	181.03	25	811.53	125.285	179.306	25	844.048	125.572	176.72	25	602.125	125.285	177.87	25	534.983	126.434	179.306	25	591.085	124.997	179.306	25	311.533	124.423	180.456	25	209.248
LD.fish7	537	88.216	168.962	34	265.514	89.941	169.536	34	347.42	87.642	167.812	34	460.505	88.791	168.674	34	591.217	87.929	169.536	34	799.09	88.504	167.238	34	858.5	87.929	167.812	35	950.313	87.929	167.812	35	858.119	87.354	168.962	35	661.307	87.642	170.399	35	512.441	89.941	171.548	35	440.132	89.941	169.249	35	364.89
LD.fish7	540	180.168	185.915	29	230.986	180.456	187.065	29	240.292	179.306	186.49	29	305.812	179.019	186.203	29	407.751	179.594	187.065	29	574	179.881	185.053	29	829.722	183.329	185.628	30	814.406	181.605	187.352	30	819.124	181.605	186.778	30	736.092	179.881	187.352	30	682.111	179.594	189.651	30	487.53	175.858	186.203	30	464.98
LD.fish7	543	111.492	153.445	35	456.857	110.055	154.307	35	449.532	108.618	154.307	35	615.325	110.917	156.318	35	731.005	110.63	155.456	35	948.351	111.492	156.893	35	974.264	110.342	155.744	35	1239.52	109.193	152.296	37	1167.58	109.768	154.307	37	1144.22	111.492	155.744	37	864.558	111.779	152.87	37	1159.92	113.503	151.433	37	492.36
LD.fish7	571	177.295	149.422	35	391.216	176.72	149.709	35	443.809	175.858	149.709	35	686.266	176.433	149.422	35	945.796	175.284	152.296	35	1105.17	176.433	151.146	35	1234.87	177.008	151.146	35	1183.85	179.019	150.284	35	838.354	179.019	149.709	35	698.576	179.881	150.859	35	615.148	180.168	151.433	35	236.508	179.306	152.296	35	418.029
LD.fish7	572	154.882	182.467	37	468.038	154.594	183.042	37	470.495	155.169	183.042	37	497.198	154.307	182.18	37	754.616	154.02	183.329	37	824.448	152.296	184.191	37	717.864	152.87	182.755	37	1001.6	154.594	182.755	38	907.345	155.169	182.18	38	712.92	154.882	181.605	38	615.037	154.307	185.053	38	511.327	156.893	185.628	38	320.297
LD.fish7	573	156.893	174.421	41	419.991	157.755	175.284	41	459.138	157.755	174.709	41	488.374	158.617	176.146	41	634.153	157.468	175.571	41	908.169	158.905	176.72	41	944.236	160.341	175.284	41	1354.44	161.491	175.284	43	1375.17	160.629	174.421	43	967.106	160.916	175.284	43	745.897	162.64	178.157	44	875.298	164.077	178.157	44	298.425
LD.fish7	574	138.79	185.628	43	349.967	139.652	185.341	43	408.724	138.79	185.628	43	448.121	137.928	185.915	43	454.201	137.928	185.915	43	680.766	138.79	185.915	43	709.764	140.227	185.628	43	775.823	140.802	186.203	43	701.11	139.077	185.053	42	669.646	139.077	185.053	42	564.226	139.939	185.628	42	334.962	139.365	185.628	42	230.593
LD.fish7	575	166.088	197.409	28	243.017	163.79	196.547	28	283.005	164.077	196.835	28	318.638	163.502	196.26	28	316.59	162.353	196.835	28	461.014	165.226	197.697	28	626.708	165.801	196.547	28	548.927	163.79	195.973	28	1178.87	164.364	193.099	28	1029.53	164.652	193.674	28	780.664	162.353	198.846	28	684.326	165.514	196.26	28	542.878
LD.fish7	576	170.973	135.917	36	489.228	170.973	137.641	36	516.739	172.41	136.204	36	639.62	172.41	136.204	37	856.331	172.985	137.928	37	1080.75	171.261	138.503	37	1239.29	170.686	140.802	36	1459.43	172.123	137.928	36	1282.14	170.399	138.503	36	900.03	170.111	139.939	36	761.582	171.835	138.215	36	460.824	170.973	136.491	36	260.612
LD.fish7	577	117.239	111.204	50	1271.84	118.963	111.204	50	1451.27	119.25	109.48	50	1287.42	117.239	110.055	50	1078.96	118.101	106.032	50	963.014	116.377	108.044	50	981.055	116.089	106.894	50	984.143	115.227	106.894	50	830.289	116.089	106.894	50	624.772	116.377	108.906	50	691.267	118.676	109.193	50	294.03	117.526	106.607	50	320.172
LD.fish7	578	152.008	129.595	50	178.094	151.146	129.595	50	227.287	150.284	129.595	50	348.43	151.721	129.882	50	525.493	150.571	130.457	50	650.934	152.008	133.33	51	569.431	150.284	132.181	50	807.571	152.008	129.882	51	749.471	152.87	129.02	51	691.194	154.594	128.158	51	548.698	156.606	128.733	51	474.809	156.031	127.871	51	324.141
LD.fish7	579	94.826	176.72	34	247.678	94.826	178.157	34	319.807	92.527	175.571	34	377.203	93.389	177.582	34	492.798	92.239	178.732	33	629.156	91.665	177.295	33	632.426	92.527	177.008	34	700.236	91.377	178.157	33	637.883	92.527	178.732	33	567.01	92.527	179.881	33	472.694	92.527	182.755	34	423.704	90.803	177.008	34	368.012
LD.fish7	580	108.044	196.547	32	585.093	108.906	196.547	32	702.221	108.331	197.984	32	865.681	108.618	197.409	32	1144.16	107.182	197.409	30	1311.83	107.756	197.409	30	1327.79	109.768	197.697	30	1504.9	110.917	197.697	31	1460.57	114.94	196.547	31	1491.24	114.365	196.547	31	896.607	113.503	199.421	32	827.13	111.204	199.421	32	388.86
LD.fish7	581	83.906	154.882	38	832.356	87.067	157.18	38	935.198	85.63	156.031	37	975.34	86.492	155.744	36	1036.52	84.481	157.18	37	1393.86	84.481	157.468	38	1344.91	83.619	158.33	39	1332.75	84.194	156.893	39	905.698	87.929	158.042	37	357.888	87.067	157.468	36	171.09	92.527	160.916	36	378.956	88.791	157.468	36	374.467
LD.fish7	582	105.17	186.203	30	318.63	105.457	187.352	30	366.027	102.871	189.364	30	487.816	104.021	188.502	30	604.378	104.883	190.226	29	920.72	104.883	187.927	29	1007.19	108.618	186.778	29	1181.57	106.032	186.778	30	946.758	109.193	187.927	30	985.433	110.055	186.778	30	870.735	107.182	190.8	30	561.297	107.469	189.938	30	175.324
LD.fish7	583	104.308	174.709	31	487.056	103.733	176.433	31	458.763	101.435	174.134	31	456.397	102.584	174.996	32	554.202	101.722	175.858	33	886.182	100.572	174.421	33	891.507	99.998	173.272	30	785.406	98.561	170.686	32	666.572	99.71	171.548	32	512.165	99.423	172.697	32	395.874	102.297	174.996	33	535.726	102.297	174.421	33	231.597
LD.fish7	584	97.986	184.766	34	291.871	98.848	185.628	34	332.449	96.837	186.203	34	364.325	96.837	187.64	34	485.461	96.837	189.076	34	622.658	95.688	187.352	33	571.372	95.113	189.076	32	558.172	95.4	188.214	31	444.479	97.124	189.651	31	387.72	98.561	189.364	31	357.928	97.412	191.662	31	315.923	93.963	187.64	31	234.041
LD.fish7	585	181.318	172.697	33	353.252	180.168	172.985	33	533.382	181.318	171.835	33	549.443	183.329	173.272	33	701.616	179.019	175.858	33	1022.24	181.605	175.284	33	1092.86	183.617	174.996	33	1104.37	183.904	177.008	33	972.46	184.191	176.146	33	833.616	185.053	177.87	34	716.23	183.329	179.594	34	490.236	184.479	176.72	34	508.523
LD.fish7	586	115.227	180.743	36	298.034	114.653	179.881	36	335.125	112.929	179.594	36	404.889	114.653	179.306	36	598.96	114.365	181.318	36	819.286	116.664	179.881	36	877.89	116.089	179.019	37	1059.47	114.365	177.87	37	810.339	115.227	177.582	37	753.724	114.078	175.571	37	652.401	113.791	175.571	37	520.632	114.365	177.87	37	231.678
LD.fish7	587	137.928	171.548	49	272.146	137.928	170.399	49	349.384	139.077	170.973	49	386.374	139.939	172.985	49	461.781	140.227	170.111	49	551.855	140.514	170.111	49	566.434	141.376	170.399	48	669.377	143.1	169.824	48	623.392	141.376	167.812	46	511.359	141.376	169.249	46	404.935	140.227	170.973	45	273.312	140.514	171.261	45	178.32
LD.fish8	7	32.86	34.72	55	3232.37	31.93	34.72	57	3118.12	32.55	34.1	56	3250.82	31.62	33.79	58	3273.79	30.07	33.79	57	3052.74	29.45	34.1	56	3191.99	31.62	31.775	54	2463.09	32.24	29.14	55	1652.73	29.398	32.292	55	1113.88	29.605	31.672	55	1018.24	30.432	31.878	55	1094.68	31.31	31.31	54	1507.89
LD.fish8	10	39.06	45.57	55	2378.79	39.06	45.57	56	2762.97	38.75	44.33	53	2996.54	38.492	44.898	56	3095.43	37.252	45.105	56	2843.36	37.2	43.71	56	2787.2	37.458	43.245	56	2943.95	36.27	43.4	55	2765.18	34.1	44.64	54	2831.89	34.41	44.95	53	2989.02	33.738	44.692	53	3021.85	35.03	44.02	53	3115.75
LD.fish8	16	26.66	64.48	35	2205.1	27.28	66.65	36	2729.09	28.21	64.48	35	2917.18	24.49	65.41	35	3016.59	25.73	63.86	36	3410.53	27.28	63.86	35	2921.39	25.73	64.17	36	3196.33	25.058	64.325	37	2832.54	25.11	65.72	35	2585.12	25.11	67.58	36	2393.25	24.49	65.41	38	2009.81	24.18	65.41	39	2163.2
LD.fish8	17	28.21	34.41	46	2540.71	28.52	36.27	47	3001.49	28.83	35.34	46	3045.04	26.505	32.912	49	3029.91	29.398	36.838	48	3218.62	30.432	36.218	47	3185.89	32.085	34.565	50	2547.55	32.55	33.48	49	1431.64	30.38	34.1	51	1600.61	30.07	35.34	51	1539.89	32.498	34.565	51	711.452	32.912	34.358	51	1301.35
LD.fish8	19	52.39	65.41	36	2268.29	51.77	67.89	36	2635.49	50.84	65.1	36	3153.25	51.718	64.325	35	3333.94	51.718	64.325	36	3504.63	52.752	65.978	36	3103.54	53.01	65.72	37	2927.31	52.08	66.805	38	2984.04	52.235	68.2	36	2863.37	51.77	68.355	38	2626.76	52.7	66.96	38	1987.34	53.63	68.82	38	1879.07
LD.fish8	21	49.91	38.75	46	2196.89	49.032	39.732	46	2298.62	48.36	39.06	46	2805.08	46.552	34.358	48	2857.84	47.43	36.58	48	3205.95	50.065	37.252	48	3127.82	50.892	37.252	50	3260.02	49.91	36.89	49	2779.6	49.29	37.2	50	2799.69	49.29	38.13	50	2778.56	49.6	37.82	49	2186.55	49.91	39.06	47	1782.78
LD.fish8	23	26.66	60.14	46	1292.37	27.59	61.69	47	1637.03	28.21	60.76	47	1765.38	26.66	62.93	46	2034.86	26.66	61.38	46	2283.17	27.28	61.07	45	2149.51	26.66	61.07	44	2146.43	25.42	61.69	45	1755.88	25.42	62.62	45	1648.09	25.11	63.86	46	1507.3	23.56	62	45	1103.86	22.01	63.86	46	967.469
LD.fish8	31	52.545	51.098	42	3402.95	52.338	51.925	41	3459.03	52.7	52.39	40	3352.63	52.752	50.272	40	3376.9	51.925	50.685	41	3693.28	52.545	51.718	43	3697.53	52.338	51.305	43	3653.01	53.01	50.84	41	3101.82	54.198	50.478	40	2375.7	55.232	51.925	43	3432.69	53.372	50.892	43	3308.61	52.132	52.545	43	1644.6
LD.fish8	51	36.58	41.85	62	1118.25	35.96	40.92	63	1308.9	35.65	39.06	61	1287.91	37.82	38.75	61	1276.09	35.805	37.665	61	1206.93	35.185	37.458	61	1123.27	35.598	36.218	60	1384.28	35.598	37.458	60	901.746	34.772	37.872	60	718.081	35.598	38.492	60	711.856	35.598	37.872	60	618.005	35.185	36.838	60	611.863
LD.fish8	61	41.798	59.365	39	1240.99	43.038	61.845	39	1416.81	43.71	59.83	41	1666.18	43.4	59.83	41	1591.36	43.71	60.76	41	2021.34	43.4	62.93	39	2089.62	43.4	62	40	2201.8	43.4	62.31	41	1759.64	44.485	64.532	40	2326.6	43.71	65.41	40	2967.39	43.4	63.55	42	2895.05	42.005	62.672	42	2423.75
LD.fish8	65	39.37	33.79	59	1478.98	38.44	33.17	60	1722.68	39.732	33.325	59	1443.14	41.592	30.225	59	1556.33	41.385	29.812	59	2073.26	40.765	30.018	58	2419.75	40.972	30.018	57	3045.83	40.92	32.55	58	1514.27	40.61	32.55	58	1244.74	40.92	31.62	57	1182.79	40.3	32.86	56	1139.92	40.3	30.69	56	1003.95
LD.fish8	67	29.14	39.37	59	1970.42	28.52	39.37	59	2533.29	28.52	39.37	57	2776.11	25.73	38.44	59	2460.34	25.11	36.89	59	2492.09	24.8	36.27	57	2556.96	24.49	37.51	58	2004.21	24.18	38.75	57	1855.12	22.63	38.75	58	1452.72	24.18	39.37	59	1755.64	24.18	38.13	58	1485.74	25.11	35.65	57	1228.79
LD.fish8	69	31	72.23	33	964.603	32.24	74.4	33	1209.21	32.86	72.23	33	1402.04	30.38	73.78	32	1483.55	31.62	72.85	33	1935.91	31.62	73.47	33	1637.81	31	72.54	33	1670.9	30.69	72.54	34	1376.77	31	72.23	33	1293.41	29.76	74.4	34	1202.81	28.52	72.85	35	857.326	27.59	75.02	35	765.074
LD.fish8	71	38.905	76.725	33	730.867	39.37	78.12	33	1009.8	39.68	75.02	33	1205.16	38.492	76.932	31	1452.15	39.37	78.43	31	1790.01	39.37	76.57	32	1612.76	39.06	76.26	33	1715.1	39.06	77.19	34	1575.68	39.37	77.19	33	1388.24	37.82	79.67	33	1022.51	37.872	79.205	35	152.59	36.632	80.238	35	163.378
LD.fish8	78	25.058	30.638	50	2646.99	25.472	30.432	54	3059.26	25.678	28.365	52	3044.68	24.852	27.745	59	2860.03	24.438	24.852	58	3088.96	24.232	22.992	57	3298.56	24.18	22.32	57	3154.56	23.56	22.63	58	3155.53	22.63	22.32	59	3221.36	22.01	21.08	57	2675.86	24.18	20.77	58	2208.89	24.18	21.39	59	2534.32
LD.fish8	80	30.38	46.81	43	1926.83	30.38	47.43	43	2362.49	30.38	47.12	44	2678.97	27.59	47.12	46	2753.82	28.21	46.5	45	2811.9	30.07	46.19	44	2706.32	29.45	46.5	44	2522.51	28.21	45.57	44	2210.66	26.97	46.81	44	1790.8	26.35	47.74	45	1828.1	27.9	47.43	46	1565.99	28.83	48.36	46	1370.31
LD.fish8	83	52.39	54.56	43	2817.17	51.77	55.18	43	3328.22	51.615	54.87	44	3333.73	52.855	53.63	44	3344.81	52.545	54.25	45	3406.57	52.545	55.335	45	3232.03	51.615	55.18	44	3252.25	51.925	55.18	44	2810.98	52.7	56.11	45	2455.67	53.475	56.265	44	2406.76	53.165	55.18	44	2328.63	53.32	56.11	46	1810.63
LD.fish8	84	47.12	65.41	43	3146.8	47.585	66.96	44	3231.57	47.74	66.65	44	3387.84	48.205	66.96	41	3758.05	48.205	66.495	41	3781.49	48.67	68.355	42	3420.16	48.36	68.82	42	3492.25	48.05	68.82	42	3491.57	47.585	71.145	42	2684.26	47.74	68.665	41	3388.56	47.43	66.34	42	3194.71	48.36	68.51	44	2102.79
LD.fish8	94	49.6	60.14	36	2049.87	49.29	62	37	2529.76	49.6	61.69	39	3029.88	49.6	60.45	37	2848.22	50.065	59.778	37	3208.5	51.305	62.052	36	2428.22	50.22	62	37	2622.26	49.652	62.465	38	2315.68	51.77	64.17	38	2417.93	50.53	63.55	38	1945.58	52.08	62.31	39	1458.81	53.32	65.1	39	1677.22
LD.fish8	99	51.77	78.43	39	803.78	52.08	79.98	39	953.311	53.01	78.43	40	1198.85	52.235	80.445	36	1348.77	52.39	80.6	36	1867.83	51.77	82.615	36	1441.32	50.685	80.91	37	1606.34	50.375	81.22	38	1308.22	51.15	81.22	38	1255.64	50.22	81.84	37	1140.26	48.98	81.53	38	821.45	47.74	82.15	40	738.051
LD.fish8	100	22.94	78.43	39	826.797	23.25	79.05	38	993.439	23.87	77.5	38	1249.12	21.39	82.46	36	1538.34	22.01	81.84	36	1886.5	22.63	82.46	36	1381.24	19.84	81.22	37	1529.91	19.53	80.91	38	1282.24	21.39	81.84	37	1145.71	21.7	85.56	37	943.859	22.01	84.63	38	875.981	21.7	84.94	39	795.673
LD.fish8	111	36.27	55.8	57	1436.6	36.89	56.73	57	1779.13	37.51	56.11	57	1769.64	36.58	57.66	56	1628.66	35.96	57.04	56	1912.75	35.34	56.11	55	1895.94	35.03	56.73	55	1882.58	35.03	59.21	55	1586.29	34.1	59.21	55	1377.17	34.72	60.14	54	1454.03	34.72	60.45	54	1220.3	33.635	61.07	55	1077.09
LD.fish8	114	42.935	70.37	44	1438.22	42.47	71.92	44	1462.83	43.865	70.732	44	1975.04	44.278	73.418	42	1789.63	43.865	72.798	42	2444.82	44.692	74.038	41	2432.29	44.02	74.71	43	1594.17	44.692	73.625	43	1701.79	44.485	74.452	43	1549.87	44.278	75.898	41	1462.75	44.02	74.71	43	1001.44	43.4	75.02	45	889.602
LD.fish8	122	30.69	56.11	40	1792.97	31.31	57.66	40	2157.04	31.62	57.35	41	2299.43	30.38	58.28	42	2261.47	31	56.11	42	2812.82	31	57.505	42	2274.56	30.38	57.35	40	2203.19	30.69	57.35	41	2320.81	29.76	56.73	42	2324.27	30.69	57.35	44	2077.72	30.07	54.87	44	2338.38	30.38	56.42	45	2999.15
LD.fish8	129	30.38	56.42	49	2380.69	31.31	57.35	50	2843.96	32.86	56.73	49	2510.47	29.76	57.04	49	2853.63	29.14	55.955	50	3199.96	29.915	55.335	49	2949.18	30.69	57.04	48	2429.19	31	58.28	48	1834.55	29.45	57.815	49	1824.29	30.38	59.52	49	1572.5	29.45	58.59	49	1317.14	27.59	59.21	49	1029.35
LD.fish8	137	29.45	44.95	60	1670.32	30.07	44.64	60	1893.78	29.76	44.33	59	2167.02	27.59	43.71	59	2278.69	26.66	42.16	58	2638.48	26.97	41.23	57	2455.61	27.9	42.47	58	1977.6	27.28	43.4	58	1819.75	24.8	43.4	58	1615.68	25.73	44.33	58	1498.34	25.73	44.33	57	1197.83	25.265	43.038	56	1088.2
LD.fish8	142	29.14	56.42	53	2201.46	30.07	56.42	53	3005.67	30.38	56.11	52	3132.53	28.83	56.73	54	2908.06	27.9	55.49	53	3197.74	26.66	55.18	52	2856.38	26.97	56.11	53	2726.38	27.28	57.97	52	2302.32	26.35	56.73	51	2014.21	26.97	57.97	51	1804.36	25.73	56.73	51	1682.96	24.18	56.73	51	1622.62
LD.fish8	195	29.14	43.71	50	2728.93	29.14	44.33	51	3131.26	28.83	43.4	50	3102.53	27.332	43.245	51	2912.97	26.712	42.212	52	3433.38	26.918	42.212	50	3284.89	26.35	42.78	50	3077.6	24.8	44.33	51	2873.18	22.63	43.09	51	2733.53	22.63	44.95	52	2662.01	22.63	43.71	51	2184.88	22.63	42.78	50	1984.73
LD.fish8	201	35.34	46.5	41	1017.56	35.96	46.81	41	1279.14	36.27	46.81	41	1032.87	33.17	46.81	44	1063.54	34.41	46.5	44	2903.76	37.2	45.88	43	2564.73	36.27	46.5	43	2677.08	37.2	46.5	43	1419.46	37.82	48.05	44	1776.86	37.82	48.67	44	1896.49	34.72	48.36	44	1555.78	33.17	49.91	45	2329.45
LD.fish8	204	23.715	52.235	39	2867.06	23.715	53.63	40	3342.45	23.87	53.165	40	3272.85	22.01	53.63	40	3239.28	23.25	52.235	40	3168.2	23.405	55.025	38	3150.41	24.49	57.97	38	2330.81	24.18	57.97	39	2093.28	25.42	57.97	38	1914.18	24.8	60.14	39	1817.92	24.8	57.66	40	1482.41	24.18	58.59	41	1352.24
LD.fish8	208	30.38	49.6	54	1979.72	31	49.91	54	2312.2	31	49.91	53	2351.64	28.83	49.91	54	2403.51	27.9	48.98	54	2770.8	28.21	48.36	52	2707.48	27.59	48.36	51	2506.69	26.35	50.22	51	2169.88	25.11	48.98	51	2059.85	26.04	51.46	52	1840.11	25.11	50.53	51	1594.99	24.49	50.22	51	1465.07
LD.fish8	222	44.898	70.732	40	2562.88	45.312	72.178	40	2774.3	45.518	71.145	41	2692.5	45.725	71.558	36	3231.35	45.518	70.732	37	3460.73	46.965	72.798	37	3214.51	46.138	71.352	37	3419.28	45.725	72.798	37	3241.31	46.138	71.765	36	3074.49	45.57	71.61	35	2172.12	46.19	70.68	36	1354.33	49.032	71.765	35	1109.16
LD.fish8	232	22.475	47.43	41	3031.84	23.56	48.36	41	3138.71	23.87	48.36	41	3551.34	21.39	48.36	42	3379.46	21.7	47.12	42	3288.24	21.7	48.36	40	2824.33	22.785	52.39	40	3424.42	21.7	53.32	40	2444.86	22.94	53.01	40	2083.97	20.305	57.195	41	877.03	19.22	57.35	41	654.312	18.6	57.04	42	796.653
LD.fish8	233	37.045	28.985	59	1291.46	37.2	28.83	59	1836.01	38.13	29.45	58	2014.29	38.492	27.125	60	1765.86	38.492	27.538	58	1967.11	38.492	27.538	56	2998.3	39.112	27.745	57	3281.79	37.51	28.52	59	1437.41	36.838	28.365	58	940.302	35.805	28.365	57	693.513	36.218	28.778	56	788.201	35.805	28.985	56	845.021
LD.fish8	247	51.305	46.81	41	1965.61	50.995	48.05	42	2436.88	49.91	47.74	42	2897.71	50.84	45.57	43	3096.03	48.05	46.5	42	2980.42	49.6	48.05	41	2817.49	51.77	46.19	43	2728.72	52.7	45.26	44	2178.44	52.08	45.57	45	1911.57	52.39	46.19	45	1713.07	51.46	46.5	44	1361.93	52.7	47.74	44	1201.64
LD.fish8	257	29.605	69.905	49	942.127	29.76	72.85	49	1051.98	29.76	71.3	48	1308.95	28.83	73.78	47	1383.76	28.83	72.54	47	1787	27.9	70.99	48	1526.81	27.9	71.61	48	1441.68	27.28	74.4	46	1432.08	26.66	73.16	46	1252.18	26.35	75.64	46	1143.34	26.35	74.4	46	950.878	26.04	75.64	48	818.783
LD.fish8	827	22.785	31.93	53	2644.64	23.405	32.55	54	3204.39	23.25	31.31	53	2800.62	22.165	27.745	56	3212.04	21.235	25.885	56	3341.73	21.235	25.885	55	3208.2	20.46	27.9	54	2837.75	20.925	27.332	55	2707.42	20.098	25.678	56	2490.04	22.94	28.21	57	1626.78	22.372	26.092	54	1308.24	21.08	26.66	55	1126.19
LD.fish8	828	27.538	31.258	55	2843.16	27.125	31.878	55	3276.42	27.125	30.225	55	3303.97	25.472	31.672	55	3438.13	24.438	30.432	54	3463.82	22.785	30.432	53	3268.53	21.338	30.845	52	2967.11	20.718	31.258	52	3052.84	20.925	30.225	54	2994.6	20.305	29.812	54	2471.75	20.512	29.812	54	2031.93	22.785	30.225	54	1673.39
LD.fish8	831	52.39	57.815	39	2544.62	52.855	59.83	39	2739.51	52.08	59.21	41	3215.05	52.545	57.815	39	3258.53	52.7	57.97	38	3195.8	53.475	60.76	38	2671.67	53.63	58.28	39	2935.25	52.39	57.97	40	2866.66	54.56	58.28	39	2618.92	52.08	58.9	40	2665.12	52.39	57.97	40	2299.06	52.235	60.295	41	2137.92
LD.fish8	845	49.445	45.88	50	3465.62	49.6	46.5	50	3701.65	50.53	45.725	50	3702.29	54.095	44.795	50	3616.72	52.08	44.175	49	3853.55	51.46	45.415	49	3679.38	51.46	46.965	49	3570.01	48.205	47.275	52	2934.38	49.29	48.205	52	1418.71	50.065	47.275	52	611.437	49.755	47.275	52	389.598	49.445	46.655	52	339.575
LD.fish8	865	42.625	82.15	35	449.872	40.92	84.01	35	631.286	42.47	80.91	35	774.715	40.92	83.08	32	848.632	39.99	84.32	32	1122.79	40.3	83.7	33	912.932	40.61	83.7	34	888.861	39.99	84.32	35	817.195	40.3	83.7	35	711.734	40.455	85.25	35	560.285	40.145	85.715	35	214.221	39.215	85.715	35	161.199
LD.fish8	871	46.5	82.925	48	616.997	47.43	84.01	48	795.421	47.74	82.77	48	895.686	49.29	85.87	45	844.678	49.29	87.73	44	1009.45	49.91	87.11	44	1003.11	48.98	87.42	44	832.47	48.05	87.73	44	715.208	48.05	87.42	46	574.217	48.05	87.575	46	552.076	47.275	87.42	46	374.125	48.36	87.575	46	161.532
LD.fish8	877	34.875	73.625	56	846.984	34.875	75.02	54	953.576	36.89	73.78	54	1089.82	36.89	77.5	52	1195.23	37.2	79.05	53	1277.07	36.58	77.81	52	1194.88	37.2	78.74	52	1075.17	37.51	79.05	52	956.051	36.27	77.19	55	793.124	35.495	77.345	55	570.212	35.65	77.81	55	446.472	34.565	78.43	55	422.196
LD.fish8	879	44.33	63.86	55	764.851	44.485	64.17	55	811.131	45.26	63.86	55	1211.45	46.5	65.41	55	1369.9	48.67	66.185	54	1833.74	47.43	65.41	54	1686.27	47.74	65.255	53	1487.65	48.67	66.03	53	1197.21	47.43	65.72	53	939.192	46.19	65.875	53	801.712	45.725	65.565	53	847.197	44.95	64.945	53	690.609
LD.fish8	882	40.455	85.095	36	357.011	40.145	86.955	36	558.051	40.145	85.56	36	627.893	41.85	88.195	36	779.004	40.765	88.66	36	1048.02	43.245	89.745	36	844.977	40.61	88.04	36	890.672	41.23	88.35	37	694.588	41.385	88.66	38	566.147	40.3	90.21	38	495.494	39.99	89.9	38	385.363	39.68	91.14	39	367.472
LD.fish8	887	30.535	83.235	47	726.404	31.62	85.25	46	892.485	32.395	83.545	45	1032.31	31.62	87.73	43	1176.36	31.93	87.11	44	1340.88	30.69	86.18	43	1252.3	30.38	87.42	43	1033.44	29.295	87.885	44	963.622	28.83	86.18	45	781.019	28.52	88.04	45	731.766	28.985	87.265	45	589.87	28.52	88.505	46	485.832
LD.fish8	904	25.42	67.115	41	839.798	26.195	69.75	40	881.587	26.66	68.665	40	878.485	23.87	70.99	40	908.668	25.42	70.06	40	1111.33	24.8	71.3	38	893.196	25.575	70.06	39	849.965	25.575	69.75	40	653.352	24.8	70.525	40	531.953	25.575	72.85	39	533.14	25.265	71.145	39	415.337	24.955	71.455	40	304.701
LD.fish8	905	34.565	84.475	46	405.174	35.65	85.715	45	506.426	36.425	84.32	45	649.357	36.58	88.66	45	756.755	36.58	89.28	45	948.641	36.27	88.815	44	870.876	34.565	90.83	44	793.056	35.03	90.985	44	611.242	34.565	90.675	45	486.404	33.945	90.985	45	544.461	33.635	90.675	45	421.596	33.17	91.295	45	270.288
LD.fish8	912	41.54	22.475	57	1958.13	40.765	23.56	56	2694	41.075	23.715	56	2972.12	39.37	18.29	58	2044.77	41.385	18.91	61	3624.95	42.16	18.91	61	3174.77	41.54	18.6	58	2459.86	40.3	19.22	59	2422.01	42.16	18.6	60	2111.84	40.61	20.15	58	2196.36	41.385	20.77	57	1802.88	39.68	22.01	56	1232.22
LD.fish8	915	29.605	68.665	51	915.778	29.76	70.215	51	1018.35	30.225	68.975	51	1181.79	31.465	68.045	54	1262.07	32.24	67.58	54	1507.25	30.69	67.735	53	1563.41	31.775	68.355	53	1261.78	32.55	69.44	53	1002.74	30.845	68.82	54	819.857	30.845	69.13	54	853.153	30.69	69.595	54	855.042	28.985	70.06	55	682.531
LD.fish8	929	44.95	27.435	58	2038.08	44.33	27.125	58	2596.59	43.09	27.59	57	3674.7	46.19	25.73	56	3194.38	45.88	26.97	55	3175.5	45.57	27.435	54	2895.75	45.725	25.885	56	3231.97	44.95	25.42	57	2704.73	47.12	29.915	54	1799.35	47.895	31.62	54	540.886	48.205	31.465	54	363.972	49.6	31.93	54	500.289
LD.fish8	967	46.965	71.455	53	881.79	47.74	71.92	53	1156.85	48.36	70.68	52	1236.59	50.22	72.385	52	1296.52	49.6	73.625	52	1058.79	49.445	73.625	51	1057.32	49.135	74.245	50	1008.39	49.91	74.865	50	711.178	49.6	73.78	50	664.031	48.825	73.935	50	498.866	47.74	74.71	50	314.204	48.67	74.09	50	272.532
LD.fish8	968	45.415	46.965	51	3595.71	45.105	46.19	51	3553.52	46.655	45.57	52	3598.99	48.98	44.95	52	3606.06	46.035	43.865	50	3555.07	45.415	43.865	50	3593.98	44.485	42.315	51	3462.51	43.4	43.71	52	2799.59	44.485	44.175	50	1569.15	44.795	44.175	50	1618.4	44.33	43.71	50	1507.83	44.485	44.02	49	1657.41
LD.fish8	969	47.12	49.6	47	3166.06	47.895	50.065	48	3484.69	48.825	50.065	48	3675.69	50.375	48.67	49	3736.61	50.065	47.74	50	3939.87	49.6	48.36	50	3805.49	48.825	50.53	51	3106.8	50.22	51.15	51	1411.45	47.895	54.405	52	726.132	47.895	51.77	52	467.167	46.965	51.46	52	444.176	46.5	51.77	52	334.789
LD.fish8	970	46.5	56.885	52	737.279	46.345	56.885	52	948.378	46.655	55.49	52	1121.62	48.05	55.335	52	1299.42	48.515	55.8	52	1534.58	47.275	55.8	51	1604.06	46.19	56.73	51	1747.43	47.43	56.575	50	1845.57	47.74	56.73	50	804.881	48.36	57.97	50	641.874	48.98	57.815	50	519.399	48.67	57.04	51	443.92
LD.fish8	971	45.26	62	52	681.234	45.26	62.775	52	777.834	46.345	62.31	52	1025.56	46.81	63.705	52	1402.62	46.035	62.31	51	1282.82	46.19	63.705	51	1761.97	45.57	62.31	50	1315.24	46.035	62.93	50	1115.06	45.57	62.775	50	911.807	46.19	65.875	50	1005.78	46.035	64.945	50	840.84	44.95	64.015	51	668.857
LD.fish8	972	27.28	53.165	47	3347.27	27.745	54.56	46	3600.07	27.435	53.94	45	3737.96	25.73	54.56	47	3671.83	24.18	54.25	46	3690.7	25.42	53.94	45	3673.41	25.265	53.785	46	3531.05	29.915	53.63	44	3190.61	30.225	52.855	45	2746.75	33.325	54.25	46	2409.48	32.55	53.94	45	2503.47	31.93	51.925	46	2282.96
LD.fish8	973	24.49	37.82	46	3017.99	24.955	38.75	47	3391.81	24.18	38.13	45	3218.88	21.7	37.51	49	3384.88	24.18	35.65	49	3309.13	25.885	35.495	49	3316.91	25.575	35.805	48	3284.93	23.87	37.82	51	808.385	23.87	37.355	51	421.07	23.095	38.905	52	1087.13	24.025	38.75	51	834.054	24.18	37.355	51	903.829
LD.fish8	974	33.015	38.13	46	3099.01	33.325	39.68	48	3137.03	33.015	39.835	47	3093.71	30.845	38.905	49	3110.89	32.705	37.045	49	3280.28	33.635	36.89	49	3292.87	33.79	35.185	51	2799.74	30.845	37.045	51	889.221	32.705	37.82	51	522.522	34.41	38.13	52	572.645	33.48	37.975	51	520.249	32.55	37.355	51	836.889

## Sheet: Table G
Table G. Single-cell tracing result of nr1d1:VNP cells in the pineal gland during development under DD condition based on the two-photon imaging of the pineal gland.
FishID	TrackID	PositionX.3.5dpf	PositionY.3.5dpf	PositionZ.3.5dpf	Intensity.3.5dpf	PositionX.4dpf	PositionY.4dpf	PositionZ.4dpf	Intensity.4dpf	PositionX.4.5dpf	PositionY.4.5dpf	PositionZ.4.5dpf	Intensity.4.5dpf	PositionX.5dpf	PositionY.5dpf	PositionZ.5dpf	Intensity.5dpf	PositionX.5.5dpf	PositionY.5.5dpf	PositionZ.5.5dpf	Intensity.5.5dpf	PositionX.6dpf	PositionY.6dpf	PositionZ.6dpf	Intensity.6dpf	PositionX.6.5dpf	PositionY.6.5dpf	PositionZ.6.5dpf	Intensity.6.5dpf
DD.fish1	2	57.42	34.485	21	1032.89	56.76	34.98	21	1313.41	55.77	33.495	19	1887.79	56.43	33	21	1783.26	56.1	33.495	19	2252.92	58.08	29.865	19	2876.73	57.585	28.215	18	3076.97
DD.fish1	4	57.915	39.93	30	862.966	54.615	38.94	31	926.09	54.78	39.6	29	1047.5	53.625	39.105	30	1225.48	54.038	40.068	28	1903.04	55.11	38.61	29	2548.22	54.45	38.28	27	2776.98
DD.fish1	12	44.715	21.78	7	580.632	46.365	25.575	9	412.487	42.57	21.945	7	993.156	43.89	24.75	8	645.903	43.725	25.905	9	1128.08	45.045	25.905	6	984.913	44.715	21.78	4	1030.58
DD.fish1	13	40.755	25.245	11	1277.02	41.91	26.565	16	1377.66	39.435	26.565	16	2411.49	38.28	24.585	17	2777.01	37.29	26.895	18	3149.59	36.63	27.225	19	3403.37	36.3	27.555	18	3149.66
DD.fish1	18	31.378	33.798	17	807.742	28.078	33.358	20	766.017	22.138	31.708	15	1395.03	21.588	31.488	15	2044.73	22.908	32.588	15	2830.32	21.918	30.498	15	3184.62	22.77	31.02	12	3221.55
DD.fish1	48	55.358	64.158	38	557.647	52.938	65.368	39	621.725	50.188	64.818	39	897.037	46.558	62.398	40	996.833	49.858	62.288	37	1033.61	47.438	60.858	40	1887.27	48.648	60.968	41	1784.12
DD.fish1	73	37.758	57.778	34	200.288	37.978	57.998	32	426.545	32.34	54.78	34	487.328	33.358	53.268	34	416.455	37.318	50.188	34	567.287	35.558	47.878	33	523.487	36.218	49.418	34	559.869
DD.fish1	81	55.688	31.268	13	660.192	53.928	31.158	15	776.437	53.13	28.875	13	1529.77	51.975	28.545	12	1822.42	50.16	29.865	12	2374.4	50.16	27.555	10	3276.2	49.665	26.565	9	2981.08
DD.fish1	89	45.458	57.998	17	194.267	45.458	57.448	15	195.922	44.798	57.668	16	257.064	42.488	60.198	19	474.291	44.468	59.978	17	595.373	45.568	58.108	19	496.262	44.908	57.338	17	853.813
DD.fish1	95	49.995	37.785	12	951.9	50.16	35.475	15	680.742	47.988	35.008	14	959.784	46.53	32.175	15	873.556	44.55	31.845	12	1253.59	44.22	31.02	12	1309.16	44.385	29.04	11	1415.23
DD.fish1	102	54.588	26.098	13	710.252	56.018	26.648	14	739.424	54.45	23.76	13	1052.94	53.79	22.605	12	1110.15	53.625	23.43	12	1493.53	53.625	21.285	12	1896.42	52.828	19.608	11	1971.44
DD.fish1	110	58.878	51.728	38	227.035	59.235	53.295	38	559.311	55.44	50.82	39	478.664	56.595	49.665	39	686.844	56.595	48.345	36	838.949	57.42	50.325	38	1291.25	57.915	49.5	37	1652.33
DD.fish1	112	59.318	60.528	22	258.546	58.988	60.748	21	270.373	61.38	62.535	25	438.292	59.73	58.74	24	543.567	60.225	62.7	25	655.512	58.575	60.39	27	811.167	59.4	60.885	26	1214.3
DD.fish1	127	45.788	64.708	16	192.28	46.668	64.378	16	191.827	43.148	64.378	16	446.567	46.035	66.33	19	459.031	48.015	63.36	19	524.423	45.458	66.468	19	525.063	45.348	66.138	19	507.579
DD.fish1	128	38.748	54.148	17	318.263	39.408	52.278	17	393.128	35.228	53.488	16	629.021	36.878	52.168	14	760.686	36.3	52.965	14	1059.23	36.465	50.985	14	1817.88	37.95	48.18	12	1656.63
DD.fish1	133	38.528	62.288	34	378.522	38.088	59.758	34	474.628	34.898	61.078	36	747.957	35.31	59.895	36	1071.24	34.018	57.998	35	1223.86	32.01	56.925	35	1696.67	32.835	57.75	35	1739.32
DD.fish1	151	58.768	45.458	37	352.743	58.108	47.328	37	415.776	55.798	45.678	37	384.552	57.118	45.678	37	624.223	57.09	45.705	34	828.984	59.235	46.53	33	1468.13	59.318	46.558	33	1631.12
DD.fish1	154	43.478	38.968	18	282.681	45.018	39.518	18	496.446	42.075	38.61	17	449.209	40.92	36.3	18	650.029	40.755	37.62	17	888.373	40.92	35.145	18	1754.59	39.765	34.32	17	1581.28
DD.fish1	491	57.228	34.678	25	742.807	56.458	34.678	28	571.655	51.81	34.65	28	1187.14	50.985	33.99	30	1080.93	51.178	34.128	28	1226.87	53.378	34.018	29	1832.02	51.728	33.578	27	1902.04
DD.fish1	493	32.588	29.068	18	528.262	31.845	30.36	18	1103.25	25.438	26.758	14	1743.76	23.898	26.978	13	2273.77	25.878	29.288	13	3369.39	25.768	25.768	13	3437.15	25.548	24.998	11	3447.9
DD.fish1	494	35.888	34.128	18	268.407	33.138	35.118	19	569.602	27.638	31.158	14	863.946	27.528	31.378	14	606.685	28.298	33.578	14	853.963	27.088	31.158	17	1227.55	26.758	30.718	14	1781.2
DD.fish1	496	57.915	60.72	39	582.846	56.128	62.948	40	907.889	50.958	61.628	40	955.391	49.638	60.308	40	1232.9	49.748	58.218	39	1178.69	47.658	58.218	40	2361.82	48.428	57.998	40	2411.4
DD.fish1	497	57.668	58.658	37	462.373	57.998	58.988	38	403.222	56.238	58.878	37	565.717	54.148	58.108	40	516.506	53.708	57.448	37	1016.88	52.608	57.338	40	1129.94	54.12	57.255	39	1691.9
DD.fish1	500	35.008	54.038	34	201.094	34.898	54.038	34	224.283	33.138	58.438	34	423.201	32.698	57.448	34	682.66	33.798	53.598	34	520.614	32.478	51.728	34	708.38	33.248	52.388	34	1011.41
DD.fish1	501	53.598	24.118	14	576.52	53.598	20.818	14	648.684	51.315	16.17	10	1325.41	50.325	14.685	10	1901.1	51.645	16.335	11	2760.1	50.985	14.85	11	3478.21	51.81	15.015	10	3323.03
DD.fish1	502	63.718	58.988	26	240.239	62.948	59.098	23	259.18	67.155	58.575	29	451.03	67.128	57.778	29	482.212	66.825	57.09	27	645.626	66.66	57.255	26	462.724	66.495	57.255	26	412.238
DD.fish1	503	54.698	64.818	34	403.031	55.798	63.608	30	327.785	56.348	65.148	30	611.669	55.798	64.818	30	677.059	54.478	65.258	27	1101.48	53.46	63.525	29	1180.17	53.13	63.03	27	1719.26
DD.fish1	504	49.83	68.475	39	331.614	50.408	67.898	38	273.072	52.498	68.338	36	352.986	50.188	67.678	31	540.083	51.728	67.678	30	807.339	47.025	67.155	34	1121.94	46.695	66.825	31	1437.39
DD.fish1	505	47.438	39.518	17	322.394	48.428	39.848	18	322.248	46.228	39.408	15	524.369	45.238	37.318	17	499.175	44.55	38.61	15	725.161	44.715	35.97	15	1094.02	43.725	34.485	14	1299.44
DD.fish1	506	57.338	49.858	28	200.483	55.798	49.858	28	245.157	55.688	49.418	25	438.626	54.615	48.51	27	460.437	54.78	49.005	24	686.198	55.605	48.015	25	1003.98	56.128	47.108	24	1086.51
DD.fish1	507	55.358	45.898	27	272.74	53.818	45.788	26	221.2	52.278	44.688	26	490.684	53.598	43.808	26	399.983	52.8	45.54	25	758.041	53.79	44.385	26	955.671	54.615	44.055	25	1245.47
DD.fish1	508	58.658	48.978	17	232.339	58.768	48.978	16	274.153	56.568	50.298	16	571.651	59.235	49.83	16	700.775	60.225	50.82	14	639.105	58.575	48.675	13	1182.91	59.73	46.695	13	853.071
DD.fish1	509	39.298	45.348	21	323.042	36.988	45.238	24	320.613	37.785	44.55	20	513.28	38.445	45.54	19	471.207	37.95	46.695	16	723.779	37.455	43.395	19	990.015	36.795	42.24	18	1123.27
DD.fish1	510	40.178	67.458	27	211.295	40.728	67.568	27	208.346	43.478	67.898	28	555.976	40.59	66.165	27	624.142	39.435	66.825	26	813.587	37.758	66.028	29	665.526	36.218	67.238	29	663.177
DD.fish1	511	53.378	47.878	36	313.823	49.968	44.688	39	366.113	47.85	45.87	39	606.841	49.83	44.22	38	344.08	49.17	42.405	34	628.128	52.388	41.718	33	639.816	51.618	43.148	32	737.846
DD.fish1	512	34.678	48.868	35	336.678	32.478	51.398	35	410.066	25.41	46.365	34	314.39	23.925	46.365	30	482.321	25.575	46.035	28	437.962	26.235	42.735	30	765.644	23.788	43.258	27	754.177
DD.fish1	513	35.228	42.158	32	481.608	30.828	44.468	33	566.816	28.875	39.105	32	843.565	25.905	38.775	29	769.049	25.41	39.6	27	1123.84	25.245	38.445	28	1003.01	24.915	38.445	28	1441.78
DD.fish1	515	37.758	53.708	26	214.753	36.658	53.598	26	234.37	34.458	54.258	26	406.572	34.458	53.488	27	745.859	34.32	51.975	26	713.414	34.815	50.655	27	1179.71	35.145	51.645	25	1049.66
DD.fish1	516	61.738	56.128	37	252.461	63.718	56.568	37	206.745	60.198	56.568	39	338.26	59.73	57.09	39	521.838	59.07	55.44	37	616.417	59.565	55.77	37	881.178	59.73	56.1	38	907.195
DD.fish1	517	49.968	45.568	17	267.609	49.088	45.788	19	234.61	48.758	46.008	17	394.832	49.665	47.685	18	464.488	49.5	48.345	16	683.103	50.16	46.365	17	931.888	48.84	45.21	18	881.168
DD.fish1	518	42.158	66.028	36	388.59	39.738	62.728	36	382.066	39.298	63.718	36	384.858	39.628	61.958	35	394.724	38.528	61.298	34	531.402	35.338	60.858	34	624.124	37.208	60.088	34	671.134
DD.fish1	519	45.018	69.108	36	195.956	41.828	65.368	36	268.907	42.818	67.678	36	327.782	42.24	65.175	36	697.007	41.745	65.34	34	525.666	40.59	63.855	36	1022.12	41.085	65.01	34	1082.07
DD.fish1	520	39.738	44.468	30	468.438	37.648	42.048	28	328.28	35.228	40.398	28	856.799	33.138	43.478	26	526.18	33.688	43.258	22	876.42	32.505	42.57	23	833.05	31.818	42.488	22	948.184
DD.fish1	521	38.638	48.318	23	242.245	37.978	46.888	23	265.691	37.318	48.648	23	416.744	37.978	47.218	23	478.803	37.208	47.438	24	631.36	35.668	45.678	24	1000.65	35.118	45.898	23	969.603
DD.fish1	522	38.748	57.998	25	217.331	37.538	57.448	25	289.071	35.338	58.328	25	430.843	35.228	57.008	25	621.63	34.458	56.458	24	762.122	36.63	57.75	23	484.532	36.63	56.43	23	765.481
DD.fish1	523	49.308	63.168	22	204.668	48.538	63.388	22	212.375	48.648	63.608	22	369.487	50.518	63.718	22	353.714	48.208	64.268	20	529.058	47.328	62.618	21	530.948	47.19	61.71	19	852.891
DD.fish1	524	30.938	56.568	34	378.517	31.598	60.308	35	333.707	23.348	58.658	33	574.885	20.79	56.925	33	678.319	21.615	58.41	31	1181.17	19.965	53.79	31	1746.48	21.12	54.945	32	2112.5
DD.fish1	525	57.558	54.038	17	256.254	58.878	54.148	17	236.915	57.338	55.468	17	454.777	59.318	54.038	17	462.302	60.748	55.908	15	574.736	60.225	51.645	15	736.518	60.06	50.655	13	810.696
DD.fish1	526	38.528	59.318	18	215.108	40.508	57.778	18	215.143	38.418	58.768	18	308.58	37.208	58.548	18	372.794	37.868	58.878	17	517.567	39.188	56.238	17	435.901	39.628	55.138	17	701.577
DD.fish1	527	43.588	54.478	18	206.011	46.008	53.708	18	195.031	41.498	53.708	18	239.757	42.158	55.248	18	429.899	41.388	54.918	17	510.331	42.598	53.928	19	776.524	42.378	50.848	17	838.544
DD.fish1	530	34.128	20.158	14	285.163	33.578	20.048	14	213.535	33.358	18.398	12	592.631	31.928	19.718	9	412.495	31.818	18.948	9	743.552	31.515	21.12	7	821.973	31.185	20.625	8	1176.78
DD.fish1	532	43.478	41.168	30	452.387	38.418	38.198	28	227.052	37.785	38.94	29	818.716	32.808	39.958	26	656.864	34.788	39.628	25	1120.66	33.798	37.978	27	960.037	33.688	38.968	28	1254.31
DD.fish1	533	46.118	41.828	15	268.441	46.338	42.048	15	449.195	43.918	43.588	13	700.971	45.458	42.048	13	903.097	46.365	44.55	11	1259.61	47.19	41.415	12	1947.8	46.695	38.115	11	1824.52
DD.fish1	534	58.548	57.338	21	231.567	58.768	58.218	21	248.133	58.878	58.988	21	303.517	59.538	57.668	21	506.358	60.528	59.318	21	575.716	58.575	55.935	21	1059.62	58.41	54.45	21	920.036
DD.fish1	535	53.378	59.428	21	225.173	53.708	59.098	21	248.933	54.368	60.308	21	319.397	54.808	60.088	21	486.965	54.258	58.878	20	707.649	53.488	57.668	21	787.988	54.698	56.568	20	1016.41
DD.fish1	536	54.918	62.838	21	235.388	55.578	63.498	21	240.546	55.798	64.158	21	385.535	56.128	64.158	21	449.926	54.808	64.378	20	620.048	55.138	62.398	21	500.054	54.148	60.858	21	1007.63
DD.fish1	537	46.668	61.078	38	232.665	46.668	61.298	38	231.912	44.688	61.738	37	686.753	45.458	59.428	37	1071.47	45.898	58.658	34	1247.49	44.688	51.948	34	1570.77	44.798	50.518	33	1909.14
DD.fish1	538	34.898	66.468	27	252.895	34.458	66.028	27	279.962	35.558	66.578	27	257.435	35.668	63.278	27	298.556	35.228	63.938	27	525.856	36.108	62.068	29	520.561	35.475	62.7	29	694.126
DD.fish1	539	61.958	31.928	19	304.19	61.518	29.288	18	203.543	60.418	28.628	18	545.736	62.508	31.158	20	330.622	63.388	32.258	20	573.151	63.168	31.048	19	465.682	62.178	30.058	19	799.127
DD.fish1	540	57.778	58.658	38	465.234	57.888	57.778	38	404.967	54.808	55.798	38	750.115	54.918	54.698	38	551.385	53.928	52.828	37	901.927	53.818	53.488	39	718.327	53.708	53.158	39	912.919
DD.fish1	541	57.448	40.508	23	487.254	54.918	39.848	23	650.331	54.808	39.628	23	1036.72	53.048	37.098	25	1550.85	53.158	38.528	23	2170.51	53.598	36.218	24	3450.01	53.488	35.338	22	3303.58
DD.fish1	542	54.478	43.698	23	352.904	53.158	42.048	20	441.65	50.958	40.948	20	574.806	50.518	38.418	21	1017.93	50.518	39.958	20	1480.62	51.068	37.208	20	2479.02	50.298	35.448	18	2207.68
DD.fish1	543	34.238	63.828	34	361.623	34.128	62.948	34	384.804	26.318	62.948	34	323.79	25.108	58.328	34	430.418	26.538	57.228	34	352.744	26.098	54.698	37	589.987	26.895	56.1	37	707.668
DD.fish2	24	27.885	64.515	31	1615.52	32.175	67.815	30	552.107	33.33	68.145	29	411.258	31.35	69.465	29	453.333	28.71	62.535	29	1926.86	30.195	66.165	30	992.218	29.37	65.67	30	1288.15
DD.fish2	26	33.495	23.595	19	863.851	35.31	23.76	19	2118.78	36.795	23.1	21	3003.69	30.36	30.525	22	731.325	32.175	24.75	20	983.014	35.31	23.595	20	2458.87	36.218	22.522	19	3160.25
DD.fish2	29	32.67	29.865	24	837.88	34.65	35.97	23	755.892	32.835	29.535	25	698.262	33.66	29.7	22	1546.98	34.65	29.865	22	1235.64	34.815	28.545	25	614.2	34.485	30.36	23	1401.17
DD.fish2	59	46.778	65.588	28	696.136	45.87	62.7	28	773.521	50.738	63.772	28	711.463	49.418	64.102	27	736.732	49.912	65.422	30	533.699	47.108	64.102	29	862.592	50.738	65.258	31	492.425
DD.fish2	80	26.482	52.882	31	795.082	25.575	53.955	31	1168.63	24.255	54.945	30	627.28	25.08	51.975	29	1929.05	24.255	52.8	33	1976.6	24.915	52.965	32	1628.26	25.41	52.8	32	1332.52
DD.fish2	81	44.385	51.975	32	933.993	43.89	49.995	33	1447.59	44.55	55.11	30	518.76	43.89	50.49	33	1637.59	44.715	56.265	30	484.051	44.385	56.595	30	548.6	43.89	49.17	31	1809.44
DD.fish2	92	54.78	33.495	17	709.527	53.79	27.39	15	1729.86	54.285	33	15	1040.16	54.615	27.72	16	1850.83	54.12	29.535	16	1421.21	54.45	31.515	16	1425.11	53.46	35.145	16	555.802
DD.fish2	94	58.08	44.385	28	658.872	59.235	40.755	27	1194.04	58.328	39.848	28	551.143	59.73	42.9	30	839.12	59.07	41.91	29	515	60.555	41.25	29	631.476	60.06	42.24	27	924.863
DD.fish2	98	23.265	42.075	28	659.482	24.42	44.385	29	387.483	24.255	43.065	29	667.04	26.4	43.89	30	789.241	24.255	44.22	29	453.479	25.245	43.065	30	653.291	23.513	45.788	29	354.113
DD.fish2	99	31.515	40.755	29	1531.64	33.825	38.61	27	2738.29	30.195	40.26	29	571.027	30.608	43.643	29	331.761	33.33	40.095	29	2519.99	30.525	41.085	29	967.302	31.02	39.6	30	1248.34
DD.fish2	100	35.64	32.01	13	859.137	34.073	24.668	11	576.94	34.402	22.028	11	1373.89	33.99	24.255	13	2762.55	34.732	29.948	13	299.342	34.402	20.542	12	2385.89	33.66	21.78	11	1750.89
DD.fish2	120	53.543	19.222	19	1369.75	52.8	19.14	19	539.967	52.8	17.325	19	1045.36	56.842	18.893	19	1007.33	54.12	19.47	19	840.625	55.688	18.068	19	1465.04	53.13	24.915	21	559.542
DD.fish2	129	57.998	36.382	24	541.886	56.018	35.558	20	593.18	58.74	37.29	21	2150.02	55.852	33.908	20	532.45	58.41	36.63	23	1523.67	57.915	34.98	23	1032.77	56.76	37.62	21	2204.62
DD.fish2	138	56.183	61.132	32	658.343	55.44	63.855	30	533.777	52.47	62.7	30	603.455	55.028	62.618	30	347.073	49.582	61.132	30	419.128	52.718	62.452	31	902.314	53.295	62.535	32	716.988
DD.fish2	147	41.992	68.392	33	230.576	43.56	68.145	31	430.179	42.075	66.66	32	820.517	42.9	66.66	34	794.939	41.25	62.865	33	1318.7	42.57	66.495	32	655.735	41.25	66.165	36	1059.64
DD.fish2	150	51.81	38.28	22	2895	54.45	40.755	20	2647.73	56.265	41.25	23	805.079	56.76	40.095	23	1412.59	55.935	40.26	22	988.384	55.605	40.92	23	1771.11	54.368	43.973	23	516.168
DD.fish2	155	22.11	63.525	25	582.179	20.708	62.948	30	575.115	21.615	64.35	28	459.658	23.265	63.525	31	601.341	22.358	60.473	28	292.846	23.595	64.185	29	416.063	21.78	64.845	30	564.987
DD.fish2	165	46.613	39.188	10	198.184	48.675	41.745	10	693.127	45.705	37.455	10	734.92	48.84	38.28	11	1462.34	48.098	40.342	12	476.634	47.025	36.795	10	757.44	46.942	37.372	10	849.245
DD.fish2	185	33.165	48.345	26	555.695	33.248	50.738	26	456.643	34.155	46.86	28	865.25	32.01	47.19	26	936.198	33.33	49.5	25	683.024	33.412	49.582	26	329.399	33	48.84	28	1056.52
DD.fish2	190	54.038	22.688	16	504.535	54.12	20.13	15	2693.76	54.615	20.295	16	2628.47	54.038	21.368	16	703.032	53.46	19.47	14	1778.66	53.213	22.358	16	281.435	53.708	20.873	13	794.392
DD.fish2	198	33.99	41.415	18	527.9	33.66	37.62	17	644.283	33.825	38.445	17	821.088	32.505	37.125	17	859.779	34.402	42.158	18	647.204	35.228	41.662	18	422.7	35.392	42.652	17	629.75
DD.fish2	202	51.81	49.5	29	1241.64	52.635	50.325	29	1035	50.985	49.5	27	1395.56	53.46	50.985	28	544.184	51.728	51.728	28	392.475	54.615	50.82	30	486.351	53.708	52.552	29	536.578
DD.fish2	217	48.84	43.065	26	1154.67	48.51	42.9	24	2378.57	48.51	42.405	26	1712.22	47.933	43.973	25	388.258	46.118	47.768	25	326.215	48.51	44.055	25	518.285	48.51	42.57	25	2227.47
DD.fish2	224	36.382	18.562	19	412.933	35.805	17.655	19	904.755	34.898	18.068	19	164.802	34.485	18.48	20	950.973	34.98	16.995	20	1224.02	34.65	17.82	19	654.934	34.898	17.572	19	1348.51
DD.fish2	225	40.508	51.728	17	254.534	42.652	53.543	17	597.296	41.58	51.81	19	593.429	41.25	50.82	14	837.174	42.818	52.388	17	343.532	40.508	50.573	17	214.305	39.435	51.81	17	889.418
DD.fish2	227	29.948	56.183	26	387.901	29.948	56.512	26	620.645	30.938	56.183	26	201.822	30.525	57.255	26	709.807	31.598	54.202	27	930.828	30.112	55.852	26	279.312	33.165	56.265	29	1384.25
DD.fish2	234	47.52	49.5	16	557.507	48.51	45.21	13	1046.07	48.592	48.758	16	352.281	48.262	47.602	16	260.525	47.355	46.035	15	1357.8	48.592	48.098	16	799.561	48.592	47.272	16	875.67
DD.fish2	238	37.455	25.245	11	1505.83	39.27	30.03	12	625.082	37.95	25.575	12	2653.71	37.455	24.915	11	1875.4	41.498	21.862	10	2073.66	39.188	29.948	12	208.342	37.868	29.123	11	512.272
DD.fish2	295	49.335	58.08	27	553.36	48.18	53.79	28	984.638	48.345	53.625	29	1198.24	50.16	57.75	29	791.663	50.902	57.832	29	314.243	48.922	60.968	27	326.932	48.51	54.615	28	679.699
DD.fish2	560	34.32	41.085	21	619.836	35.145	34.32	24	747.863	34.815	35.805	24	2747.73	34.815	34.815	25	2014.36	35.64	33.165	23	1324.3	36.135	34.65	23	945.582	36.63	33.825	23	1640.75
DD.fish2	563	46.613	65.752	29	389.357	50.16	63.855	28	782.278	47.602	60.308	31	926.698	48.015	58.905	32	1241.73	48.51	58.74	29	1353.65	50.985	63.36	29	705.025	47.108	65.092	29	384.759
DD.fish2	567	60.225	30.36	23	578.013	63.608	31.268	23	625.257	63.442	31.928	21	577.906	62.7	34.485	24	767.023	61.628	31.763	21	603.782	62.452	31.268	21	166.405	62.618	32.092	21	443.949
DD.fish2	569	62.783	36.878	25	606.695	64.845	39.6	23	485.575	64.185	39.93	24	591.396	62.783	38.363	23	227.208	63.608	37.372	23	238.379	63.938	38.032	23	181.12	63.938	35.888	25	518.777
DD.fish2	570	19.965	51.645	21	580.214	20.79	52.47	23	1674.43	20.79	52.965	24	1165.03	19.553	53.543	24	313.644	20.295	51.81	24	1747.16	19.882	55.688	24	293.363	21.615	51.81	24	1452.95
DD.fish2	571	41.91	41.745	11	645.932	42.982	43.643	12	370.282	42.323	43.478	11	244.226	42.323	41.332	12	184.368	41.25	41.415	9	708.769	42.57	39.105	8	1568.35	41.25	38.94	8	1073.21
DD.fish2	572	52.882	56.512	17	324.447	51.975	59.235	20	692.33	53.872	58.658	17	238.228	54.45	58.575	16	660.94	51.975	58.41	17	776.118	54.202	59.152	17	236.991	53.46	59.73	17	895.11
DD.fish2	573	49.418	70.868	24	354.614	45.045	70.29	24	546.604	47.685	71.445	22	860.268	51.48	70.785	26	590.532	43.56	69.96	23	1027.79	46.613	71.528	23	690.205	47.768	72.188	26	324.65
DD.fish2	574	27.638	25.988	22	332.566	24.75	25.245	20	915.793	24.998	26.648	22	246.204	26.978	27.968	22	332.477	24.585	26.235	22	602.067	26.235	26.565	22	745.352	24.915	27.06	22	504.07
DD.fish2	575	57.75	51.315	32	451.687	54.12	57.915	31	464.812	53.955	53.79	33	630.888	56.512	55.522	33	651.036	55.688	54.863	32	266.388	55.44	55.275	33	701.39	58.162	54.698	32	305.047
DD.fish2	576	41.91	17.325	21	873.019	42.652	16.088	20	232.535	41.662	17.078	20	388.064	41.085	15.18	20	497.76	42.57	16.17	20	523.987	41.415	14.52	19	708.248	41.498	18.232	20	163.188
DD.fish2	577	37.702	45.952	22	295.686	35.888	42.652	23	671.341	36.96	43.56	23	667.582	36.712	44.632	22	329.309	36.135	44.22	22	560.141	35.558	43.808	23	770.917	37.208	45.788	22	217.383
DD.fish2	578	31.432	35.723	28	1634.45	31.763	35.888	28	2031.56	27.308	35.558	26	300.214	26.482	35.558	27	370.049	26.482	35.228	27	867.812	26.895	34.815	27	1058.93	25.245	35.64	26	571.587
DD.fish2	579	33.33	54.615	20	603.76	32.258	55.028	20	496.931	32.422	54.698	20	285.264	32.422	54.863	20	331.784	33.742	54.202	20	882.267	29.04	54.78	21	956.784	32.092	54.533	20	254.765
DD.fish2	580	30.112	68.228	22	231.777	29.783	68.888	22	370.106	29.948	69.218	22	261.12	30.112	68.722	22	390.076	30.195	68.97	23	850.899	28.215	67.98	23	828.854	28.875	68.31	22	810.858
DD.fish2	581	61.132	31.432	16	189.657	63.525	33.495	19	740.883	61.793	31.103	16	325.576	63.525	30.195	19	959.361	62.122	30.938	16	386.489	61.132	31.928	16	459.472	59.73	29.205	16	620.547
DD.fish2	582	36.878	74.333	25	368.482	38.692	74.168	24	309.235	37.868	74.002	24	183.679	34.815	73.59	24	705.855	36.052	73.508	24	208.289	35.475	74.415	25	578.962	35.145	74.085	25	570.169
DD.fish2	584	64.598	60.143	27	192.921	64.515	60.39	27	561.862	63.69	59.895	28	449.54	63.36	58.74	26	612.12	64.928	59.648	27	365.29	62.783	61.958	27	272.117	63.69	59.73	27	386.981
DD.fish2	585	34.898	66.742	15	293.52	32.918	67.072	15	555.152	33.66	64.845	16	619.243	33.578	66.742	15	251.053	33.742	66.413	15	318.016	34.155	64.845	15	601.73	35.97	66.825	15	670.927
DD.fish2	586	40.508	56.512	10	252.772	40.012	57.338	10	280.42	39.022	58.162	11	836.28	39.188	56.842	12	579.682	41.58	56.925	10	705.94	40.508	57.998	10	220.55	40.342	57.172	10	351.445
DD.fish2	588	37.043	54.863	13	623.217	36.548	54.698	13	584.751	37.372	54.698	13	778.698	36.878	54.533	13	453.136	37.372	54.863	13	265.592	37.043	54.533	13	277.241	36.712	54.368	13	277.35
DD.fish2	589	35.392	71.362	31	249.215	32.835	68.145	31	844.12	33.742	71.198	31	313.563	33.578	70.868	31	256.483	32.505	71.115	31	709.343	31.845	69.96	32	834.792	35.558	71.198	31	203.984
DD.fish2	590	42.075	70.62	32	1171.85	44.468	71.362	31	195.041	44.962	71.858	31	385.911	44.632	72.188	31	211.073	43.808	71.528	31	205.004	40.26	69.96	30	857.687	42.735	71.28	31	851.821
DD.fish2	591	47.52	49.995	18	833.311	48.428	50.078	19	708.004	45.293	51.398	18	363.872	46.53	49.17	19	1095.16	48.758	49.582	18	757.509	48.922	50.242	18	337.451	45.622	50.573	18	235.367
DD.fish2	592	36.63	40.755	11	716.936	35.558	41.992	12	517.282	34.073	39.518	13	317.849	33.99	41.58	12	953.867	35.228	41.168	13	403.51	36.3	41.415	13	663.836	35.723	40.508	13	318.412
DD.fish2	593	26.812	48.922	31	256.716	28.132	47.438	31	424.001	26.73	46.2	28	685.604	27.968	47.768	31	243.576	26.73	47.85	31	930.157	27.308	49.088	31	462.303	27.803	48.098	31	413.513
DD.fish2	595	21.615	56.925	31	821.297	21.202	54.863	31	865.056	20.708	54.698	31	357.384	19.305	54.12	31	1035.52	21.038	55.358	31	422.8	20.708	57.008	31	1058.36	19.882	56.018	31	226.169
DD.fish2	596	39.848	65.422	13	255.544	40.178	65.258	13	244.233	39.518	65.422	13	313.428	41.498	65.588	13	561.263	39.848	66.082	13	212.245	39.105	67.815	15	847.261	39.27	66.99	13	702.333
DD.fish2	597	48.428	61.132	13	524.274	48.428	60.308	13	261.005	48.262	60.143	13	397.65	48.758	59.812	13	314.433	48.098	60.638	13	432.353	48.015	60.72	13	882.162	48.18	61.545	10	777.734
DD.fish2	598	43.148	73.838	25	253.689	39.93	73.095	26	712.187	40.672	74.663	25	563.223	42.488	73.838	25	176.226	41.168	73.508	25	190.485	41.662	74.002	25	274.979	39.6	73.59	26	626.249
DD.fish2	599	26.978	60.143	18	233.092	28.132	59.152	16	626.495	26.73	59.895	19	1030.75	28.215	60.39	18	487.004	27.472	58.823	16	493.401	28.05	60.72	16	895.734	27.225	59.73	16	900.038
DD.fish2	601	47.108	39.022	14	365.103	48.84	38.94	13	1113.72	45.952	38.198	14	277.471	45.788	37.208	14	190.28	47.602	37.372	14	556.322	48.84	37.29	14	889.757	48.758	39.683	13	1405.12
DD.fish2	602	24.668	60.308	31	320.818	23.842	60.638	31	252.66	23.348	60.968	31	727.81	25.162	60.143	31	233.416	24.338	61.463	31	425.966	25.162	62.122	31	775.363	23.348	60.473	31	623.008
DD.fish2	603	37.702	50.573	17	743.633	40.178	50.902	17	700.894	39.188	51.893	19	564.571	38.528	50.902	19	285.319	38.858	50.902	16	596.462	37.208	50.738	19	279.297	37.208	52.388	19	279.41
DD.fish2	604	58.438	22.578	21	231.876	56.458	22.798	21	401.611	56.678	23.898	23	963.316	56.238	28.958	21	430.807	55.138	21.478	21	487.061	56.678	23.678	23	645.227	55.44	22.935	21	958.411
DD.fish2	605	47.658	66.578	13	270.697	44.578	66.138	12	555.805	47.218	65.258	12	302.979	47.685	66.99	12	779.288	46.118	65.478	12	239.753	46.778	65.478	12	324.558	46.558	67.458	12	518.019
DD.fish2	606	66.138	53.598	24	254.956	67.678	50.078	24	363.172	67.018	50.738	24	260.284	66.578	52.058	24	239.875	66.798	51.618	24	257.75	66.578	52.277	24	211.475	66.138	52.498	24	341.703
DD.fish3	3	25.901	39.453	27.427	833.386	24.983	37.59	25.15	1084.82	24.867	38.897	24.686	1318.9	24.867	38.897	24.686	1318.9	24.538	37.87	23.248	1620.36	24.532	38.533	23.32	2350.29	24.759	37.835	23.059	2177.45
DD.fish3	13	30.608	57.173	33	284.808	30.773	59.153	32	536.86	30.553	59.316	31.245	517.973	30.553	59.316	31.245	517.973	29.712	57.185	31.248	1370.15	29.844	57.002	31.549	1482.16	28.25	56.39	32.025	1808.85
DD.fish3	28	30.278	46.778	32	244.526	30.938	45.293	32	378.792	30.221	46.69	30.19	477.998	30.113	45.623	30	467.845	28.217	44.064	29.684	584.235	27.449	44.995	29.882	990.152	27.854	43.413	30.279	1296.12
DD.fish3	91	40.343	29.618	18	615.234	39.683	28.463	16	876.567	39.848	27.473	18	967.265	39.353	27.308	18	975.04	38.693	28.793	21	1205.06	39.683	28.958	19	1869.07	40.281	27.282	20.619	2099.95
DD.fish3	103	29.104	52.841	34.522	417.498	32.911	50.809	34.128	420.389	33.32	52.235	33.682	386.487	32.423	51.893	34	384.821	30.548	51.073	33.411	637.396	29.841	51.53	34.51	804.519	28.439	49.974	34.842	1053.23
DD.fish3	151	46.778	41.333	27	285.247	46.989	40.262	27.005	567.06	48.159	42.064	26.75	497.362	48.159	42.064	26.75	497.362	48.359	40.615	25.817	870.26	49.211	40.879	26.541	1011.01	50.625	39.531	26.318	1029.95
DD.fish3	163	52.058	45.293	32	167.46	51.893	45.458	32	168.575	52.223	45.623	31	195.827	52.058	45.128	31	191.662	52.883	45.623	30	280.432	49.779	46.455	30.017	446.68	51.893	44.138	30	353.787
DD.fish3	545	30.113	25.328	10	243.609	29.453	24.998	10	301.157	27.284	26.869	10.085	432.122	27.284	26.869	10.085	432.122	29.254	24.878	8.769	513.774	28.082	23.247	9.672	939.771	28.628	21.698	10	658.132
DD.fish3	548	30.443	41.333	28	449.191	29.618	39.188	25	352.392	28.793	41.993	25	521.597	28.628	42.653	25	498.955	27.968	41.993	25	686.505	28.298	41.828	24	1045.6	28.463	41.003	25	1049.45
DD.fish3	549	25.163	53.708	25	206.362	24.668	53.543	25	184.163	24.998	52.058	25	285.502	25.163	54.368	23	404.718	24.419	55.244	24.811	540.427	23.731	54.323	23.999	882.566	24.852	52.853	24.883	873.542
DD.fish3	550	41.993	24.833	16	653.656	42.983	25.658	18	695.995	41.828	23.843	16	764.628	41.639	24.202	15.717	783.816	42.488	22.523	18	990.816	43.183	24.624	15.232	1534.92	43.968	24.338	18.262	1602.67
DD.fish3	559	33.413	66.908	31	167.993	32.093	66.743	31	326.73	31.928	66.248	31	287.165	31.103	66.413	31	297.14	32.918	67.403	31	458.833	33.578	65.753	31	452.925	36.309	64.136	33.592	676.463
DD.fish3	560	49.913	35.558	27	166.736	51.398	34.898	27	168.872	50.903	36.053	27	193.476	51.068	36.218	27	194.054	52.058	35.393	27	189.58	50.408	35.888	27	527.118	50.275	33.909	24.948	395.429
DD.fish3	561	45.128	41.003	14	268.485	45.128	41.828	14	305.751	44.468	42.488	13	488	44.963	42.653	13	493.565	43.808	42.983	12	570.693	42.818	42.653	11	879.911	43.645	44.749	15.109	1023.41
DD.fish3	562	35.063	61.298	32	230.994	34.898	62.453	32	198.417	34.238	62.453	33	187.553	33.743	63.278	33	190.755	33.413	62.123	33	405.691	35.063	61.463	33	429.324	34.854	59.977	33.443	723.72
DD.fish3	563	25.988	58.493	23	250.476	26.483	58.658	23	221.631	25.658	58.163	23	463.505	26.153	59.318	23	423.483	25.823	58.823	23	466.817	24.503	56.843	21	699.556	24.833	55.853	21	730.749
DD.fish3	564	42.653	54.038	33	214.121	43.313	54.698	33	281.912	44.303	53.708	33	285.686	44.303	54.533	33	310.806	42.488	53.213	33	357.05	42.751	52.133	33.13	754.784	42.015	50.553	34.07	491.489
DD.fish3	565	26.153	50.243	21	212.06	25.823	50.903	21	230.672	26.153	50.408	21	305.738	26.648	50.738	21	320.915	25.328	50.243	21	358.658	25.288	49.498	20.623	612.402	25.703	51.615	16.991	843.409
DD.fish3	567	37.538	52.883	33	188.788	37.538	52.553	33	183.913	38.4	53.078	33.044	487.193	38.4	53.078	33.044	487.193	36.402	49.912	31.258	669.337	35.448	49.793	29.693	1098.98	36.141	47.131	30.299	972.695
DD.fish3	568	44.798	62.453	24	191.468	44.798	62.123	24	271.231	43.478	62.618	24	305.089	43.313	62.783	24	303.85	43.463	61.747	24.389	543.891	43.704	61.264	22.737	676.971	44.963	59.483	25	622.72
DD.fish3	569	43.148	19.718	15	366.02	43.148	20.378	15	460.38	42.653	19.223	15	531.095	42.818	19.718	15	557.004	46.649	20.604	14.673	696.549	46.365	21.78	15	996.936	46.318	20.51	13.97	1059.94
DD.fish3	570	24.998	24.008	10	202.331	24.668	24.338	10	292.991	24.173	23.513	10	360.208	24.173	23.183	10	357.408	24.72	24.105	9.683	629.124	24.528	23.222	9.774	766.625	24.67	22.978	9.771	794.959
DD.fish3	571	34.898	56.513	29	200.065	34.568	56.678	29	311.297	34.403	56.513	29	270.588	34.733	57.173	29	275.332	34.733	56.678	29	624.054	34.238	56.513	28	594.785	34.568	54.863	28	765.965
DD.fish3	573	16.253	23.843	19	222.584	15.428	24.338	19	374.82	16.088	22.358	18	307.657	16.088	22.853	18	309.478	16.663	21.598	17.775	503.784	16.188	23.434	19.331	715.007	16.348	24.154	19.48	856.011
DD.fish3	574	15.428	30.608	22	284.883	14.31	30.627	22	412.59	14.933	28.793	22	371.45	15.263	29.123	22	376.17	17.243	29.123	22	653.675	16.493	30.652	22.263	952.505	15.952	31.301	22.134	841.812
DD.fish3	575	42.653	48.758	17	216.386	42.818	48.923	17	364.656	43.313	48.923	17	365.838	43.148	48.923	17	359.142	42.57	48.729	17.25	626.993	43.646	49.011	20	798.972	43.973	48.758	19	607.976
DD.fish3	576	46.118	52.553	32	293.394	47.273	52.388	32	401.144	47.603	51.398	32	394.755	47.603	51.398	32	394.755	47.438	48.758	32	459.363	45.864	48.586	31.573	866.261	46.907	47.126	31.147	625.929
DD.fish3	577	35.393	16.418	13	192.893	35.888	16.088	13	188.698	35.393	16.253	13	207.153	35.063	16.253	13	206.476	35.063	15.593	13	362.343	34.898	15.428	13	656.895	35.343	17.764	11.827	659.852
DD.fish3	578	40.421	35.298	30	400.801	41.333	33.413	27	257.313	41.498	33.908	27	286.899	41.333	33.083	27	287.895	42.323	33.083	27	233.006	41.714	35.08	27.452	666.128	42.153	32.451	26.077	553.53
DD.fish3	579	30.278	33.908	13	354.383	30.113	33.743	13	356.085	30.938	34.238	13	479.45	31.103	33.908	13	479.083	30.773	33.743	13	452.645	30.174	34.694	13.05	692.155	29.897	32.524	13.624	758.068
DD.fish3	580	43.148	38.198	27	329.761	45.293	36.878	27	329.725	44.963	38.363	27	313.862	45.128	37.703	27	322.225	44.798	37.043	26	273.88	44.745	38.077	26.286	606.116	45.797	36.047	24.756	457.174
DD.fish3	581	27.143	62.453	18	195.256	27.638	61.628	18	205.917	27.308	62.288	18	308.755	27.308	61.958	18	307.311	27.143	61.628	18	356.965	27.378	60.756	18.465	873.009	27.761	60.918	20.969	776.973
DD.fish3	582	37.538	41.498	21	231.499	38.033	40.673	21	259.624	37.208	40.343	21	267.284	37.373	40.343	21	268.518	39.453	40.971	21	568.609	39.353	41.333	21	464.755	39.578	40.636	22	589.438
DD.fish3	583	20.378	36.548	24	293.479	21.368	35.228	24	540.197	22.358	34.568	24	385.299	22.523	35.063	24	415.243	22.193	35.063	23	666.089	22.028	35.558	23	791.768	22.193	34.733	22	963.101
DD.fish3	584	18.563	33.413	23	282.271	18.728	33.083	22	386.656	19.058	31.763	22	317.295	19.718	32.093	22	317.419	20.873	31.598	22	428.668	21.038	31.268	22	762.875	20.378	31.433	22	637.146
DD.fish3	585	44.633	65.918	29	183.843	45.293	65.093	29	413.918	45.623	64.268	29	278.805	45.953	64.268	29	278.647	46.448	64.103	29	729.771	47.273	63.443	29	506.216	47.273	61.793	29	758.988
DD.fish3	586	47.603	61.463	29	188.761	48.923	61.463	29	232.014	49.253	60.803	29	216.842	49.253	61.628	29	213.81	48.923	59.813	29	448.168	48.263	60.143	29	513.893	47.768	59.153	29	796.4
DD.fish3	587	43.478	60.308	34	192.984	42.653	60.308	34	403.39	41.333	58.328	34	322.928	41.663	57.833	34	330.23	44.963	58.493	34	446.472	44.963	56.843	34	433.203	46.118	56.183	35	574.076
DD.fish3	588	11.798	46.613	28	180.828	12.788	47.768	28	181.405	12.953	46.778	28	296.759	12.788	47.108	28	302.992	12.623	46.283	28	230.308	14.211	45.617	28	452.245	13.778	45.293	27	320.633
DD.fish3	589	28.793	63.938	33	329.788	29.453	64.103	33	448.651	28.793	63.773	33	258.169	28.628	63.278	33	255.713	28.793	63.443	33	667.961	29.783	61.958	33	550.566	30.278	61.463	34	760.568
DD.fish3	590	20.213	53.873	32	186.129	20.213	53.048	32	184.245	20.543	51.728	32	221.586	20.378	51.563	32	221.114	20.213	50.738	32	206.334	20.67	50.089	32	501.958	19.553	50.408	33	318.091
DD.fish3	591	18.233	48.263	31	172.493	17.738	48.098	31	197.698	18.233	46.778	31	197.421	18.398	46.448	31	195.962	17.903	45.788	31	228.016	18.81	47.025	31	422.655	18.068	46.943	31	281.855
DD.fish3	592	38.858	54.038	30	186.185	38.693	54.368	30	197.958	38.858	54.038	30	412.328	39.023	54.368	30	397.793	39.353	54.533	30	568.052	38.363	54.533	31	601.837	37.538	52.223	30	709.898
DD.fish3	593	48.098	57.503	30	190.699	48.263	57.008	30	211.55	47.438	57.008	30	357.535	47.108	57.668	30	359.67	48.098	54.863	30	269.306	46.283	54.038	30	474.973	47.273	52.718	30	348.023
DD.fish4	2	48.648	23.018	22	1117.74	46.998	17.518	20	2257.06	46.008	16.637	20	1397.88	46.86	15.84	20	2261.14	45.705	14.85	20	2629.77	45.128	14.878	19	2761.53	41.828	15.208	19	1477.03
DD.fish4	8	45.788	20.488	21	1386.68	42.377	14.548	17	2484.56	41.91	14.19	18	2032.73	42.075	13.695	17	2662	42.24	13.695	18	2829.85	41.608	14.218	18	3155.14	38.61	11.22	15	1623.17
DD.fish4	28	24.447	45.128	32	435.564	24.888	44.688	32	353.614	24.998	45.238	32	562.339	23.568	45.898	32	996.735	25.218	44.908	34	1484.3	25.218	46.448	31	2139.75	22.77	45.375	32	1459.21
DD.fish4	41	53.047	31.598	25	967.299	51.068	28.518	24	1502.01	50.957	27.747	23	1685.72	51.727	29.617	22	2185.68	49.198	28.628	21	3041.55	48.977	26.318	21	2780.56	49.17	27.555	21	1754.03
DD.fish4	46	41.498	45.128	37	1109.7	40.398	41.828	38	799.785	38.858	41.828	37	1274.59	39.078	40.178	36	1260.54	39.848	42.157	37	2569.31	39.958	42.488	37	2655.25	42.488	42.377	37	795.939
DD.fish4	49	52.608	63.058	29	352.158	51.947	62.508	26	260.548	52.938	64.597	29	961.762	52.47	63.36	26	913.06	52.965	62.7	25	1978.79	51.315	62.04	26	1709.23	53.79	62.535	24	1864.76
DD.fish4	59	53.158	29.508	29	572.736	51.48	30.855	30	2801.27	50.985	30.36	30	2285.26	51.508	29.508	29	3218.3	50.188	27.968	30	3452.32	49.528	27.528	30	3023.28	49.858	27.528	30	642.111
DD.fish4	83	26.4	28.38	28	1845.38	25.41	25.08	28	3096.67	23.76	24.09	26	2520.02	23.76	23.925	26	3477.27	24.915	25.08	28	3259.81	23.925	25.08	28	3588.76	26.235	23.43	30	3469.87
DD.fish4	85	46.035	49.5	33	633.562	45.54	46.365	34	1186.7	45.54	46.695	32	1011.16	46.53	46.365	33	2088.16	45.375	46.2	32	2293.5	45.375	45.705	32	2613.42	46.365	48.51	33	2406.02
DD.fish4	86	25.575	41.25	33	1188.48	25.575	38.94	34	1103.56	26.07	40.095	33	960.358	25.438	40.288	34	1008.33	25.878	39.518	34	1105.81	25.74	40.755	34	1727.17	25.575	41.58	35	1567.83
DD.fish4	110	23.898	36.657	31	1115.33	22.578	34.898	32	2226.42	23.457	35.227	31	2009.74	23.595	35.805	32	2374.45	24.777	34.568	32	2854.73	24.998	35.117	33	2533.55	24.42	36.3	33	2920.21
DD.fish4	117	39.518	48.977	21	401.809	41.085	50.82	21	1095.93	39.765	50.49	20	712.631	40.59	49.665	20	1720.25	40.755	49.83	21	1717.92	39.6	48.675	21	2097.38	40.755	48.51	21	1563.73
DD.fish4	120	25.438	39.958	29	1249.98	25.438	36.657	28	1094.72	25.328	36.218	26	1741.63	26.07	36.3	25	2169.03	26.235	36.3	25	2895.5	25.575	36.3	25	2758.8	25.328	36.328	26	2887.35
DD.fish4	132	32.038	57.557	37	381.125	31.515	59.235	37	1090.37	31.35	58.245	36	819.82	31.35	56.76	34	1719.21	32.175	56.925	34	1943.94	32.505	57.09	35	2315.79	32.67	56.265	36	2357.23
DD.fish4	159	41.058	34.017	16	1016.97	38.775	29.7	15	1210.95	39.105	29.535	16	1895.34	38.445	29.04	15	2642.12	37.62	29.04	18	3280.85	36.135	28.545	17	2814.74	37.29	29.205	18	3358.27
DD.fish4	160	39.435	25.905	20	1323.76	37.208	22.797	16	1733.46	35.145	21.945	16	2162.57	37.785	21.78	16	2435.75	36.547	20.268	16	2843.45	37.29	19.635	16	2862.85	38.858	19.828	17	2262.2
DD.fish4	465	40.095	18.81	23	947.249	39.188	10.808	17	2235.06	39.188	10.697	17	1403.03	38.775	10.23	16	2204.37	39.105	10.065	15	2628.36	38.61	9.9	12	2933.06	33	7.095	14	1754.18
DD.fish4	468	34.017	51.947	20	224.541	34.458	52.718	19	419.2	34.678	51.727	19	634.167	32.918	50.957	18	936.125	34.155	50.985	19	1698.4	32.67	49.665	19	1567.11	33.99	49.665	20	2022.71
DD.fish4	469	45.788	48.538	20	322.662	46.448	49.307	20	469.653	46.117	49.418	19	712.769	47.85	49.335	19	1606.22	48.648	48.538	20	1625.23	47.19	47.025	19	2112.74	48.675	47.19	20	1724.01
DD.fish4	471	48.098	54.698	33	390.143	49.198	54.698	33	290.355	48.758	54.258	30	1016.72	48.098	54.367	32	750.649	48.758	55.138	33	1470.62	49.858	55.358	31	756.532	52.498	57.227	31	1392.68
DD.fish4	472	37.318	57.668	36	435.864	36.63	56.925	36	954.157	36.108	56.348	34	786.009	37.62	58.41	34	1181.15	37.785	58.245	34	1094.78	36.63	58.245	34	2058.46	36.795	58.575	34	1635.38
DD.fish4	473	32.478	58.877	26	329.128	33.028	58.438	26	537.765	32.67	58.905	26	932.698	33.495	58.905	26	1358.86	33	59.73	27	2226.21	32.505	59.895	28	1883.41	33	58.905	27	2347.7
DD.fish4	474	43.258	65.478	26	236.383	43.588	65.588	26	270.248	43.038	65.588	26	288.477	42.405	65.67	26	1154.84	42.9	65.505	25	951.446	43.395	64.515	26	1915.1	43.367	64.708	24	1008.7
DD.fish4	475	37.428	22.358	11	330.514	37.208	23.018	11	1101.4	34.788	20.818	11	1299.65	36.218	22.248	11	1642.08	34.815	20.13	13	3019.48	33.99	20.13	11	2305.7	36.3	19.305	13	1954.48
DD.fish4	476	32.478	30.828	31	597.232	29.398	29.838	29	708.337	29.178	28.407	30	687.223	28.958	31.158	31	1043.82	29.508	28.407	29	1726.52	30.195	30.69	32	1372.12	29.508	30.718	32	2028.8
DD.fish4	477	44.138	42.818	25	527.42	43.258	41.058	25	528.838	42.707	41.168	24	969.766	42.405	39.27	24	1400.53	42.24	39.765	23	2007.22	41.938	38.198	23	2297.5	43.477	40.178	25	1407.99
DD.fish4	478	41.278	34.898	22	631.476	39.518	36.328	21	657.014	41.828	35.008	22	738.864	39.297	36.108	21	1175.17	40.508	35.117	22	1583.13	38.198	34.898	22	2404.57	39.738	36.987	23	1414.09
DD.fish4	479	55.028	58.328	36	336.297	56.458	58.547	36	661.649	56.237	59.648	33	319.499	57.557	60.638	34	1090.37	55.605	58.905	35	1175.03	56.925	57.42	34	2117.26	58.08	56.43	35	1489.87
DD.fish4	480	54.038	63.058	33	310.192	54.148	63.058	33	519.496	54.148	63.058	33	640.062	54.587	64.157	34	735.239	54.587	63.608	35	595.459	54.258	61.628	34	939.655	57.227	61.958	35	594.335
DD.fish4	481	53.488	33.028	26	921.378	54.78	36.135	25	941.726	53.378	35.337	25	488.443	54.587	35.337	25	1063.93	53.295	34.815	25	898.661	51.727	33.688	24	1173.47	53.267	35.667	24	680.91
DD.fish4	482	45.458	68.888	36	260.451	45.705	68.145	36	690.17	44.797	68.558	34	411.483	46.035	69.3	34	1564.23	46.2	68.97	33	1521.6	48.18	69.135	35	2374.62	50.82	68.64	34	1719.48
DD.fish4	483	22.275	23.595	20	1279.32	23.457	22.797	18	1346.08	22.027	23.018	18	1375.74	22.908	22.358	17	1958.4	22.137	21.148	15	2140.39	22.137	22.027	15	2189.26	22.027	19.828	14	2683.94
DD.fish4	484	20.598	29.067	21	1007.77	21.477	28.628	18	1280.08	21.918	28.738	17	1440.6	22.468	28.848	16	1477.47	22.027	26.758	15	2319.32	21.918	27.308	16	2110	22.908	25.438	12	2553.18
DD.fish4	485	39.518	54.148	27	308.858	39.627	53.158	27	749.92	39.297	53.597	27	533.6	39.105	55.11	27	1197.91	39.105	55.275	28	1127.27	38.115	54.615	28	2120.33	39.435	54.78	28	1230.04
DD.fish4	486	33.688	50.738	37	273.636	33.798	51.508	37	673.262	33.138	51.727	37	411.173	33.33	52.635	38	1213.98	32.835	51.81	39	1085.35	35.31	52.8	39	1739.18	32.808	52.938	39	1557.25
DD.fish4	487	31.378	64.928	30	338.113	32.697	65.698	30	699.985	32.808	65.478	29	464.314	30.69	66.33	29	1375.45	31.185	65.835	28	1334.38	31.68	65.175	29	2104.81	33.33	65.835	29	1538.63
DD.fish4	488	16.088	51.398	31	387.333	13.998	51.398	31	348.756	16.005	52.14	31	740.663	15.428	51.838	30	548.421	16.17	51.645	30	1436.35	15.84	52.965	30	809.889	15.345	52.14	30	1606.09
DD.fish4	489	26.895	49.995	32	628.658	27.308	47.987	30	409.974	26.895	48.18	30	666.199	26.648	50.297	30	582.198	27.225	49.5	30	1410.59	27.06	49.83	30	1321.26	26.4	49.995	30	1783.54
DD.fish4	490	20.818	54.698	34	386.796	20.047	55.028	34	201.479	20.927	55.688	34	564.866	19.828	54.808	34	322.107	21.615	54.45	34	1338.46	19.14	55.935	33	712.482	18.48	54.78	32	1568.04
DD.fish4	491	41.085	54.45	37	724.234	41.718	52.828	36	388.904	42.075	52.965	37	753.827	42.707	50.738	35	830.99	42.488	50.957	35	1919.38	44.385	49.995	36	1449.12	44.55	50.49	37	1983.07
DD.fish4	492	57.338	53.158	28	196.862	56.898	53.818	28	336.5	57.008	54.148	28	482.116	58.328	55.798	28	704.34	57.09	53.13	28	1488.74	57.09	53.955	26	1299.96	59.565	54.45	26	1543.47
DD.fish4	493	25.218	35.778	28	1119.92	22.797	34.568	31	2203.29	23.238	33.468	27	2010.33	24.338	33.138	26	2459.09	24.42	32.34	25	3284.14	24.228	33.028	26	3054.48	24.09	32.505	26	3145.96
DD.fish4	494	27.528	47.657	26	343.287	26.978	47.218	26	315.835	26.758	46.888	26	630.312	26.318	47.878	26	645.591	27.225	45.705	26	1803.47	26.895	47.52	27	1688.59	26.235	46.695	26	1903.18
DD.fish4	495	49.17	36.465	32	822.692	49.088	34.788	32	482.747	47.218	33.138	32	675.659	47.987	32.918	30	522.973	48.098	32.367	30	1496.52	47.218	32.258	33	750.69	48.51	33.33	32	1416.83
DD.fish4	496	43.148	48.977	19	329.353	44.468	49.637	19	455.387	43.477	50.407	18	615.459	44.578	48.758	18	1380.48	44.797	48.538	18	1680.17	43.808	48.977	14	1652.31	46.998	49.307	17	1504.57
DD.fish4	497	37.538	38.638	16	310.388	36.438	34.678	15	660.667	36.657	33.798	15	573.841	35.227	32.918	15	1242.58	33.028	31.158	15	1091.63	30.36	30.855	15	1798.4	30.69	29.205	16	1786.51
DD.fish4	498	35.888	30.498	15	269.532	33.248	28.518	15	829.949	33.578	27.198	13	526.876	34.32	26.895	14	1284.22	32.808	25.658	13	1206.98	30.608	25.218	12	1733.09	32.038	23.787	12	1649.37
DD.fish4	499	29.727	31.047	15	351.051	26.318	28.848	15	654.14	27.418	27.747	14	989.01	28.628	28.078	14	852.655	27.747	25.548	13	1864.25	26.208	26.978	12	1638.44	27.087	25.328	12	2406.7
DD.fish4	500	38.858	70.757	34	230.095	38.638	69.767	34	613.846	38.528	69.328	34	346.142	39.105	69.795	34	1271.66	39.078	68.888	33	1179.61	39.738	69.218	33	1841.66	38.775	69.795	32	1387.29
DD.fish4	501	21.918	32.478	27	1112.11	20.818	28.958	26	2825.87	21.038	29.178	26	2000.03	22.137	28.407	27	3128.4	22.797	28.188	28	3283.66	22.797	27.858	28	3719.48	25.08	26.73	30	3378.01
DD.fish4	502	35.888	68.228	34	245.981	35.778	67.348	34	598.703	35.558	67.348	32	354.544	36.96	67.485	32	984.83	36.438	66.028	32	632.772	35.97	67.155	32	1501.31	36.465	67.155	32	1328.95
DD.fish4	503	50.627	53.928	33	276.113	50.957	54.038	33	255.382	49.858	54.367	33	951.031	51.947	55.468	32	882.28	50.627	54.698	33	1529.48	51.398	52.608	35	747.063	53.047	53.818	34	1355.47
DD.fish4	504	54.478	53.267	34	287.923	55.248	53.488	34	198.4	54.038	55.028	34	426.65	56.568	54.038	34	522.389	54.917	54.367	34	1370.31	55.688	52.058	34	481.184	57.227	51.617	34	1123.44
DD.fish4	505	23.457	61.408	38	774.246	24.998	62.728	36	616.905	22.358	60.527	35	492.298	22.797	60.748	35	603.77	23.128	59.867	34	504.687	21.367	59.758	34	510.925	19.828	59.758	34	594.524
DD.fish4	506	26.208	63.278	38	643.96	27.968	66.028	36	327.992	26.318	63.828	35	252.596	25.548	63.608	35	391.124	26.098	63.608	34	395.095	24.447	61.958	34	409.359	23.238	61.078	35	732.145
DD.fish4	507	28.628	60.308	35	268.113	29.178	60.858	35	750.191	27.418	58.988	35	346.134	28.188	59.538	35	579.11	28.298	59.318	35	1235.82	28.875	59.73	37	2023.8	28.848	56.568	37	993.528
DD.fish4	508	27.858	18.398	14	786.475	23.238	16.088	17	601.262	23.018	15.647	17	901.931	23.238	15.098	17	624.543	24.888	12.458	12	1702.56	23.457	12.898	14	933.945	25.438	12.238	14	1730.01
DD.fish4	509	28.738	62.288	28	291.131	29.727	62.508	28	339.867	29.178	62.837	27	626.857	28.848	63.608	27	827.844	27.968	62.617	28	970.527	28.407	62.288	28	1035.08	30.168	62.288	28	1315.32
DD.fish4	510	39.518	43.477	15	264.084	38.638	42.818	15	573.591	38.088	41.828	15	701.77	37.867	41.608	13	1469.69	37.318	41.388	15	1898.3	35.448	41.058	13	2175.58	42.268	41.168	13	1623.74
DD.fish4	511	44.688	41.608	15	255.344	43.258	40.288	15	504.516	43.588	39.958	15	463.831	42.707	39.738	13	1320.76	41.718	39.627	15	1510.26	39.518	38.528	13	2217.32	38.748	38.968	13	1898.38
DD.fish4	512	34.347	44.578	18	204.51	34.347	45.458	18	302.265	35.337	44.797	18	587.017	33.358	44.138	18	689.093	33.248	44.468	20	1025.6	32.258	43.918	21	984.932	32.587	44.027	20	842.438

## Sheet: Table H
Table H. Single-cell tracing result of nr1d1:VNP cells in the pineal gland from 6.0dpf to 7.5dpf under LD condition based on the two-photon imaging of the pineal gland.
fishID	TrackID	PositionX.6dpf	PositionY.6dpf	PositionZ.6dpf	Intensity.6dpf	PositionX.6.5dpf	PositionY.6.5dpf	PositionZ.6.5dpf	Intensity.6.5dpf	PositionX.7dpf	PositionY.7dpf	PositionZ.7dpf	Intensity.7dpf	PositionX.7.5dpf	PositionY.7.5dpf	PositionZ.7.5dpf	Intensity.7.5dpf
LD_LD_fish1	0	30.333	26.758	27	1240.8	29.783	27.087	30	1586.33	30.883	26.758	26	1319.04	30.113	27.747	26	1494.31
LD_LD_fish1	1	64.983	33.907	43	645.748	64.213	33.688	43	1138.52	62.893	32.148	42	581.214	63.223	31.818	41	1124.84
LD_LD_fish1	2	36.603	22.468	31	1065.7	38.032	22.358	33	1612.54	36.465	22.77	32	1590.31	36.63	23.43	33	1659.74
LD_LD_fish1	3	28.133	42.048	18	1673.59	29.892	42.488	19	1966.9	28.683	42.048	21	1709.95	30.993	42.157	20	1944.06
LD_LD_fish1	4	27.582	31.818	25	1379.4	26.895	31.515	26	2041.16	28.38	32.01	25	2062.14	26.4	33.33	27	2416.63
LD_LD_fish1	5	21.863	26.427	24	1181.18	21.753	27.198	26	1670.62	23.265	25.41	24	1173.37	22.77	25.41	25	1385.11
LD_LD_fish1	7	59.4	31.185	46	760.883	58.383	32.148	46	1159.39	59.4	31.02	45	842.844	58.575	29.7	46	1021.72
LD_LD_fish1	8	19.663	45.017	19	579.777	20.653	45.458	19	1139.78	18.453	44.688	19	612.754	19.14	45.375	20	700.316
LD_LD_fish1	10	64.653	50.078	44	746.476	61.903	48.758	45	1378.88	61.71	48.18	45	1397.79	61.243	48.538	46	1545.35
LD_LD_fish1	15	45.843	25.548	33	325.56	46.502	26.758	31	782.576	45.953	26.648	31	388.585	44.962	27.638	29	446.22
LD_LD_fish1	17	33.303	49.637	29	2006.27	33.742	51.068	29	2302.14	32.753	50.188	28	2907.11	32.835	49.005	29	2957.23
LD_LD_fish1	25	51.562	53.378	42	528.198	50.573	51.838	40	942.744	47.933	52.058	40	478.908	47.713	53.267	41	756.161
LD_LD_fish1	41	22.523	42.707	18	1091.76	24.613	43.367	18	1466.1	22.962	43.148	19	1147.35	24.063	42.707	17	1340.23
LD_LD_fish1	42	47.713	51.178	41	561.773	47.713	48.758	37	952.609	45.54	46.86	40	1486.95	45.403	48.208	40	1566.72
LD_LD_fish1	130	65.752	39.297	37	377.838	65.752	39.408	37	861.943	64.103	37.318	36	315.686	64.323	41.718	38	488.827
LD_LD_fish1	131	21.422	36.218	16	1239.08	21.753	35.667	16	1389.96	22.935	37.29	17	1939.56	23.293	36.878	14	2109.45
LD_LD_fish1	132	18.453	30.277	21	267.909	14.685	30.195	21	661.777	16.665	30.36	21	465.807	15.015	30.195	21	727.937
LD_LD_fish1	133	48.812	24.447	39	515.422	48.345	25.245	38	863.272	47.822	25.988	40	614.587	48.922	26.758	41	893.931
LD_LD_fish1	134	63.223	47.548	45	596.146	60.253	46.667	45	1477.32	60.473	46.558	46	1273.49	60.032	46.228	47	1457.77
LD_LD_fish1	135	55.852	26.648	38	727.411	57.283	25.218	36	1181.89	56.293	25.878	36	530.236	54.313	26.648	35	725.83
LD_LD_fish1	136	54.313	60.858	36	242.771	53.873	60.527	36	376.991	54.863	60.858	36	147.305	54.643	60.197	37	244.689
LD_LD_fish1	137	58.933	55.138	41	309.36	57.392	56.128	42	615.607	57.722	55.688	42	346.166	58.823	56.568	42	462.947
LD_LD_fish1	139	32.093	44.688	36	465.307	34.293	44.027	34	804.249	33.303	43.918	34	463.774	33.523	45.347	36	655.69
LD_LD_fish1	141	37.043	41.938	21	645.596	37.483	42.598	22	735.141	37.703	42.157	22	516.98	38.803	41.498	22	690.325
LD_LD_fish1	142	25.713	48.758	22	501.471	25.713	50.297	23	889.974	24.063	49.307	21	597.638	24.723	48.758	21	696.089
LD_LD_fish1	143	52.883	46.448	37	484.889	53.213	47.328	38	1082.83	53.102	46.558	38	521.837	53.653	47.438	38	649.754
LD_LD_fish1	147	29.123	52.608	26	431.817	29.232	53.708	28	647.617	28.902	52.938	28	492.72	27.913	52.388	28	631.748
LD_LD_fish1	148	47.053	31.268	25	220.493	44.303	32.697	26	450.511	45.733	31.378	26	293.508	44.743	31.818	26	351.504
LD_LD_fish2	3	38.115	32.175	35	1121.63	38.445	29.37	34	1914.45	37.538	30.168	34	1551.51	37.62	31.02	34	1989.19
LD_LD_fish2	5	39.6	34.155	18	1504.4	38.445	33.495	19	2310.3	37.29	32.505	21	2806.09	37.318	32.697	22	1663.23
LD_LD_fish2	8	57.42	31.185	49	732.267	55.578	31.047	48	1085.76	56.595	33	49	1011.76	56.43	33.165	48	1191.31
LD_LD_fish2	35	14.768	46.337	25	991.144	14.438	46.117	25	1141.19	14.685	46.035	26	1158.92	13.86	44.88	25	1522.73
LD_LD_fish2	47	30.718	32.918	31	1501.22	29.838	33.468	33	2590.84	28.38	33.33	32	3446.3	28.738	34.347	32	3464.16
LD_LD_fish2	48	25.107	44.248	37	940.662	25.905	42.405	38	1777.49	25.41	44.055	39	1810.94	26.427	44.468	37	2262
LD_LD_fish2	54	41.498	48.538	42	1089.48	41.498	47.548	42	1667.3	41.938	47.548	41	934.261	41.415	47.355	40	1639.45
LD_LD_fish2	56	19.277	48.428	33	832.505	19.498	47.768	33	1286.29	18.178	47.768	33	885.783	19.718	47.218	34	1366.38
LD_LD_fish2	62	33.468	47.768	40	725.009	31.047	48.648	37	1010.58	31.02	48.51	38	1184.29	31.158	47.987	37	1189.93
LD_LD_fish2	87	62.508	28.078	34	414.475	62.508	29.398	37	634.076	62.288	28.188	37	414.324	61.545	28.545	34	972.556
LD_LD_fish2	91	45.375	29.7	44	851.22	45.788	29.288	43	1058.15	47.685	29.205	43	1205.22	47.548	29.727	42	1270.83
LD_LD_fish2	94	46.365	49.5	44	1346.05	45.347	48.977	44	1709.11	45.375	50.16	44	1755.3	45.045	48.84	45	2017.09
LD_LD_fish2	100	55.605	26.4	44	1083.73	54.478	27.087	43	1450.62	54.698	26.538	45	1061.02	54.148	26.758	43	1259.6
LD_LD_fish2	111	56.925	39.105	48	1047.01	56.348	39.297	49	1244.45	55.77	41.745	50	1232.1	55.028	42.157	49	1324.73
LD_LD_fish2	723	22.137	46.337	34	719.353	21.808	45.017	35	1033.95	21.588	46.337	32	953.405	23.018	46.117	36	1105.76
LD_LD_fish2	727	31.488	28.407	32	792.91	30.608	28.407	31	1180.41	33.358	27.308	30	1233.65	33	29.535	29	1851.98
LD_LD_fish2	730	53.488	31.268	41	761.031	54.258	31.488	42	1400.79	54.258	31.928	43	1144.47	52.718	32.038	43	1498.07
LD_LD_fish2	735	31.047	43.477	29	2124.84	30.168	43.148	29	2408.21	26.978	42.157	29	2447.24	28.078	41.828	29	2967.02
LD_LD_fish2	739	42.268	39.738	25	683.389	41.388	42.048	26	1112.34	39.848	39.188	27	640.231	40.178	40.837	29	1079.45
LD_LD_fish2	740	45.568	37.208	25	581.938	45.898	38.307	26	793.002	43.148	36.878	27	647.495	43.065	38.445	29	760.678
LD_LD_fish2	744	54.808	55.028	47	329.02	54.258	53.818	48	661.113	53.158	54.038	48	499.869	52.498	53.708	46	746.843
LD_LD_fish2	745	60.748	45.788	48	348.659	60.858	48.428	48	695.641	61.408	44.358	49	438.652	61.408	43.148	50	565.616
LD_LD_fish2	746	47.328	45.678	49	1161.12	47.768	46.117	49	1463.59	48.648	47.218	49	1728.81	47.878	45.347	50	1482.65
LD_LD_fish2	747	60.968	35.117	30	394.875	58.988	36.768	29	781.423	58.218	32.587	28	689.483	58.438	32.258	29	807.898
LD_LD_fish2	748	70.757	39.078	40	198.103	69.108	39.738	40	469.822	71.088	38.638	39	407.159	69.328	37.428	39	510.996
LD_LD_fish3	0	31.103	25.988	28	1611.44	32.258	25.328	27	2046.37	31.35	25.74	29	1879.42	32.34	25.905	28	2146.36
LD_LD_fish3	1	46.86	49.17	33	2078.47	45.87	50.82	34	2674.09	45.54	49.665	34	2750.1	44.715	48.345	35	2808.16
LD_LD_fish3	2	43.725	42.24	37	1426.51	44.385	42.075	37	1664.51	44.715	42.075	38	1234.35	44.88	38.775	35	1462.54
LD_LD_fish3	3	34.815	45.045	27	1050.84	34.98	43.725	27	1370.62	35.805	44.88	28	1084.76	35.805	45.705	28	1262.29
LD_LD_fish3	4	42.405	26.235	36	897.696	44.138	24.998	37	935.172	42.653	26.483	37	854.075	42.983	25.988	35	1011.65
LD_LD_fish3	5	49.17	29.04	37	1223.31	50.655	28.215	38	1409.26	48.84	29.205	36	1247.21	50.573	28.628	35	1275.64
LD_LD_fish3	6	45.788	38.032	40	824.022	47.355	36.465	40	1276.03	46.448	36.547	41	892.344	47.768	34.733	40	1176.3
LD_LD_fish3	7	23.183	23.348	19	2366.93	21.78	24.75	19	2446.87	21.45	23.76	19	3237.61	22.358	24.008	17	3376.29
LD_LD_fish3	8	25.988	38.638	19	1395.78	25.658	39.848	20	1755.15	25.905	38.115	24	1476.39	24.447	37.318	21	1472.47
LD_LD_fish3	9	19.498	48.977	27	387.556	20.378	49.088	25	668.029	21.148	48.758	27	641.409	20.488	48.977	27	981.852
LD_LD_fish3	12	19.965	36.465	23	2512.03	19.965	35.97	23	3138.89	19.47	35.145	22	2450.96	19.168	35.227	19	2879.72
LD_LD_fish3	14	16.005	45.87	20	1137.38	15.538	44.908	21	1822.55	17.297	45.788	24	1217.07	16.748	44.797	22	1865.32
LD_LD_fish3	18	9.57	36.96	22	2159.94	9.57	35.805	20	3064.87	11.715	36.795	19	3154.56	11.688	35.667	19	3523.03
LD_LD_fish3	21	18.617	41.718	23	2192.24	21.12	43.395	23	2971.07	20.46	41.91	23	2921.93	19.938	42.818	24	2961.02
LD_LD_fish3	22	24.915	27.72	18	1199.38	22.027	29.948	18	1556.31	20.79	29.535	20	1479.88	22.137	29.508	18	1614.67
LD_LD_fish3	29	60.39	33.33	37	1050.3	60.088	33.688	37	1348.99	60.197	33.798	38	851.65	61.71	32.835	36	1120.8
LD_LD_fish3	116	5.638	43.367	21	581.375	6.188	42.598	20	1016.5	6.188	42.598	20	736.069	6.848	41.828	19	897.65
LD_LD_fish3	117	44.468	30.608	16	760.979	43.808	30.277	15	1143.15	43.065	30.36	15	1016.11	43.697	29.727	16	1218.46
LD_LD_fish3	118	54.917	46.998	41	655.501	54.945	45.045	41	1265.02	54.45	46.86	41	916.669	53.267	43.477	41	1240.58
LD_LD_fish3	119	40.178	28.958	27	1099.35	40.617	28.848	26	1271.36	37.648	29.288	27	1242.22	38.968	28.298	28	1620.35
LD_LD_fish3	120	61.517	39.188	43	459.404	62.948	38.088	42	852.64	63.167	39.408	42	561.327	64.157	39.078	42	712.605
LD_LD_fish3	121	48.428	23.128	35	791.414	50.407	20.818	36	1163.88	48.648	22.797	35	844.083	48.648	20.707	34	1034.01
LD_LD_fish3	122	73.178	25.988	31	373.824	70.757	27.638	31	758.799	73.067	25.328	31	564.467	72.517	27.087	31	652.861
LD_LD_fish3	123	70.427	33.028	30	287.679	69.547	33.138	30	708.549	74.278	30.277	32	482.629	73.948	31.378	31	649.214
LD_LD_fish3	124	73.288	38.418	30	266.652	73.067	37.208	30	646.407	75.377	34.678	32	488.745	75.377	36.218	31	778.71
LD_LD_fish3	125	48.977	52.608	35	848.405	49.335	52.965	37	1153.83	50.188	52.498	37	704.713	49.307	51.838	37	850.887
LD_LD_fish3	126	58.547	24.668	32	458.224	58.438	26.098	33	720.579	57.227	24.668	33	437.39	57.778	24.888	32	756.649
LD_LD_fish3	127	66.138	23.787	32	348.061	65.698	23.238	32	734.48	66.468	21.808	33	390.969	70.318	20.158	32	553.77
LD_LD_fish3	128	42.048	43.038	19	1147.89	41.168	42.928	18	1689.87	39.738	40.837	20	1000.86	40.288	41.058	19	1339.79
LD_LD_fish3	129	31.598	40.617	18	818.7	31.268	42.048	19	1302.05	31.707	39.188	20	764.438	29.398	41.498	20	916.31
LD_LD_fish3	130	48.758	27.308	15	470.008	48.428	27.638	16	906.45	47.987	25.107	18	931.66	48.208	24.888	18	1324.44
LD_LD_fish3	131	42.598	24.668	18	656.561	39.848	24.998	15	971.77	42.157	21.477	18	697.714	41.498	21.038	17	918.902
LD_LD_fish3	132	37.208	25.328	15	726.743	33.688	25.658	15	933.089	34.678	24.558	15	741.942	35.117	23.787	16	1019.78
LD_LD_fish3	133	56.128	43.038	25	539.86	53.267	43.588	24	1231.91	54.258	43.697	24	732.531	54.698	43.258	23	1056.42
LD_LD_fish3	134	61.188	42.048	25	590.177	59.648	41.938	24	938.333	60.308	42.048	25	652.681	59.648	41.278	22	718.467
LD_LD_fish3	135	65.368	41.168	23	392.004	64.597	42.598	23	689.934	64.817	41.388	23	548.755	64.708	41.278	22	831.078
LD_LD_fish3	136	27.638	25.328	25	1151.52	27.638	24.888	25	1379.44	27.638	24.668	25	985.858	28.188	25.988	26	1340.55
LD_LD_fish3	137	67.787	21.367	25	370.416	67.237	20.818	25	864.968	67.018	20.818	24	579.325	67.237	21.367	25	695.686
LD_LD_fish3	138	67.237	26.208	20	344.877	66.797	26.098	20	813.298	66.578	24.888	20	653.111	66.797	25.658	21	728.894
LD_LD_fish3	139	40.288	50.518	30	598.53	37.428	50.518	30	826.85	38.638	50.848	30	520.863	40.508	50.627	31	750.401
LD_LD_fish3	140	24.447	24.117	27	1045.23	25.08	23.265	27	1226.71	23.787	23.348	25	1115.88	25.328	23.568	25	1206.84
LD_LD_fish3	143	66.358	34.458	40	535.696	65.918	34.128	40	822.168	65.147	34.017	40	551.645	67.127	31.928	40	615.118
LD_LD_fish3	144	54.367	31.928	40	703.009	56.458	32.808	41	863.763	55.578	33.468	40	504.921	56.678	32.697	40	553.748
LD_LD_fish3	145	60.088	46.998	40	476.15	59.867	46.228	40	747.858	59.428	46.998	40	490.157	59.538	44.908	40	589.509
LD_LD_fish3	146	62.728	44.468	40	570.992	62.837	43.148	40	775.253	63.828	44.797	40	490.464	63.498	44.027	40	547.926
LD_LD_fish3	147	41.388	50.297	34	410.858	40.508	49.748	34	720.023	39.958	48.648	34	637.77	39.958	47.548	34	783.955
LD_LD_fish3	148	63.608	17.408	31	338.385	63.058	18.288	31	584.899	61.958	18.398	31	433.669	61.958	15.977	31	518.328
LD_LD_fish3	149	62.617	24.668	32	360.451	62.288	24.998	31	654.593	62.948	24.338	31	464.229	62.398	23.568	31	531.002

## Sheet: Table I
Table I. Single-cell tracing result of nr1d1:VNP cells in the pineal gland from 6.0dpf to 7.5dpf under LD_DD condition (fish were transferred to DD at 5.5dpf) based on the two-photon imaging of the pineal gland.
fishID	TrackID	PositionX.6dpf	PositionY.6dpf	PositionZ.6dpf	Intensity.6dpf	PositionX.6.5dpf	PositionY.6.5dpf	PositionZ.6.5dpf	Intensity.6.5dpf	PositionX.7dpf	PositionY.7dpf	PositionZ.7dpf	Intensity.7dpf	PositionX.7.5dpf	PositionY.7.5dpf	PositionZ.7.5dpf	Intensity.7.5dpf
LD_DD_fish1	0	37.125	47.19	24	1603.51	36.795	47.355	26	2459.51	36.768	46.998	25	2085.35	36.3	46.695	26	1675.66
LD_DD_fish1	1	36.795	37.125	21	934.564	37.95	38.775	22	1224.24	38.088	37.428	21	750.99	37.977	38.748	21	764.092
LD_DD_fish1	3	24.778	46.778	19	585.51	25.74	46.695	22	975.802	24.887	46.887	22	590.725	25.547	47.328	22	650.367
LD_DD_fish1	4	56.76	42.735	42	1807.53	56.788	42.597	41	2758.07	57.75	43.395	41	2407.37	56.018	42.597	41	2402.54
LD_DD_fish1	7	62.398	29.067	42	1080.6	61.408	28.188	42	1900.75	61.71	28.215	40	1594.32	61.188	28.188	39	1505.36
LD_DD_fish1	8	72.765	37.62	37	1109.16	73.92	36.3	38	1676.03	73.755	34.98	38	1151.42	72.958	36.108	38	999.08
LD_DD_fish1	9	26.235	24.255	22	2328.79	27.418	24.778	24	3337.03	29.04	23.76	24	2757.45	29.838	22.798	25	2458.49
LD_DD_fish1	10	53.047	25.108	38	1156.09	52.47	27.39	37	2166.9	52.635	27.885	37	1770.49	51.81	27.06	36	1757.97
LD_DD_fish1	11	68.97	25.74	37	1170.42	67.815	25.575	38	1630.3	68.118	24.887	38	1181.44	67.815	25.08	36	1251.27
LD_DD_fish1	12	43.038	45.567	37	953.334	43.56	47.355	36	1527.71	44.055	47.355	36	1226.07	44.907	45.237	36	1093.52
LD_DD_fish1	13	35.97	27.885	32	1209.58	35.888	28.298	33	1841.05	35.145	29.7	32	1424.2	35.475	29.535	33	1491.94
LD_DD_fish1	14	42.378	22.577	34	1346.03	42.927	23.237	35	1896.32	42.57	23.43	34	1399.37	42.735	23.76	34	1312.58
LD_DD_fish1	15	46.365	24.09	27	921.734	46.008	25.217	28	1645.46	46.117	24.338	27	1256.54	46.448	25.768	27	1148.53
LD_DD_fish1	20	30.718	45.348	17	1885.65	31.68	45.54	19	2976.79	32.367	45.237	19	2513.45	31.158	46.778	18	1860.53
LD_DD_fish1	50	31.35	22.605	26	1001.69	30.608	26.098	28	1658.52	32.478	25.438	27	1398.25	34.788	24.668	28	1637.06
LD_DD_fish1	53	46.227	50.188	37	717.017	46.998	50.957	37	1128.29	47.548	50.518	37	866.292	47.548	49.088	35	1009.7
LD_DD_fish1	54	47.438	48.758	32	880.881	47.768	46.998	31	1360.27	47.657	47.768	30	1108.48	47.438	47.547	31	1218.48
LD_DD_fish1	55	45.348	34.128	36	712.619	45.237	33.688	36	1291.61	44.385	35.145	36	1035.61	44.88	34.815	35	1166.52
LD_DD_fish1	56	51.617	59.867	31	654.562	51.178	59.538	29	784.27	49.858	58.988	30	605.988	48.648	58.988	31	577.053
LD_DD_fish1	57	49.528	19.828	31	559.817	50.078	20.488	31	975.303	50.078	19.387	30	770.378	50.188	21.367	30	947.169
LD_DD_fish1	58	42.927	18.398	32	723.948	43.038	18.838	33	871.669	42.378	19.058	33	601.488	42.708	18.727	33	592.289
LD_DD_fish1	59	54.917	46.338	41	673.553	54.808	45.458	38	1126.59	55.248	47.328	37	758.453	55.798	45.788	34	951.52
LD_DD_fish1	60	62.728	43.257	38	891.551	63.388	43.477	37	1133.88	63.608	42.157	37	766.923	63.278	42.708	37	587.705
LD_DD_fish1	61	39.627	30.387	19	582.043	40.178	32.367	19	794.511	39.518	31.268	19	532.759	39.297	31.158	19	560.97
LD_DD_fish1	62	59.098	19.608	35	579.393	57.557	21.148	34	946.619	56.568	21.148	33	618.696	56.348	21.148	33	643.099
LD_DD_fish1	63	64.267	18.617	36	559.944	62.728	19.608	36	852.623	61.958	18.288	34	491.198	62.398	19.168	34	529.94
LD_DD_fish1	64	71.858	43.808	38	513.365	72.847	42.708	38	862.963	72.188	40.398	36	728.684	72.297	41.718	39	675.87
LD_DD_fish1	65	68.888	47.768	38	563.37	69.3	47.19	37	890.308	70.208	46.448	36	642.11	68.778	47.328	35	612.897
LD_DD_fish1	66	60.418	54.038	39	432.316	60.197	52.388	39	675.949	60.858	52.388	39	484.933	60.527	54.148	39	491.196
LD_DD_fish1	67	65.038	52.168	39	556.608	65.175	50.49	39	827.366	65.698	49.968	39	559.241	63.828	51.508	39	509.781
LD_DD_fish1	68	52.828	53.488	29	611.57	52.305	53.295	30	858.492	52.168	52.608	29	592.181	51.947	53.158	29	648.582
LD_DD_fish1	69	34.788	30.608	18	421.895	35.117	32.258	18	704.902	33.468	30.938	18	546.344	33.358	31.047	19	531.163
LD_DD_fish1	70	71.968	30.828	39	487.317	72.078	29.948	38	756.479	72.078	29.178	39	450.158	71.638	30.277	39	444.64
LD_DD_fish1	71	67.568	39.078	27	620.097	69.108	37.428	28	887.812	68.998	38.088	29	669.665	69.547	36.987	29	726.277
LD_DD_fish1	72	62.178	40.398	30	834.427	64.047	39.297	29	1294.83	63.278	39.738	30	899.813	63.388	39.188	29	762.802
LD_DD_fish1	73	56.458	39.078	30	752.406	58.08	38.775	30	1139.08	56.678	38.748	30	768.164	56.788	38.748	32	934.732
LD_DD_fish1	74	32.258	32.367	31	445.222	33.248	34.128	31	631.379	32.808	34.788	31	502.434	32.808	34.128	32	554.69
LD_DD_fish1	75	48.538	16.527	34	421.241	47.878	16.527	35	622.934	47.878	15.867	34	447.885	47.657	16.527	34	514.213
LD_DD_fish1	76	51.617	34.678	17	480.996	53.267	34.458	18	760.049	52.718	34.568	19	603.419	54.148	34.458	18	524.623
LD_DD_fish1	77	38.528	50.848	33	621.759	38.968	47.438	34	828.256	38.528	49.528	34	577.992	38.968	49.528	34	622.954
LD_DD_fish1	78	43.698	37.208	16	536.941	44.468	37.977	17	847.126	43.808	35.888	17	622.095	44.138	37.648	17	556.351
LD_DD_fish2	0	35.475	43.725	13	1158.02	35.145	43.395	13	1557.86	35.008	44.468	14	1001.09	35.778	43.918	14	1840.27
LD_DD_fish2	2	34.898	40.398	10	875.372	34.568	39.408	10	948.52	35.117	41.388	10	835.087	35.227	41.058	12	1386.09
LD_DD_fish2	4	41.278	39.078	29	510.975	40.398	39.078	29	738.439	40.728	39.408	29	332.59	39.848	41.498	27	615.917
LD_DD_fish2	7	22.44	26.73	19	1895.32	20.598	27.638	19	2956.08	22.275	27.555	19	2059.87	21.615	26.565	18	2648.97
LD_DD_fish2	10	31.268	25.878	27	954.447	32.038	25.328	26	1356.03	31.598	25.548	26	879.887	31.268	25.658	25	1691.29
LD_DD_fish2	12	40.26	45.705	21	1826.89	39.6	46.365	20	2229.08	39.518	46.008	22	1614.63	39.627	45.238	22	2500.81
LD_DD_fish2	16	51.15	28.71	33	666.282	51.15	27.885	34	712.212	51.975	29.535	33	674.862	52.14	29.7	32	910.928
LD_DD_fish2	19	28.518	25.658	19	2694.45	28.628	25.988	20	3167.06	28.38	25.41	20	2248.77	28.215	26.235	21	2996.74
LD_DD_fish2	20	31.68	28.38	18	1524.22	31.185	28.71	17	1892.22	29.865	29.37	18	1168.18	30.168	28.518	17	1927.08
LD_DD_fish2	25	19.14	47.025	12	674.361	17.655	46.53	11	1199.3	18.948	46.558	11	924.933	18.838	46.558	12	1749.22
LD_DD_fish2	27	45.54	47.355	23	681.249	44.055	46.695	24	1029.1	44.578	46.117	24	553.565	43.588	45.898	24	919.462
LD_DD_fish2	73	36.768	35.998	8	691.388	38.638	35.117	8	1039.81	38.307	36.438	8	915.126	36.768	34.238	9	1342.45
LD_DD_fish2	74	44.908	41.168	28	871.615	43.038	41.058	28	1217.44	44.385	39.105	28	922.401	44.468	38.968	26	1311.52
LD_DD_fish2	75	71.528	33.688	18	267.212	70.318	34.458	19	564.506	70.757	34.678	19	390.169	70.208	34.347	19	704.919
LD_DD_fish2	76	64.708	25.988	30	393.023	66.578	25.767	29	882.513	65.368	25.218	32	391.831	66.248	25.767	32	703.935
LD_DD_fish2	77	40.508	21.038	28	485.893	41.058	21.698	27	588.409	42.048	22.137	29	263.985	42.488	24.008	28	551.869
LD_DD_fish2	78	55.578	26.978	32	373.853	55.468	27.087	33	553.047	55.578	26.538	33	313.641	57.008	26.538	33	660.633
LD_DD_fish2	79	58.768	31.488	33	272.579	56.568	33.688	33	394.84	57.448	32.697	33	235.396	58.438	33.907	33	384.163
LD_DD_fish2	80	46.448	29.067	32	408.142	45.347	29.288	30	531.184	45.568	29.838	32	308.791	46.337	30.058	32	521.886
LD_DD_fish2	81	58.547	44.908	29	149.279	57.008	45.017	29	348.603	57.227	43.697	29	158.748	57.888	45.458	29	432.648
LD_DD_fish2	82	29.067	47.218	21	346.702	28.958	45.238	21	646.077	28.738	46.008	21	361.613	28.407	46.228	21	742.436
LD_DD_fish2	83	33.907	47.878	21	358.718	33.468	47.657	21	381.935	34.017	47.987	21	225.716	34.017	47.438	22	418.943
LD_DD_fish2	84	65.147	31.928	29	256.789	64.267	32.478	29	423.036	64.597	30.828	29	263.914	65.478	31.598	29	513.325
LD_DD_fish2	85	67.678	42.928	30	200.611	66.248	43.148	29	446.059	66.578	41.388	30	196.115	66.248	43.588	30	403.096
LD_DD_fish2	86	72.628	36.108	26	479.282	71.94	37.29	26	805.323	72.078	37.538	27	441.336	71.198	37.648	27	775.914
LD_DD_fish2	87	27.858	31.158	25	546.114	27.418	31.488	25	819.055	27.968	32.367	25	568.612	27.198	32.918	23	906.339
LD_DD_fish2	88	46.117	25.988	25	374.3	47.19	25.575	25	796.853	46.117	25.878	23	354.852	47.328	27.087	23	678.257
LD_DD_fish2	89	70.757	42.048	22	260.711	69.877	44.138	22	437.395	70.868	43.258	22	184.872	70.978	45.128	22	403.332
LD_DD_fish2	90	59.428	44.138	16	272.235	60.418	44.358	16	651.861	60.088	44.688	16	338.241	60.225	44.22	15	743.817
LD_DD_fish2	91	41.388	41.498	15	1156.83	42.707	40.728	14	1251.28	41.168	41.718	15	884.072	41.938	41.938	15	1296.32
LD_DD_fish2	92	58.328	32.808	12	432.736	58.218	32.918	14	773.36	59.538	32.478	14	515.959	58.328	31.818	13	828.231
LD_DD_fish2	93	64.047	35.008	13	322.042	64.047	35.558	14	677.699	64.157	35.337	15	348.156	63.608	33.688	15	678.211
LD_DD_fish2	94	53.378	34.568	13	234.762	52.718	34.568	14	482.252	52.388	36.108	14	203.569	52.168	36.438	14	497.859
LD_DD_fish2	96	53.267	38.638	32	380.097	51.617	40.068	32	408.579	52.718	38.858	32	263.516	52.938	40.728	31	428.674
LD_DD_fish2	97	57.227	40.728	32	239.688	56.237	40.068	32	362.687	57.338	38.088	32	199.179	57.668	39.738	31	372.632
LD_DD_fish2	98	39.627	30.828	31	351.809	38.638	30.608	30	611.274	39.738	32.038	31	313.948	40.617	30.498	31	507.372
LD_DD_fish2	99	16.527	28.188	15	593.467	14.658	28.628	15	877.682	15.098	30.608	15	508.897	15.098	30.058	14	935.261
LD_DD_fish2	100	29.178	46.337	14	491.45	29.508	46.337	15	754.426	29.178	47.328	16	270.077	28.848	46.888	16	675.994
LD_DD_fish2	101	24.558	47.438	15	316.216	24.558	47.987	15	548.359	24.338	47.987	16	192.848	24.228	47.108	15	571.09
LD_DD_fish2	102	69.547	30.718	29	213.165	70.757	28.628	29	102.375	70.868	27.638	28	260.618	69.767	27.858	28	494.989
LD_DD_fish2	103	38.418	27.198	17	590.93	39.6	27.72	17	867.274	39.738	27.858	15	516.76	38.858	27.638	16	895.385
LD_DD_fish2	104	49.088	34.017	31	179.511	49.858	34.238	31	310.713	48.758	34.238	31	154.615	50.627	35.117	31	320.005
LD_DD_fish3	0	25.767	25.767	25	2504.8	27.747	25.218	24	3309.3	26.868	29.067	23	3161.16	26.868	28.628	23	3366.34
LD_DD_fish3	1	31.047	26.868	32	2379.28	31.047	24.998	31	3347.73	31.515	26.07	31	3202.15	31.35	27.06	31	3283.27
LD_DD_fish3	2	57.448	60.527	36	2522.09	57.255	60.39	35	2815.47	55.935	60.39	38	3113.86	56.1	61.545	37	3356.44
LD_DD_fish3	3	61.297	54.038	38	3332.12	63.167	53.928	38	3519.7	60.527	54.258	38	3386.62	60.858	54.038	38	3609.57
LD_DD_fish3	5	50.407	61.738	35	1119.54	49.968	61.188	34	1525.26	50.627	59.867	33	1262.88	50.49	59.895	32	1308.38
LD_DD_fish3	6	71.445	56.925	38	840.897	71.28	57.75	37	1320.04	70.29	58.08	37	1017.13	69.795	57.915	36	1277.08
LD_DD_fish3	7	45.375	38.445	40	2250.39	44.688	39.738	40	3157.25	45.347	38.858	42	3017.63	45.678	39.297	41	3336.73
LD_DD_fish3	8	51.288	23.678	42	1153.79	52.498	22.797	41	1672.95	52.14	22.77	42	995.188	51.645	23.76	41	1132.63
LD_DD_fish3	9	32.478	22.358	22	2328.91	32.587	21.367	22	3333.24	30.058	22.358	20	3307.81	30.498	22.578	21	3377.39
LD_DD_fish3	10	32.148	44.908	23	1556.22	32.258	44.688	25	2449.27	31.818	44.358	23	2210.43	30.387	41.058	25	2692.47
LD_DD_fish3	11	34.788	54.917	31	2237.49	34.458	55.907	31	2601.06	36.547	56.018	33	3004.25	37.95	56.595	33	3061.8
LD_DD_fish3	16	73.59	48.345	44	1092.78	72.27	47.85	44	1579.03	74.415	48.345	45	1186.96	74.608	47.878	45	1018.49
LD_DD_fish3	17	30.195	52.14	29	1217.93	31.185	51.645	31	1900.5	32.175	53.46	31	1928.55	33.33	54.45	31	2254.19
LD_DD_fish3	19	71.94	52.305	44	989.764	72.765	51.15	45	1407.44	73.59	50.82	43	1180.91	69.988	48.758	46	1549.66
LD_DD_fish3	23	52.718	40.068	41	1541.88	53.708	40.068	40	2965.8	52.718	41.718	40	3026.51	53.928	40.178	42	2891.59
LD_DD_fish3	24	55.688	41.718	42	797.338	56.43	42.24	43	1408.54	58.877	42.268	43	1283.14	59.07	41.25	43	1778.32
LD_DD_fish3	26	34.238	48.098	28	1653.97	34.98	48.51	29	2428.93	35.227	49.637	30	2689.95	34.788	49.418	30	2936.41
LD_DD_fish3	28	18.068	45.017	22	716.758	19.058	43.148	24	1103.48	18.838	45.017	24	851.441	18.838	44.908	24	1076.31
LD_DD_fish3	99	46.228	60.088	36	647.47	47.108	59.428	33	1222.24	46.778	60.418	33	735.035	46.86	60.72	34	1070.5
LD_DD_fish3	101	73.288	33.028	44	500.99	72.93	33.99	44	1033.57	73.067	33.798	45	831.395	73.288	35.008	45	1012.11
LD_DD_fish3	102	72.188	39.848	44	725.917	72.6	39.435	44	1270.67	74.828	40.728	44	1178.8	74.415	41.745	45	1154.72
LD_DD_fish3	103	49.528	37.867	40	710.305	49.637	39.408	39	1751.04	49.748	39.078	42	1161.37	49.968	38.748	41	1587.42
LD_DD_fish3	104	49.858	48.538	30	1086.96	50.655	48.675	31	1328.95	50.518	48.538	31	1003.6	50.738	48.318	30	1003.83
LD_DD_fish3	105	64.047	39.297	42	430.589	62.728	38.638	42	925.261	62.617	39.297	42	687.443	62.865	38.775	42	917.151
LD_DD_fish3	106	43.588	31.928	33	1162.23	43.697	32.478	33	1996.79	41.278	33.688	35	2170.25	41.085	33.66	34	2476.53
LD_DD_fish3	107	38.858	45.238	29	810.514	39.765	44.055	28	1209.97	39.958	45.458	28	1066.14	39.848	44.688	28	1432.18
LD_DD_fish3	108	67.018	24.447	43	933.26	66.33	24.255	42	2068.4	67.32	25.575	43	1951.1	67.485	25.575	42	2445.84
LD_DD_fish3	109	24.668	24.008	19	1433.61	23.1	25.575	18	1669.87	21.038	26.318	18	956.008	23.1	26.565	17	1294.97
LD_DD_fish3	110	58.877	24.558	39	893.727	58.218	24.338	38	1525.07	59.07	25.41	39	1457.89	59.565	24.255	38	1321.77
LD_DD_fish3	111	26.427	41.388	25	2165.89	27.638	40.068	25	3074.56	26.565	40.92	24	3155.45	26.538	38.418	24	3321.2
LD_DD_fish3	112	53.928	27.747	41	878.171	53.295	30.525	39	1199.57	53.295	30.36	41	930.39	53.625	29.865	41	1467.22
LD_DD_fish3	113	35.008	32.587	21	850.586	34.458	31.928	21	1520.71	32.505	34.32	23	1756.82	32.34	34.485	23	1688.16
LD_DD_fish3	114	27.528	47.328	28	808.081	28.958	47.657	28	1479.96	29.398	48.428	28	879.405	29.398	48.208	27	1247.24
LD_DD_fish3	115	38.528	13.008	29	716.745	39.27	13.53	28	998.942	40.288	12.678	29	487.738	40.068	11.908	29	577.868
LD_DD_fish3	116	36.987	23.018	30	844.602	38.968	22.248	30	1625.57	37.977	22.358	30	1076.94	38.528	22.248	31	1703.94
LD_DD_fish3	117	40.728	25.767	31	919.004	41.745	25.74	31	1502.78	40.398	25.988	30	897.739	41.278	27.308	31	1234.87
LD_DD_fish3	118	45.238	24.998	31	702.232	46.365	24.255	30	1272.62	44.468	25.767	30	837.704	45.705	24.42	29	1201.91
LD_DD_fish3	119	36.547	27.638	26	805.282	37.867	27.418	26	1384.67	36.878	28.188	23	745.891	38.088	27.858	24	1257.64
LD_DD_fish3	120	49.088	19.387	25	376.461	49.748	17.738	25	816.678	47.768	18.288	25	654.962	48.428	18.068	24	856.39
LD_DD_fish3	121	53.928	44.578	35	898.379	53.488	43.918	33	1643.65	52.168	43.808	32	1374.26	51.838	42.377	32	1487.08
LD_DD_fish3	122	37.758	47.328	36	701.331	39.408	46.888	35	1265.66	39.738	46.998	35	1097.73	39.958	46.337	34	1451.12
LD_DD_fish3	123	74.278	32.808	37	560.759	74.085	30.69	37	965.333	73.508	31.818	39	900.874	72.93	32.505	36	1157.43
LD_DD_fish3	124	77.138	38.198	40	642.711	75.707	38.198	39	1206.26	75.598	39.078	39	1088.3	75.487	39.078	38	1161.54
LD_DD_fish3	125	45.678	19.498	39	747.402	46.117	20.047	38	1333.81	45.898	20.047	38	954.971	44.797	19.608	38	1059.67
LD_DD_fish3	126	43.258	24.998	39	767.34	43.808	27.198	39	1301.1	42.377	24.338	38	957.801	41.91	24.255	38	1189.46
LD_DD_fish3	127	15.647	34.347	19	530.682	14.85	34.155	20	929.975	16.088	32.918	20	448.278	15.208	33.248	20	545.811
LD_DD_fish3	128	34.347	42.707	20	1119.35	34.98	42.24	21	1735.25	36.768	40.728	20	887.18	37.95	39.435	20	985.851
LD_DD_fish3	129	37.648	39.518	21	814.693	38.445	39.6	22	1259.97	41.278	38.307	22	840.464	41.828	36.547	21	948.496
LD_DD_fish3	130	56.898	38.088	28	673.67	58.877	36.768	27	1153.49	57.557	37.428	28	1063.37	58.658	36.657	27	1418.55
LD_DD_fish3	131	64.597	32.808	27	230.25	66.138	33.248	27	556.781	63.498	33.138	27	334.138	64.928	32.587	26	698.54
LD_DD_fish3	132	69.877	46.337	40	507.767	68.778	46.008	39	1100.76	68.448	46.778	39	727.695	68.558	46.667	39	1211.8
LD_DD_fish3	133	65.698	49.198	40	799.951	64.047	48.428	40	1371.36	64.597	48.428	41	862.888	64.597	47.987	42	971.673
LD_DD_fish3	134	59.758	18.288	30	531.266	61.188	17.738	29	1042.95	58.547	18.948	30	977.847	59.208	17.848	30	1325.67
LD_DD_fish3	135	62.837	21.918	35	441.739	62.508	21.698	34	875.768	62.288	22.468	36	776.383	63.855	21.45	36	1248.59
LD_DD_fish3	136	70.648	18.948	32	184.558	71.198	18.727	32	479.749	69.328	19.387	32	378.545	68.778	19.608	32	707.292
LD_DD_fish3	137	46.117	35.337	27	492.599	47.218	34.017	27	819.975	46.008	35.117	27	722.897	47.438	34.017	27	1087.72
LD_DD_fish3	138	49.198	27.858	27	208.447	49.418	27.858	27	922.606	48.428	28.628	26	692.283	49.198	28.407	26	837.239
LD_DD_fish3	139	55.138	49.198	31	372.899	56.128	48.977	31	753.803	55.358	48.977	31	632.507	56.018	48.318	31	910.918
LD_DD_fish3	140	57.888	27.308	43	1021.34	57.227	29.178	42	1233.05	57.998	27.087	42	1249.31	57.778	28.078	42	1362.44
LD_DD_fish3	141	59.867	23.898	47	648.337	61.71	24.42	47	1174.1	61.958	22.908	47	787.016	61.215	24.255	47	1263.68
LD_DD_fish3	142	70.208	23.568	46	585.497	70.097	23.128	46	993.183	70.868	22.578	48	504.43	70.208	24.777	48	568.64
LD_DD_fish3	143	45.347	39.188	25	450.929	46.008	38.858	26	972.142	44.138	39.518	27	537.049	44.688	38.088	25	1004.83
LD_DD_fish3	144	51.398	33.688	27	235.918	52.058	33.688	26	507.982	50.627	35.117	25	503.255	51.947	34.238	24	850.531
LD_DD_fish3	145	58.768	31.158	46	669.37	59.318	32.367	47	1297.64	59.428	31.158	47	846.887	58.245	31.515	47	1341.02
LD_DD_fish3	146	64.378	58.768	40	352.829	63.938	58.438	41	652.961	63.498	58.218	41	213.476	63.718	58.877	41	536.361
LD_DD_fish3	147	21.367	48.868	27	409.962	23.128	47.328	27	954.96	23.678	48.428	26	614.144	24.447	47.548	26	844.957
LD_DD_fish3	148	20.927	49.528	24	595.742	18.15	48.345	21	972.011	18.178	48.098	21	859.337	18.948	48.318	20	1188.21
LD_DD_fish3	149	41.498	60.088	32	494.282	42.488	59.318	32	664.549	42.488	60.418	32	292.412	42.377	59.648	33	301.995
LD_DD_fish3	150	56.458	20.818	35	478.178	56.237	21.367	34	936.506	56.128	21.698	35	689.891	56.898	20.598	34	832.089
LD_DD_fish3	151	73.508	51.727	35	672.856	70.978	51.727	35	1079.8	69.877	51.838	34	698.35	69.328	52.608	33	907.504
LD_DD_fish3	152	75.598	21.477	36	293.199	75.157	20.158	35	498.203	74.498	20.598	35	484.467	73.397	20.488	32	540.628

## Sheet: Table J
Table J. Single-cell tracing result of nr1d1:VNP cells in the pineal gland imaged every 2 hours under DD condition based on the two-photon imaging in the pineal gland.
FishID	TrackID	PositionX.CT1	PositionY.CT1	PositionZ.CT1	Intensity.CT1	PositionX.CT3	PositionY.CT3	PositionZ.CT3	Intensity.CT3	PositionX.CT5	PositionY.CT5	PositionZ.CT5	Intensity.CT5	PositionX.CT7	PositionY.CT7	PositionZ.CT7	Intensity.CT7	PositionX.CT9	PositionY.CT9	PositionZ.CT9	Intensity.CT9	PositionX.CT11	PositionY.CT11	PositionZ.CT11	Intensity.CT11	PositionX.CT13	PositionY.CT13	PositionZ.CT13	Intensity.CT13	PositionX.CT15	PositionY.CT15	PositionZ.CT15	Intensity.CT15	PositionX.CT17	PositionY.CT17	PositionZ.CT17	Intensity.CT17	PositionX.CT19	PositionY.CT19	PositionZ.CT19	Intensity.CT19	PositionX.CT21	PositionY.CT21	PositionZ.CT21	Intensity.CT21	PositionX.CT23	PositionY.CT23	PositionZ.CT23	Intensity.CT23
DD.fish5	3	38.94	12.87	33	569.515	37.62	14.025	33	494.413	37.95	13.695	32	471.348	37.125	12.705	32	420.807	36.795	13.695	32	449.8	37.455	13.2	31	452.784	36.96	14.025	32	424.478	36.795	14.19	31	415.205	37.373	14.603	31	398.687	36.795	15.015	31	361.022	37.208	15.098	31	368.395	36.795	15.675	32	375.683
DD.fish5	5	38.115	36.795	39	368.79	37.62	36.795	39	367.101	37.455	37.29	39	397.56	37.125	36.135	39	415.844	37.29	35.64	40	407.663	37.043	36.053	39	423.484	37.208	35.558	39	447.264	37.043	35.393	40	441.672	36.548	36.218	39	448.578	35.97	36.63	38	429.23	35.723	37.208	38	385.054	36.465	37.29	38	386.946
DD.fish5	8	63.525	21.285	53	344.732	64.845	21.12	52	333.526	65.01	20.955	53	343.356	65.34	20.79	53	349.091	65.505	19.305	53	367.496	64.845	20.625	53	398.523	65.175	20.13	53	405.64	65.01	20.955	54	425.607	64.02	21.12	54	415.274	63.855	21.12	54	454.379	64.02	21.12	53	427.164	63.36	21.12	53	402.698
DD.fish5	11	58.823	15.923	53	563.812	58.905	16.335	52	502.368	59.813	14.933	51	466.788	60.72	14.19	51	490.857	61.05	13.695	51	546.848	60.555	14.355	52	620.678	60.06	14.19	52	626.812	59.895	13.86	52	637.202	58.74	13.53	52	698.712	59.235	13.695	52	712.388	58.988	13.613	52	691.483	57.915	14.355	52	713.369
DD.fish5	22	46.365	25.905	31	508.708	46.2	27.225	31	443.761	45.21	28.05	30	421.201	45.375	28.71	30	455.069	45.375	28.875	30	483.43	46.2	29.04	30	474.671	46.53	28.875	29	471.972	46.86	28.545	30	476.368	45.788	27.473	30	511.81	46.283	27.803	28	518.232	47.685	28.05	29	483.919	47.933	29.288	30	497.213
DD.fish5	29	28.215	9.735	34	425.418	26.565	10.56	33	368.573	27.39	10.065	34	366.923	26.73	10.395	34	392.962	26.4	9.9	33	422.795	27.225	10.395	33	464.189	26.565	9.9	34	447.391	28.38	9.9	34	454.063	27.885	9.24	34	437.182	27.885	8.91	33	426.14	27.885	7.92	33	395.234	27.225	7.92	33	368.94
DD.fish5	41	53.13	11.055	44	407.689	52.965	9.9	44	331.767	53.46	8.58	45	334.89	53.79	8.085	45	344.115	53.955	8.415	46	336.808	54.285	9.075	45	368.654	53.46	8.58	45	361.177	52.965	10.56	45	374.238	53.46	9.405	45	372.18	54.285	8.58	45	360.024	52.965	8.91	44	342.887	53.46	9.57	44	344.154
DD.fish5	50	22.275	42.405	23	481.659	23.265	43.56	23	447.245	22.77	43.065	21	441.225	20.625	42.9	21	425.2	20.79	42.57	21	442.27	21.285	43.065	21	461.449	21.78	43.395	21	451.871	21.78	42.735	22	452.483	21.78	41.58	22	437.834	20.625	41.415	20	390.261	21.12	39.765	20	393.308	21.45	40.755	21	401.112
DD.fish5	53	19.965	24.09	26	283.483	19.965	24.75	26	262.999	19.305	23.265	25	279.443	19.635	22.77	25	286.99	19.635	23.925	25	317	19.965	23.43	25	347.145	19.14	23.925	25	359.474	19.305	23.76	25	359.904	19.305	23.265	25	329.052	18.48	21.945	24	318.478	19.8	22.44	25	303.264	18.315	23.1	25	307.068
DD.fish5	62	40.755	29.04	28	453.215	41.085	29.04	28	376.29	41.085	28.71	28	362.063	39.765	28.215	26	383.319	41.085	28.38	26	421.588	41.745	31.02	27	389.754	40.26	28.875	26	415.869	40.92	29.865	26	422.761	40.095	29.205	26	396.846	39.27	28.875	25	407.62	39.6	29.865	26	389.528	40.755	30.195	27	389.101
DD.fish5	94	59.565	33	48	466.817	59.565	32.835	47	410.123	60.06	33	48	436.162	59.73	32.505	48	432.783	59.73	31.515	47	440.626	59.895	32.01	47	489.509	59.895	32.175	47	513.536	59.73	32.34	47	536.464	58.905	32.01	47	559.659	59.235	32.01	47	563.267	59.235	31.185	47	574.441	60.225	31.515	46	647.092
DD.fish5	110	49.335	35.475	37	942.407	49.665	35.475	37	853.442	50.985	35.64	38	856.98	50.655	35.97	38	914.857	51.315	36.3	38	919.188	50.325	36.795	37	965.123	50.16	36.465	38	982.283	49.5	36.135	38	996.299	49.335	36.3	38	1032.15	49.665	36.465	37	1099.81	48.84	36.465	36	1045.97	49.335	37.29	37	1117.47
DD.fish5	120	23.1	10.56	30	319.665	21.45	11.88	30	264.419	22.275	11.385	30	269.223	23.348	10.808	30	330.757	23.678	10.643	30	380.174	23.843	9.983	30	352.892	21.285	9.735	28	257.565	22.11	10.395	29	284.625	22.11	9.57	30	283.687	21.863	9.323	30	278.29	22.688	8.993	30	277.933	22.935	9.735	30	278.356
DD.fish5	127	33.165	47.19	30	290.411	34.98	47.685	31	265.312	33.495	48.51	31	284.889	34.155	48.18	31	314.035	34.65	47.19	31	358.774	33.66	47.025	30	374.639	33.66	46.53	30	405.597	34.485	47.52	30	454.977	34.32	46.695	30	470.317	35.31	47.52	31	464.604	34.155	46.86	30	412.434	34.32	47.025	30	402.397
DD.fish5	129	26.4	44.22	30	479.206	27.555	44.715	31	423.336	26.565	44.55	30	473.197	25.905	44.385	30	496.028	26.07	44.055	30	536.443	25.74	43.56	29	548.724	26.895	44.055	29	555.507	28.71	45.87	28	572.392	28.875	46.035	27	555.572	28.71	47.355	26	546.531	29.123	45.953	26	505.459	27.72	45.87	26	512.264
DD.fish5	170	41.085	25.905	36	378.573	40.425	25.905	36	295.274	41.25	25.905	36	315.548	41.085	26.4	36	348.067	40.92	26.4	35	365.079	41.58	27.06	35	404.632	40.92	26.565	35	423.538	42.9	26.73	35	450.276	41.58	26.895	35	470.932	42.405	27.225	34	492.783	42.075	27.555	33	489.102	42.9	28.215	34	500.735
DD.fish5	173	53.13	28.215	51	313.804	53.955	29.04	50	276.969	53.79	28.38	51	294.38	53.625	27.885	51	313.362	54.45	27.06	51	338.531	54.12	27.06	51	373.677	53.625	27.39	50	401.047	53.79	27.06	51	431.639	52.635	27.225	51	445.383	52.635	26.73	51	458.184	52.305	27.06	50	446.93	53.46	27.06	50	448.602
DD.fish5	177	28.38	41.085	25	435.046	28.875	40.755	25	386.133	28.215	40.92	24	398.499	28.05	41.085	23	432.979	28.215	40.92	23	439.521	28.71	40.755	22	452.068	28.71	41.085	22	466.045	28.215	41.745	21	445.709	28.71	40.59	22	419.719	29.865	41.745	20	367.607	27.225	40.26	21	413.997	27.72	40.26	22	413.624
DD.fish5	182	67.815	23.76	52	447.168	67.98	24.255	52	393.08	68.31	24.255	52	400.743	68.475	23.595	51	405.37	68.64	23.595	50	402.728	68.31	23.925	51	419.271	68.145	23.925	51	428.661	67.98	24.585	53	420.992	67.815	23.265	53	436.581	67.898	24.503	53	405.781	67.815	23.76	51	447.751	68.97	23.76	51	423.459
DD.fish5	184	46.86	39.93	42	591.472	45.54	38.115	41	541.765	45.045	37.62	41	532.705	45.045	38.28	41	569.863	45.21	38.775	41	520.549	44.715	38.28	41	582.437	45.54	39.105	41	562.752	45.375	39.435	42	626.247	44.88	39.6	41	619.935	45.375	39.765	41	606.932	45.54	40.755	39	566.69	46.365	41.085	41	603.428
DD.fish5	200	38.445	19.965	39	541.566	37.125	18.975	38	573.901	38.61	18.81	38	602.144	37.95	19.965	38	607.028	37.125	19.47	38	592.616	37.62	19.635	37	587.339	38.775	20.625	37	597.148	40.755	21.285	35	524.254	39.435	21.945	35	545.778	39.105	22.11	34	574.163	38.94	22.77	33	551.772	39.27	23.265	34	569.434
DD.fish5	1004	30.195	34.65	36	544.227	30.36	34.815	36	469.369	31.185	35.805	36	504.792	30.69	35.805	36	520.253	31.02	36.465	36	537.511	31.515	37.125	36	540.125	31.35	36.3	37	495.683	32.753	38.033	38	500.56	30.938	37.043	37	556.863	29.865	35.97	36	621.686	30.03	35.805	35	613.969	29.535	35.97	35	608.776
DD.fish5	1044	18.233	43.973	25	333.886	19.223	45.128	25	301.85	18.728	44.303	24	334.668	18.068	43.643	24	385.486	18.81	43.725	24	417.598	20.295	43.395	22	452.283	19.635	43.395	23	442.056	19.14	43.395	24	422.588	19.14	42.9	24	425.177	17.16	42.735	23	420.938	16.83	41.58	23	368.348	16.83	41.58	24	347.014
DD.fish5	1045	11.468	27.473	20	248.367	13.943	29.288	20	209.168	12.705	27.72	20	222.476	13.613	28.628	20	242.081	12.128	27.308	20	254.902	11.715	27.885	20	272.109	10.725	28.71	20	281.217	10.89	29.205	19	296.817	10.395	29.7	19	287.771	11.385	30.525	18	284.212	10.56	29.865	18	263.039	10.808	29.618	19	238.326
DD.fish5	1046	43.973	6.518	38	222.961	43.643	6.683	38	210.32	45.293	7.838	37	214.374	42.158	7.838	40	252.988	41.498	7.673	40	286.351	40.425	6.765	40	280.817	41.415	8.415	38	318.356	41.085	6.93	38	309.771	41.58	7.425	38	287.157	44.055	7.59	37	310.973	43.23	8.58	37	292.002	42.818	8.333	38	279.505
DD.fish5	1051	39.683	51.728	37	191.497	40.508	52.223	36	175.75	41.003	52.718	36	191.051	41.168	52.388	36	207.618	41.003	51.893	36	225.103	39.6	51.315	35	246.364	38.28	49.17	35	266.005	40.425	50.82	36	269.483	41.25	51.315	36	271.103	40.59	50.49	35	279.636	40.425	51.15	34	248.999	40.26	51.48	34	246.885
DD.fish5	1052	37.703	36.713	26	297.32	38.033	36.548	26	241.443	37.538	36.878	26	278.79	37.868	36.713	26	293.735	38.528	36.383	26	311.377	38.528	37.208	26	370.111	38.445	36.3	26	394.091	39.6	35.64	27	402.751	38.528	35.723	27	431.327	39.6	34.485	26	396.891	38.363	36.713	27	420.265	39.105	36.63	26	424.207
DD.fish5	1056	22.523	49.088	26	189.905	24.338	49.913	26	176.05	23.348	49.913	26	177.148	22.523	49.088	26	196.947	23.348	48.593	24	224.394	23.348	49.088	24	241.528	24.09	48.51	24	270.623	23.43	48.18	26	272.378	22.688	48.098	26	253.935	22.193	47.768	25	242.044	22.193	46.613	25	236.699	20.625	45.87	24	244.798
DD.fish5	1064	43.478	14.933	37	224.378	42.323	14.603	37	206.127	42.818	14.108	37	214.277	42.323	14.438	36	235.966	42.323	15.428	36	253.002	42.488	15.428	36	267.654	42.653	16.088	36	304.012	42.818	16.088	36	327.408	43.56	16.005	36	320.489	42.735	16.005	36	333.816	43.89	16.335	36	308.747	44.88	16.83	36	426.425
DD.fish5	1065	51.563	36.878	41	770.812	51.068	37.208	41	685.526	50.408	36.878	41	693.496	51.068	37.373	41	736.459	51.233	37.208	41	780.815	50.903	37.208	41	779.569	51.563	37.373	41	830.002	50.738	37.538	41	949.941	50.573	37.868	41	940.188	52.718	37.373	44	579.429	51.563	38.198	44	548.188	52.388	38.693	44	577.526
DD.fish5	1068	30.443	14.108	33	229.118	28.793	14.768	33	209.245	28.958	14.768	33	227.627	28.463	15.593	33	227.025	28.958	14.438	33	284.819	29.288	15.428	33	292.771	28.793	14.438	33	326.358	29.453	15.098	33	334.005	29.288	14.273	33	328.468	28.463	14.603	33	320.181	29.453	12.623	33	311.86	28.958	13.283	33	290.373
DD.fish5	1069	36.218	7.013	38	232.876	35.888	7.508	38	208.864	36.218	7.673	38	210.337	35.393	7.343	38	217.571	34.403	7.508	38	230.929	34.568	7.838	38	261.941	35.393	7.838	37	276.687	35.723	7.673	37	283.437	36.053	8.333	37	267.762	35.888	8.333	37	262.864	35.393	8.168	37	244.389	35.228	7.508	37	233.463
DD.fish5	1070	64.103	37.868	43	265.739	64.763	38.363	43	229.315	65.258	37.703	43	227.693	64.103	37.538	43	234.334	64.268	37.868	43	236.697	64.268	37.868	44	250.195	64.268	37.868	44	260.344	64.103	37.538	44	285.542	64.103	37.868	44	283.926	64.928	37.868	44	270.464	64.103	37.208	44	279	64.845	37.785	44	282.47
DD.fish5	1071	60.473	43.643	44	218.062	61.793	44.468	44	191.375	61.298	43.808	44	197.425	61.133	43.973	44	199.816	62.288	43.808	44	198.12	61.133	43.643	44	204.811	60.638	42.983	45	196.824	60.308	43.313	44	199.477	59.978	43.973	44	190.001	61.463	43.478	44	198.438	61.133	43.313	44	191.796	60.803	43.313	44	186.277
DD.fish5	1072	59.153	39.188	44	222.45	58.988	39.683	44	206.582	58.658	38.693	44	212.575	58.823	38.693	44	223.877	59.318	38.363	44	245.309	57.998	38.198	44	260.167	58.328	38.363	45	259.151	58.163	37.373	44	285.69	58.163	38.693	44	261.011	59.73	38.28	44	256.166	58.493	37.703	44	254.298	59.318	37.373	44	260.294
DD.fish5	1074	54.368	21.203	31	284.503	54.203	23.018	28	268.249	53.708	22.853	29	236.854	53.543	23.678	29	245.094	53.543	24.338	31	212.291	54.203	24.503	30	226.546	53.378	24.338	30	240.749	53.873	24.668	30	255.442	52.223	23.843	30	231.413	53.873	23.678	30	240.318	53.873	22.523	30	237.626	54.863	22.358	31	221.672
DD.fish5	1075	59.978	22.688	31	349.007	59.813	23.843	29	278.722	59.648	24.998	29	287.369	60.143	25.658	29	300.356	59.648	26.318	31	290.408	59.483	25.988	30	303.309	58.658	25.658	30	312.672	58.823	25.823	30	297.393	58.163	25.163	30	301.697	59.153	25.163	30	292.689	59.153	24.998	30	284.314	59.153	26.153	31	261.514
DD.fish5	1076	28.463	50.408	30	211.315	30.113	50.573	30	186.815	29.288	51.563	30	185.837	29.618	50.738	30	183.108	29.783	50.078	29	200.371	29.618	50.078	29	201.867	29.783	50.078	29	212.662	29.618	51.233	29	201.682	29.618	51.068	30	195.91	30.608	51.728	31	194.555	30.443	50.738	31	187.577	29.618	50.243	31	190.04
DD.fish5	1077	49.253	48.593	42	231.394	50.408	48.593	42	202.977	48.758	48.593	42	204.781	49.913	48.098	42	206.468	50.243	47.603	42	219.22	49.418	47.438	42	226.702	49.913	47.108	42	226.827	49.253	46.778	42	236.627	49.088	46.448	42	225.792	48.923	46.613	42	223.697	48.923	47.438	43	203.917	50.738	47.603	43	200.948
DD.fish5	1078	76.313	27.143	49	218.364	76.148	26.813	49	194.695	76.478	25.658	48	193.801	75.158	24.503	49	195.209	75.158	25.493	50	197.48	75.158	26.483	50	202.429	75.488	25.658	50	223.33	75.488	25.988	50	226.012	75.158	25.823	50	233.055	75.818	26.648	50	247.502	74.993	26.813	50	235.118	76.148	25.988	50	249.026
DD.fish5	1079	75.158	34.733	49	179.203	76.313	35.888	49	164.898	76.478	33.908	48	170.282	75.983	34.403	48	176.973	75.653	35.888	49	181.623	75.488	38.198	50	188.327	75.818	37.538	50	216.101	76.148	38.033	50	250.242	76.478	38.198	50	263.469	76.148	40.673	50	254.969	76.313	37.703	50	256.867	76.478	38.198	50	232.794
DD.fish5	1080	54.698	18.233	53	360.623	55.028	19.058	53	318.159	55.358	17.903	52	338.076	54.698	17.573	52	347.791	55.688	17.573	53	358.231	56.348	17.408	53	426.04	56.018	17.408	53	442.313	55.688	17.408	53	461.416	54.863	17.738	53	440.169	55.028	17.573	53	443.636	54.698	17.078	52	419.295	54.038	17.903	52	408.475
DD.fish5	1081	64.598	13.613	56	236.973	65.258	15.593	55	212.706	64.103	15.758	56	245.249	63.938	15.923	56	275.905	64.268	14.768	56	290.76	64.598	15.098	56	291.141	63.938	14.768	56	309.571	64.268	14.768	57	290.737	66.248	12.788	56	233.399	65.588	13.448	56	231.859	66.248	12.953	56	228.876	65.753	13.283	56	213.021
DD.fish5	1082	53.543	12.458	51	303.234	53.378	13.943	51	249.432	53.048	11.963	50	245.912	54.038	11.303	51	235.125	53.213	11.468	51	239.83	53.708	12.128	51	244.296	53.708	11.633	51	255.812	52.883	12.128	51	255.388	52.388	12.128	51	233.446	52.883	11.798	51	238.464	53.048	11.303	51	232.796	53.708	11.138	51	224.04
DD.fish5	1083	57.833	6.518	51	228.536	56.348	8.333	51	204.522	57.173	7.343	50	224.797	57.173	7.013	51	227.013	57.173	6.683	51	227.693	56.678	7.178	51	249.31	56.183	6.188	51	236.278	56.348	7.178	51	233.179	56.348	7.673	51	238.519	56.513	7.838	51	220.547	57.008	7.838	51	201.942	56.843	7.343	51	185.076
DD.fish5	1084	44.798	7.508	45	211.433	45.788	7.178	45	190.245	43.478	7.013	45	203.399	43.973	7.178	46	209.002	44.303	6.683	46	233.123	43.808	8.168	45	260.636	43.973	7.178	45	277.536	45.293	7.343	45	287.368	45.623	7.013	45	267.089	45.458	6.848	45	255.575	44.963	7.178	45	237.27	45.623	7.838	44	238.586
DD.fish5	1085	48.098	9.983	39	218.825	47.438	10.808	39	192.006	48.263	11.138	39	196.09	47.438	10.643	39	202.41	46.448	10.808	39	216.639	46.118	10.313	39	226.221	47.108	10.313	39	243.037	46.943	10.313	39	253.068	47.603	11.138	39	237.636	48.098	12.458	39	233.994	47.108	12.128	39	235.905	47.273	11.633	39	238.837
DD.fish5	1086	15.263	18.563	24	165.385	15.923	19.223	24	150.233	15.098	18.563	24	151.581	14.933	18.398	24	157.067	15.428	18.233	24	165.403	15.593	17.738	24	174.555	15.098	18.068	25	181.742	14.933	17.738	25	185.023	15.263	18.068	25	177.799	14.438	17.738	25	173.996	16.253	17.573	25	170.072	14.603	19.058	25	169.866
DD.fish5	1089	65.588	29.288	56	289.831	65.918	31.433	54	243.848	66.743	30.608	55	239.065	66.908	30.278	56	234.653	68.063	28.133	57	267.784	67.073	30.278	57	253.88	66.413	29.288	57	250.617	66.908	29.783	57	276.702	66.578	29.453	57	259.485	66.578	30.608	57	248.419	66.083	29.618	56	245.408	66.248	29.453	54	246.679
DD.fish6	16	36.636	39.902	37	371.975	36.778	38.908	37	365.928	37.204	38.908	37	305.299	36.352	38.482	36	311.704	37.204	39.76	36	315.581	37.63	39.902	37	317.347	37.559	39.973	37	328.109	37.559	39.405	39	302.027	38.127	39.831	38	342.086	38.198	39.476	37	346.554	39.05	39.618	37	339.349	37.914	39.902	37	339.115
DD.fish6	17	24.708	42.6	16	354.354	24.282	42.742	15	315.452	24.424	43.736	16	266.78	23.288	42.316	15	273.732	24.282	42.884	14	336.393	24.566	43.594	13	371.225	24.211	43.807	14	359.251	26.27	44.588	17	370.725	24.424	43.878	17	376.855	24.566	44.02	17	379.026	25.134	44.162	18	387.68	24.708	44.304	18	338.933
DD.fish6	20	46.931	13.419	38	339.271	47.215	13.703	37	372.173	46.505	13.561	37	285.272	46.221	13.845	37	284.835	47.499	13.419	38	271.086	48.067	12.709	37	274.39	47.073	14.271	37	327.528	46.718	13.632	37	293.257	47.499	12.567	38	276.245	48.067	13.277	38	330.355	48.209	11.573	38	272.445	48.067	12.709	38	284.375
DD.fish6	27	42.955	41.109	38	276.4	43.026	42.174	39	239.206	42.742	41.322	39	222.333	42.529	41.535	38	227.852	42.458	40.754	37	232.893	42.884	42.316	37	235.329	42.529	41.961	39	238.535	42.529	42.103	39	250.524	43.097	41.535	39	261.395	42.813	41.961	39	261.211	43.452	38.908	38	265.627	43.168	39.476	39	265.877
DD.fish6	28	45.724	17.182	32	501.173	46.292	17.892	33	474.37	46.15	19.312	33	382.692	45.724	17.466	32	415.95	46.576	17.75	32	422.534	45.866	17.75	33	438.678	45.724	18.46	33	465.491	45.724	18.318	33	472.361	45.44	18.318	33	497.551	45.014	18.034	32	477.1	45.014	18.318	33	488.943	46.079	18.105	33	498.101
DD.fish6	31	32.092	35.216	17	303.16	31.24	35.784	17	280.774	31.24	37.204	16	236.817	32.305	34.719	17	260.064	31.595	34.435	15	249.643	33.299	34.435	17	262.963	31.879	34.577	16	239.566	32.021	34.435	16	236.86	31.666	34.506	17	229.965	31.808	34.79	17	216.716	32.021	34.719	17	211.236	31.737	34.861	17	208.653
DD.fish6	34	27.193	45.795	17	287.897	27.122	45.44	17	248.297	27.761	46.647	17	227.01	27.974	45.44	16	226.652	26.98	46.008	15	276.267	28.471	46.931	15	288.646	27.477	47.641	17	272.941	27.335	48.209	18	286.635	27.477	47.641	18	297.614	28.187	47.499	18	265.562	27.761	47.215	18	257.522	26.909	46.789	18	273.849
DD.fish6	35	12.922	35.5	17	985.807	12.496	35.216	17	905.411	12.354	36.068	17	712.641	12.496	36.21	17	672.043	12.922	35.784	17	652.678	12.922	35.5	17	658.844	13.916	35.358	18	645.939	13.916	35.5	19	654.036	14.2	36.21	20	719.245	13.774	36.068	19	710.126	13.064	35.784	19	687.912	13.206	35.926	19	636.105
DD.fish6	39	24.069	29.181	23	774.562	23.501	29.891	23	732.56	23.146	29.394	23	537.805	24.282	28.258	23	500.535	24.566	27.832	24	554.403	24.14	27.406	24	531.853	24.637	28.329	23	569.706	25.56	27.406	26	555.219	25.276	28.542	26	652.068	25.56	28.968	25	720.885	25.418	28.968	26	722.126	25.276	29.11	27	675.433
DD.fish6	43	63.9	35.358	39	242.115	64.042	35.926	38	220.892	63.971	36.423	39	222.282	63.403	35.855	37	217.297	64.397	37.417	38	238.218	65.249	38.411	41	260.119	64.681	37.985	40	260.718	65.178	37.062	40	255.722	64.681	37.275	40	261.033	64.539	37.985	40	248.405	64.255	37.275	41	240.372	64.255	37.985	41	245.935
DD.fish6	44	57.652	21.584	39	298.738	58.291	22.791	40	272.364	57.865	21.939	39	255.11	57.652	23.004	39	265.678	57.865	23.217	38	263.609	57.226	24.14	39	259.929	57.865	24.069	39	281.55	58.717	23.785	39	271.17	58.859	23.501	39	275.714	58.575	23.217	39	256.855	58.433	22.933	39	242.984	58.717	23.075	39	236.564
DD.fish6	46	34.79	23.998	28	509.178	35.358	23.856	28	506.357	35.074	23.856	28	412.59	35.358	23.288	28	408.241	35.358	23.146	28	411.91	35.358	23.43	28	434.614	35.216	24.424	29	432.399	35.784	24.14	28	447.496	35.5	24.992	29	416.025	34.506	24.424	28	415.512	34.506	24.424	28	404.865	33.867	24.353	29	383.265
DD.fish6	48	44.446	30.956	23	237.569	44.588	32.092	23	222.262	44.375	31.879	23	196.471	43.807	31.311	23	198.295	43.665	32.163	23	196.465	44.517	32.589	23	213.822	44.091	32.731	23	223.638	45.227	33.583	23	233.098	44.73	34.08	24	238.883	45.014	33.512	24	238.719	44.588	32.944	24	239.807	45.369	33.015	24	233.388
DD.fish6	50	64.894	38.34	46	285.457	64.326	36.352	46	292.666	65.32	37.63	46	244.096	65.036	38.34	46	262.142	65.462	37.062	46	281.347	66.03	39.05	47	272.284	65.178	39.76	48	288.283	65.462	40.186	47	299.206	65.604	40.186	47	299.683	65.32	40.896	47	278.614	65.036	41.18	46	270.944	65.533	41.535	47	257.911
DD.fish6	51	37.488	44.588	28	410.256	37.63	43.736	30	390.348	37.204	43.452	30	341.998	37.062	43.026	29	356.814	36.707	43.949	28	383.411	37.417	43.665	29	379.857	37.133	43.523	30	396.827	37.559	43.665	29	410.25	36.991	44.233	27	465.185	37.701	44.233	28	442.348	37.275	43.665	29	445.71	36.423	44.233	29	509.657
DD.fish6	54	52.043	46.221	46	333.125	50.836	44.872	44	400.253	52.114	47.002	43	312.761	51.404	45.866	43	329.551	50.978	45.156	42	334.498	51.83	46.86	43	310.67	50.694	45.156	42	340.212	51.404	46.718	43	322.377	50.907	45.227	43	332.773	50.268	43.594	42	342.503	49.7	44.304	41	325.826	51.688	46.718	43	299.942
DD.fish6	55	57.865	47.925	46	400.158	56.374	46.434	43	579.712	56.8	46.718	43	475.488	56.516	46.86	42	482.169	57.013	46.079	42	469.81	57.652	47.57	43	474.498	57.439	47.925	43	476.412	56.942	47.144	43	495.013	56.658	47.002	42	533.386	56.09	46.576	42	566.287	55.806	46.008	41	555.416	57.084	47.144	42	558.063
DD.fish6	61	32.234	14.768	26	285.074	32.092	15.62	27	262.961	31.808	15.478	27	223.402	32.234	14.91	27	216.561	33.086	14.058	27	209.645	31.524	15.62	27	208.873	32.376	16.046	28	204.423	32.376	15.052	28	205.037	30.672	16.188	27	206.408	30.672	15.62	27	207.805	30.743	15.407	28	205.595	31.666	14.91	28	202.241
DD.fish6	72	60.776	40.896	41	410.08	61.202	40.47	42	363.614	61.344	42.174	42	304.644	60.776	41.89	42	324.426	60.918	41.89	42	339.125	61.912	42.316	42	354.434	61.06	41.748	42	371.514	61.628	42.032	42	380.505	61.344	40.896	42	382.726	61.628	41.464	42	363.292	61.344	41.89	41	350.569	61.557	42.103	43	342.545
DD.fish6	84	40.754	15.052	30	280.796	41.038	14.768	32	255.819	40.754	15.052	33	223.322	40.612	13.632	31	244.317	41.464	13.632	32	245.661	41.464	15.194	32	261.877	40.967	17.111	32	259.928	40.328	17.04	33	267.158	40.612	16.614	33	266.886	40.47	16.046	33	271.176	41.18	15.052	33	263.358	40.186	15.762	34	242.362
DD.fish6	96	18.318	40.044	20	325.996	18.389	39.831	20	258.979	18.176	39.618	20	245.027	19.028	38.766	20	227.029	20.448	37.914	21	214.429	20.945	37.417	21	211.104	18.815	39.831	21	208.896	19.17	40.044	20	236.81	18.815	40.541	20	218.617	18.389	40.399	20	201.319	18.247	39.973	20	218.2	17.963	39.973	20	211.646
DD.fish6	109	37.062	50.836	31	707.063	38.056	51.12	33	651.419	36.494	50.41	34	530.71	37.062	49.416	33	558.205	37.204	49.7	31	527.597	36.636	49.274	32	572.031	36.494	48.564	31	569.068	37.204	49.416	32	539.842	36.068	48.848	32	645.086	36.352	48.99	32	643.971	36.991	49.203	32	612.444	36.636	49.132	33	593.209
DD.fish6	112	60.066	21.442	30	263.743	60.066	21.868	31	239.686	59.853	22.223	31	207.342	59.001	22.081	31	217.173	58.575	21.513	31	233.073	58.859	22.081	32	247.322	58.788	21.726	31	247.194	59.285	21.229	32	252.781	59.143	21.513	32	256.944	59.711	22.081	33	245.845	59.711	21.513	33	235.347	59.995	22.223	34	222.89
DD.fish6	125	30.956	56.516	27	311.678	30.388	55.664	28	318.341	30.104	55.238	29	289.553	30.246	54.528	28	292.455	29.11	54.67	27	300.527	30.246	54.812	27	315.911	28.968	53.25	27	326.524	28.968	53.534	27	334.71	28.4	53.818	27	329.939	28.4	54.386	26	310.464	28.826	53.108	26	324.821	27.974	52.256	27	307.33
DD.fish6	550	36.92	14.2	28	265.14	37.062	13.064	30	231.36	36.565	13.419	31	199.979	36.849	11.999	31	195.85	36.707	12.283	31	194.857	36.21	13.348	30	201.682	37.914	14.2	31	207.148	37.133	12.567	31	214.384	36.636	13.348	30	219.291	36.068	13.348	30	220.498	35.216	13.632	30	221.399	35.216	13.49	30	217.884
DD.fish6	554	51.901	15.549	37	294.393	52.753	12.851	37	254.757	51.759	12.993	37	242.145	52.043	12.851	37	230.777	52.682	12.78	37	233.039	52.966	13.064	38	240.127	53.179	13.845	38	228.76	52.256	12.212	38	243.383	51.972	13.064	38	254.833	52.327	12.567	38	261.081	52.753	11.999	38	244.055	52.753	12.567	39	253.262
DD.fish6	558	34.151	57.723	28	298.648	34.009	57.723	28	257.564	33.867	56.871	28	226.477	33.441	57.013	28	221.387	32.66	56.232	28	236.722	33.867	56.871	27	232.324	33.299	55.309	28	240.874	31.879	56.729	28	242.347	32.021	56.303	28	247.915	32.589	55.451	28	259.179	32.731	54.883	28	240.772	31.737	54.883	28	228.189
DD.fish6	571	60.989	14.271	42	204.725	61.699	13.135	42	178.478	61.415	14.839	42	171.644	61.131	14.413	42	181.807	61.557	13.845	42	195.462	61.486	15.336	42	223.533	61.344	15.904	42	232.077	61.912	14.768	42	236.974	61.77	14.626	41	243.785	61.415	15.407	42	234.612	61.77	14.768	43	226.978	62.48	16.046	44	215.462
DD.fish6	579	22.223	31.027	20	600.938	20.661	31.595	20	545.218	21.371	31.879	21	444.464	21.726	30.956	21	461.013	22.649	30.033	21	521.559	23.146	29.82	21	538.496	23.856	30.388	22	566.596	24.566	29.678	23	598.374	23.998	30.246	23	633.898	23.288	30.246	22	610.196	23.643	30.317	22	628.614	24.211	30.175	22	658.069
DD.fish6	580	57.155	15.691	38	260.584	57.439	15.123	38	235.192	56.587	14.981	38	218.1	56.445	15.975	38	221.015	56.8	15.194	38	228.228	57.155	16.117	39	229.96	56.729	16.685	40	217.145	56.587	16.401	40	216.377	57.013	16.401	40	226.84	56.729	16.543	40	219.574	57.013	15.265	40	219.908	57.297	15.975	40	206.756
DD.fish6	581	9.159	45.937	12	197.35	9.443	44.659	12	178.4	8.733	44.517	12	178.587	8.023	43.807	12	187.382	8.236	42.884	12	199.855	8.946	42.032	13	211.959	7.526	41.748	11	209.359	6.816	41.322	13	211.447	7.81	42.742	14	218.208	7.242	41.464	13	211.32	6.106	41.606	12	210.943	7.597	41.535	12	198.115
DD.fish6	586	24.921	33.725	20	536.099	23.927	33.441	19	499.323	23.927	34.009	20	405.568	24.353	33.015	20	454.423	24.14	32.376	20	468.411	24.424	32.518	19	470.468	24.495	34.009	19	435.838	24.85	33.512	19	454.318	24.424	33.938	19	467.828	24.14	34.08	19	436.813	22.862	34.08	19	415.661	23.217	34.151	19	373.314
DD.fish6	588	51.759	18.105	41	273.489	52.043	17.111	42	241.694	52.327	17.963	41	203.06	52.043	19.383	41	214.345	52.753	18.957	41	214.824	52.469	19.667	41	224.153	51.901	19.951	41	232.088	51.972	18.744	41	255.916	52.54	19.028	41	238.805	52.114	18.318	40	225.807	52.824	18.318	41	213.201	52.54	20.732	42	202.01
DD.fish6	589	48.493	15.691	39	347.911	48.067	16.827	39	353.105	47.925	17.395	39	323.049	48.067	18.673	39	321.961	47.641	19.383	38	338.966	48.209	17.963	40	351.813	46.789	21.087	38	369.564	47.499	19.525	39	392.731	47.357	18.105	39	400.015	46.647	17.821	39	367.236	46.505	17.253	39	375.481	46.079	17.679	39	370.748
DD.fish6	590	59.498	18.886	41	310.947	59.001	17.537	42	260.726	58.717	19.241	42	236.418	59.001	20.519	42	262.924	59.214	19.454	40	282.903	59.498	20.732	42	287.131	59.498	21.868	42	297.215	59.498	21.016	42	308.269	60.137	20.519	42	301.527	60.137	19.809	42	277.809	59.64	19.454	42	270.411	60.634	20.448	43	248.225
DD.fish6	592	61.131	22.223	42	269.198	59.853	22.223	43	257.895	59.995	23.927	43	213.186	59.853	24.495	43	235.739	60.563	23.785	43	247.594	60.918	24.708	43	260.825	61.628	25.418	45	244.947	61.486	24.14	45	260.828	61.344	24.282	45	260.9	61.06	22.862	42	260.549	61.131	23.501	42	245.678	61.486	24.282	44	240.429
DD.fish6	597	64.681	25.205	44	187.505	64.681	24.353	44	180.31	64.823	25.915	45	169.771	64.539	26.625	46	176.41	64.823	26.625	46	182.912	64.539	27.193	46	201.242	64.823	27.619	46	199.655	64.965	27.193	46	207.308	64.823	27.051	46	204.743	64.965	27.051	46	197.252	64.681	26.483	46	190.235	65.817	28.329	47	177.058
DD.fish6	598	65.817	33.725	44	208.783	65.533	30.601	44	172.483	65.533	31.595	45	165.849	65.391	31.879	46	165.626	65.249	31.879	46	177.161	65.107	33.157	46	192.153	65.391	33.583	46	198.154	65.817	33.441	46	208.148	65.391	33.015	46	213.397	65.249	33.157	46	218.274	65.249	33.015	46	216.298	65.391	33.867	47	211.322
DD.fish6	599	64.397	18.105	43	172.443	63.687	18.105	43	164.42	63.545	19.525	43	163.624	63.687	19.951	43	169.297	64.255	19.525	43	169.818	63.971	19.525	43	181.641	63.829	19.951	43	190.441	63.971	19.525	43	202.073	64.255	19.667	43	208.624	63.687	19.667	43	209.142	63.545	19.667	43	213.631	64.397	20.377	43	210.237
DD.fish6	600	55.025	52.753	41	489.654	54.599	51.617	43	438.816	55.593	51.617	43	341.73	55.451	51.617	43	325.855	56.019	51.475	42	326.06	56.161	52.611	42	317.746	55.735	51.049	43	339.679	55.735	51.191	44	317.792	55.167	49.771	44	383.93	55.451	50.339	43	354.105	55.309	50.623	43	310.849	55.451	50.765	43	340.533
DD.fish6	601	25.631	21.229	24	198.54	24.211	21.513	24	174.965	24.353	21.087	24	165.296	24.495	20.945	24	171.055	25.063	20.803	24	170.526	24.921	21.513	24	177.22	25.205	21.513	24	184.296	25.489	20.377	24	183.524	25.347	21.655	24	178.28	25.489	21.087	24	174.708	25.773	20.377	24	172.948	27.051	20.803	24	169.939
DD.fish7	1	50.552	34.222	33	276.883	50.41	36.494	32	231.037	50.197	35.287	32	239.132	50.339	34.719	32	236.594	50.907	34.435	32	235.688	50.623	34.861	32	256.791	50.339	34.719	32	255.344	50.907	34.151	32	271.161	51.049	34.151	31	270.143	50.623	34.293	32	272.052	51.901	35.145	32	273.917	51.901	35.429	32	287.343
DD.fish7	8	22.72	35.926	30	303.421	22.578	35.358	29	273.984	22.365	36.281	29	270.168	21.513	35.997	26	275.954	21.797	35.713	26	301.926	21.229	34.861	26	308.366	21.229	35.003	26	292.05	20.519	34.009	26	254.249	20.377	34.435	26	271.427	20.235	34.151	26	253.37	20.093	34.293	26	253.928	19.241	33.867	26	233.063
DD.fish7	11	56.942	35.784	36	326.244	57.084	36.21	35	337.23	57.084	36.636	36	330.098	56.516	36.494	34	378.428	57.297	36.849	37	397.141	57.084	37.346	39	371.667	57.865	36.991	39	362.254	57.084	38.624	40	335.321	57.581	37.559	40	340.247	55.238	36.778	38	351.378	56.232	37.914	40	346.992	56.303	37.843	40	334.296
DD.fish7	13	28.755	44.801	31	437.541	28.116	44.304	30	449.54	27.406	44.446	29	446.77	28.684	44.02	29	446.48	28.542	43.168	29	461.409	27.974	42.884	29	496.502	28.826	43.026	29	533.227	28.968	42.6	30	541.234	29.82	42.316	30	573.027	29.536	43.026	30	568.927	30.814	43.026	32	593.262	30.246	42.742	32	578.744
DD.fish7	15	23.217	41.535	26	540.634	23.075	41.251	27	514.542	23.146	41.464	27	499.497	23.643	42.245	28	487.364	23.785	41.535	28	540.94	23.359	41.393	28	575.544	24.353	42.387	28	596.456	24.14	42.032	29	666.856	23.927	40.967	29	674.665	24.424	41.322	29	676.134	25.347	41.677	31	651.497	24.069	41.393	30	661.693
DD.fish7	21	25.844	13.49	28	397.347	26.128	13.49	29	386.99	26.554	15.478	30	370.549	26.128	14.91	29	365.185	27.69	14.91	30	373.304	29.536	15.62	30	373.709	27.69	17.466	31	405.844	26.554	17.324	31	429.881	26.27	16.898	30	442.927	26.554	17.182	30	429.574	26.554	16.472	29	366.184	26.696	16.614	31	379.47
DD.fish7	37	23.43	41.18	15	393.467	22.436	40.896	14	383.64	22.294	41.18	13	386.747	21.442	40.612	13	385.885	21.158	41.18	13	457.691	21.442	40.896	13	484.011	21.3	41.748	13	522.053	21.158	41.322	15	550.89	21.868	41.606	14	544.577	22.152	41.748	14	498.277	21.868	42.032	14	524.861	22.862	42.316	13	487.407
DD.fish7	38	18.602	43.452	23	315.687	17.608	44.02	23	303.273	16.756	43.594	21	315.864	19.028	43.452	22	381.33	18.318	42.6	22	407.657	18.602	42.316	21	447.484	18.957	44.091	23	431.124	19.88	43.736	23	475.383	20.661	44.091	25	436.733	20.306	44.73	25	390.147	20.874	44.02	26	413.182	20.306	44.446	24	397.848
DD.fish7	39	40.044	27.264	42	393.682	39.76	27.406	41	375.296	40.896	27.122	41	380.087	40.541	28.329	40	364.346	40.754	26.98	41	429.373	40.044	26.98	40	460.305	40.044	26.838	40	481.457	40.47	26.554	41	504.221	39.618	25.986	41	466.067	39.902	25.702	40	443.442	40.186	25.702	42	445.108	39.76	25.56	41	421.389
DD.fish7	44	27.406	37.346	14	359.2	27.122	35.642	13	317.07	26.696	36.352	12	325.85	26.696	36.21	12	326.175	26.554	36.778	12	360.244	27.122	37.062	13	408.514	27.548	37.062	12	417.473	26.696	36.636	14	426.859	27.548	37.062	13	470.709	27.903	37.559	13	491.735	28.187	37.559	14	511.171	28.045	37.559	14	517.094
DD.fish7	50	32.944	20.022	29	292.492	31.666	19.738	29	249.902	32.944	18.744	30	240.406	32.447	19.809	30	259.444	33.512	18.886	30	281.61	35.855	19.667	29	321.002	34.861	19.667	29	361.621	34.435	19.809	31	369.223	34.435	19.525	30	376.277	34.293	19.667	30	358.039	34.435	20.235	32	361.964	33.015	20.093	30	357.854
DD.fish7	56	32.092	30.53	20	296.673	32.66	30.388	21	264.817	32.944	30.814	22	257.837	33.441	32.305	21	273.772	32.731	33.157	21	273.307	33.299	32.305	19	305.125	33.157	32.163	21	351.65	33.441	31.879	22	367.241	33.157	31.879	22	365.215	33.299	31.453	21	359.131	33.37	31.24	22	356.86	33.796	31.95	22	362.189
DD.fish7	60	17.324	17.892	20	228.3	17.608	17.182	20	222.63	18.176	16.472	21	229.495	18.602	16.756	21	252.75	19.667	16.259	21	291.625	19.312	17.182	22	308.694	19.17	17.04	22	317.113	18.815	18.247	21	351.033	18.034	16.33	21	290.852	19.88	15.62	23	277.25	19.454	16.046	23	291.305	20.022	15.052	24	266.523
DD.fish7	75	24.424	20.306	21	321.682	24.14	21.158	21	308.413	24.708	20.59	22	324.193	25.56	20.874	22	336.477	25.702	20.59	23	369.653	28.116	21.016	19	392.009	25.56	21.442	21	427.755	25.844	21.158	23	399.146	25.276	20.874	21	396.914	25.56	20.732	21	366.928	25.986	21.016	23	352.527	25.702	21.158	22	341.176
DD.fish7	77	44.162	48.138	38	598.885	43.594	48.564	37	563.353	44.02	48.706	37	623.023	43.878	48.28	36	669.011	44.02	48.564	37	751.804	44.091	48.635	39	743.684	43.949	48.919	38	798.124	43.452	48.706	38	947.278	43.594	48.99	38	937.21	43.31	48.564	38	867.327	43.878	49.416	39	977.827	43.31	48.848	38	931.715
DD.fish7	79	49.274	49.7	40	490.014	48.848	49.416	41	437.941	48.706	49.842	41	457.464	48.99	49.274	40	467.453	49.416	48.848	43	510.368	47.854	49.132	40	603.8	47.641	49.061	40	595.794	47.428	48.99	41	652.713	47.428	49.274	40	629.393	47.499	48.777	40	589.172	48.564	48.706	42	624.899	47.854	48.422	41	576.988
DD.fish7	82	17.324	25.56	15	515.576	17.466	26.27	15	458.382	18.176	26.128	14	460.978	16.898	26.696	15	526.115	17.324	25.418	15	598.857	17.324	25.844	15	605.179	17.324	26.128	15	644.128	16.472	26.554	16	694.719	16.33	26.98	15	647.631	18.318	26.412	14	628.71	17.75	26.98	15	676.472	17.182	26.98	15	640.492
DD.fish7	85	29.536	22.862	34	255.36	28.826	24.992	34	233.788	29.536	24.424	34	233.059	29.394	24.282	33	234.676	30.246	24.424	33	240.199	30.672	24.424	33	262.589	30.388	24.708	33	289.184	30.246	24.14	34	291.688	29.394	23.998	33	302.019	29.252	23.714	32	295.751	30.104	23.856	34	297.346	29.678	23.998	34	276.574
DD.fish7	110	51.191	26.909	37	346.624	51.333	25.915	36	298.085	51.546	23.714	36	257.477	52.469	24.211	36	280.251	51.972	24.424	37	313.713	52.256	24.566	36	358.334	52.824	24.566	37	358.978	52.256	24.992	37	382.362	52.256	24.566	37	354.89	52.54	23.856	35	342.825	54.102	23.43	37	326.918	53.676	23.004	36	324.017
DD.fish7	129	58.575	32.873	48	187.441	59.427	31.453	46	172.108	59.995	32.021	48	175.077	59.001	32.163	46	204.97	59.569	31.737	47	250.083	59.001	32.447	46	300.533	58.433	31.595	42	629.595	58.291	32.447	44	644.189	58.717	32.021	43	653.16	59.427	33.441	45	541.214	59.64	32.944	44	693.554	59.782	32.802	43	639.712
DD.fish7	142	20.377	21.371	19	290.219	20.022	21.158	19	278.844	19.17	21.016	18	281.798	20.022	21.016	19	318.744	18.886	20.59	19	341.858	21.3	19.88	19	396.555	19.596	20.59	19	405.939	19.596	20.448	19	421.165	19.738	20.164	18	401.275	20.59	20.306	18	413.771	20.732	20.164	20	387.698	20.59	20.022	20	388.754
DD.fish7	151	30.601	9.017	30	198.396	30.956	8.804	31	201.204	31.098	8.094	31	218.458	30.956	9.23	31	234.864	31.382	7.952	30	271.07	30.814	9.372	30	304.448	29.678	10.65	30	311.354	28.968	10.366	30	327.085	28.4	10.366	30	322.819	28.684	10.65	30	306.235	29.252	11.076	31	290.176	28.826	11.36	29	270.688
DD.fish7	674	56.303	41.677	41	233.381	57.723	41.393	41	223.33	57.439	42.671	41	252.651	57.013	42.955	40	277.447	57.51	42.742	42	313.25	57.084	42.6	39	359.062	56.658	41.748	39	352.433	57.226	42.458	41	394.19	56.516	42.6	40	380.013	55.522	42.458	39	351.626	55.948	44.02	41	390.624	55.948	43.594	40	367.42
DD.fish7	718	44.517	45.369	34	641.297	44.091	46.505	34	581.007	44.517	46.363	34	614.496	44.659	45.795	34	649.251	45.156	45.44	34	665.875	44.73	45.014	33	692.251	45.014	45.582	33	736.71	43.878	45.156	35	802.57	44.233	45.085	34	824.203	43.168	45.298	33	731.639	45.156	45.724	36	736.152	44.091	45.795	36	785.813
DD.fish7	721	51.688	33.796	48	310.631	52.398	34.222	47	296.987	52.682	34.79	48	276.493	51.759	35.571	48	245.348	52.966	34.08	48	331.644	52.895	34.435	46	337.961	52.753	35.145	47	333.015	52.895	35.429	48	336.139	51.759	35.855	46	315.192	52.611	35.571	47	280.886	53.179	34.861	48	338.8	52.611	34.009	47	364.683
DD.fish7	742	54.741	30.317	47	530.614	55.025	29.891	46	465.754	55.167	30.885	46	472.151	54.599	31.453	46	471.807	55.309	31.169	46	547.015	55.593	30.885	44	600.925	55.309	31.737	45	589.768	55.593	31.595	46	705.212	55.025	31.595	46	613.113	55.025	31.879	44	574.325	55.522	31.24	47	579.687	55.238	31.24	45	565.545
DD.fish7	772	14.129	41.251	18	198.583	14.271	41.535	17	204.274	13.419	39.831	18	189.324	13.419	41.109	18	208.2	13.135	39.831	17	234.034	12.07	38.624	16	240.605	12.638	39.76	17	236.412	13.206	39.902	18	243.428	12.07	39.618	17	230.49	12.851	39.973	17	221.569	13.561	39.973	17	247.929	13.703	39.831	17	245.723
DD.fish7	775	33.157	33.867	29	229.707	32.589	34.009	29	212.413	33.725	33.583	29	222.85	33.725	32.731	29	242.016	34.222	32.234	29	278.124	33.796	31.808	29	308.005	33.654	33.086	29	344.817	33.37	32.66	30	376.75	34.222	32.802	30	348.905	33.086	32.092	30	370.977	34.932	32.092	31	371.446	32.518	32.234	31	372.436
DD.fish7	776	36.139	29.891	21	204.375	36.565	29.181	21	185.505	37.133	29.039	21	200.78	37.133	29.607	20	226.294	36.849	29.465	18	263.922	37.204	29.536	18	299.22	36.991	28.471	18	311.033	37.275	28.471	20	303.452	37.275	28.471	20	290.789	37.275	28.471	19	290.397	37.843	28.613	20	294.086	38.056	28.542	20	273.653
DD.fish7	780	38.979	46.931	35	234.591	38.553	47.783	35	208.887	39.263	47.215	35	238.178	38.979	46.931	35	251.673	39.121	46.647	35	276.118	39.618	46.15	34	329.204	38.908	46.434	34	316.154	38.482	46.15	35	337.74	38.624	45.866	34	349.596	38.198	46.292	33	333.154	39.192	47.002	35	359.814	38.908	46.86	35	363.443
DD.fish7	781	51.475	15.833	32	194.942	51.333	16.259	32	187.365	49.061	15.833	32	193.924	49.487	16.543	31	228.109	50.197	16.259	30	272.988	49.558	15.904	30	289.834	50.694	16.188	33	309.249	50.41	16.898	34	313.531	50.907	18.247	35	282.29	50.197	18.531	36	287.874	50.481	16.543	34	308.284	50.765	16.401	34	285.779
DD.fish7	794	38.269	32.021	24	183.643	38.553	31.595	24	169.97	38.411	32.021	24	187.936	37.701	31.737	24	209.049	37.985	32.731	24	235.507	38.553	32.447	24	258.213	38.624	32.376	24	268.647	39.05	31.524	26	292.093	39.192	31.666	25	293.379	39.334	31.808	26	279.322	40.328	31.808	28	283.329	40.754	31.524	27	262.372
DD.fish7	804	34.577	38.695	28	202.861	36.139	38.553	28	189.005	36.991	39.263	28	200.011	36.849	38.553	28	216.033	36.849	38.837	28	242.54	36.281	38.553	28	264.864	36.991	38.695	28	276.648	36.494	38.908	28	295.668	36.21	39.05	28	291.027	36.636	38.908	28	284.994	38.766	38.624	30	278.341	37.133	38.553	28	280.032
DD.fish7	806	47.357	18.105	31	185.287	47.073	18.247	31	184.103	44.943	17.963	31	186.682	45.227	18.673	31	196.062	45.369	17.963	31	229.576	45.653	17.679	31	258.338	45.227	16.969	31	277.233	44.872	15.762	31	284.938	43.736	15.904	30	288.574	44.446	16.046	29	279.81	44.446	16.188	29	262.866	43.736	15.336	30	273.917
DD.fish7	808	14.129	25.489	19	358.08	13.561	26.625	19	307.95	13.845	26.767	19	317.604	13.419	26.483	19	357.651	13.845	26.057	19	410.996	13.987	25.915	19	453.06	13.703	25.205	19	490.659	13.845	25.347	19	541.495	13.277	25.063	21	455.63	14.413	25.205	20	493.109	14.271	24.921	21	450.308	14.2	23.856	23	370.423
DD.fish7	811	48.777	48.777	35	333.71	48.777	48.351	35	302.803	49.487	49.345	35	298.384	49.629	48.351	35	337.686	49.771	48.067	35	373.696	49.061	47.783	34	418.84	48.777	47.783	34	448.345	48.493	46.931	34	444.128	49.345	46.789	34	442.891	50.765	47.357	35	370.354	50.339	47.215	35	460.66	49.203	47.073	35	472.614
DD.fish7	817	58.007	26.909	45	182.69	58.717	26.341	45	172.977	58.575	27.051	45	194.754	58.291	27.051	45	192.679	59.569	26.199	45	193.98	58.717	25.773	45	189.753	58.291	25.063	44	183.159	59.143	26.909	44	197.658	58.007	27.051	44	291.598	58.078	27.548	44	272.863	58.646	26.98	44	270.726	58.717	27.193	44	251.879
DD.fish7	822	30.743	37.417	26	230.725	31.027	36.565	26	211.36	32.163	36.849	26	216.565	32.021	36.991	26	222.163	32.305	37.559	26	234.348	31.879	35.997	27	264.043	32.447	36.281	27	300.914	32.589	35.713	27	324.711	32.589	35.855	27	335.48	32.305	36.139	27	311.171	31.808	36.068	27	296.329	31.524	35.784	25	303.349
DD.fish7	824	53.321	51.617	39	262.862	54.031	51.759	39	243.962	53.463	52.469	40	271.752	52.327	52.469	40	284.244	52.753	51.759	41	339.976	51.83	50.978	40	363.541	52.043	50.481	39	399.217	51.617	50.339	40	398.337	52.043	50.339	40	367.682	50.623	51.191	39	331.556	51.191	51.191	40	385.633	51.333	50.765	40	336.153
DD.fish7	825	11.431	32.021	17	188.823	10.295	32.305	17	179.185	10.721	32.021	17	181.049	10.295	32.305	17	185.357	9.869	31.169	16	201.25	10.011	31.169	16	222.88	10.011	31.027	16	250.57	9.869	31.027	17	267.499	8.875	31.027	17	279.826	10.721	30.459	17	285.255	11.289	30.743	18	278.299	10.011	30.459	18	284.045
DD.fish7	826	17.821	43.949	21	305.953	16.969	42.813	19	268.541	16.401	43.949	19	307.24	16.259	45.937	20	247.052	15.265	43.949	19	287.48	15.833	41.961	16	334.888	15.549	42.529	18	347.699	16.259	42.813	20	325.815	15.123	42.245	20	303.809	15.975	42.387	20	283.01	16.117	41.819	20	296.916	15.691	41.535	20	277.776
DD.fish7	827	21.655	48.777	21	199.453	21.939	49.061	21	184.103	21.797	48.919	20	190.946	20.235	48.209	21	210.136	19.099	47.925	21	216.86	18.389	48.209	21	212.887	18.673	47.783	20	225.237	18.815	48.635	22	211.114	18.531	48.067	22	209.249	19.241	48.635	22	200.9	19.383	48.209	22	200.062	19.099	48.635	22	196.608
DD.fish7	828	38.695	23.075	41	288.231	38.127	23.785	41	268.123	38.837	23.217	41	272.377	38.553	23.927	40	288.169	39.121	23.501	41	324.952	37.843	23.643	41	311.065	37.417	23.359	41	324.519	38.553	22.649	41	358.876	38.127	22.365	40	374.057	38.837	22.081	40	345.733	38.837	22.365	40	377.416	37.985	22.223	40	342.379
DD.fish7	829	43.807	24.069	41	265.623	43.665	24.637	41	254.21	44.659	23.643	41	262.052	43.807	24.069	40	286.575	44.659	24.353	41	328.219	44.233	25.489	41	365.501	44.375	25.631	41	384.093	44.659	24.637	42	401.797	44.375	24.495	41	395.635	44.659	24.353	40	407.053	45.085	24.069	41	397.849	44.943	23.359	40	378.641
DD.fish7	830	47.783	21.655	36	190.806	48.635	21.229	36	181.893	48.351	20.093	36	189.547	48.777	21.229	36	201.559	49.061	21.371	36	221.713	49.629	20.235	36	255.491	49.771	20.803	38	265.871	49.913	21.087	38	283.267	49.203	21.371	38	282.317	49.061	21.939	38	265.709	49.629	21.655	37	284.484	49.416	21.016	37	280.051
DD.fish7	831	44.375	39.973	31	219.588	43.381	40.541	31	247.043	44.517	40.257	31	233.034	44.801	39.973	31	237.169	44.801	38.979	30	244.382	44.375	39.405	30	271.267	44.659	39.689	30	276.396	44.517	38.837	30	263.59	45.653	38.979	30	250.093	45.653	38.269	30	241.255	46.647	38.979	30	254.046	46.221	38.979	30	249.176
DD.fish7	832	52.327	27.477	46	330.404	51.333	28.471	43	381.363	52.327	28.613	44	398.059	52.469	28.187	44	374.944	52.753	27.193	45	388.032	52.185	27.193	45	345.089	52.185	27.193	45	317.692	52.469	27.477	45	350.329	52.043	27.903	44	351.018	52.611	28.329	44	317.695	52.753	28.471	43	389.069	52.753	28.045	43	349.484
DD.fish7	833	28.329	18.957	30	211.022	28.045	18.105	30	201.205	29.465	18.673	30	209.477	29.323	17.963	30	219.091	31.169	18.105	31	241.085	32.731	18.531	31	266.35	31.169	19.525	31	278.079	30.601	19.383	32	285.803	29.465	18.815	31	288.576	29.749	19.241	30	295.102	29.891	19.667	29	282.551	29.607	19.383	29	280.45
DD.fish7	834	38.127	21.087	30	203.876	36.991	20.235	30	191.216	37.559	19.667	30	201.859	37.275	19.951	30	216.929	37.985	19.383	31	247.138	39.831	20.093	31	277.729	38.411	20.377	31	298.613	38.837	19.667	32	302.708	37.346	19.454	32	321.7	36.849	19.951	32	318.884	36.281	20.093	29	384.027	36.281	20.093	29	363.732
DD.fish7	835	42.529	36.139	26	190.659	43.239	35.145	26	181.69	43.523	34.719	26	184.071	43.949	34.151	26	198.058	44.091	34.435	25	219.517	44.517	34.151	26	241.176	44.233	33.867	26	248.763	44.801	33.299	26	273.687	44.446	32.376	25	254.87	44.091	33.583	26	260.515	45.085	33.583	27	265.692	45.227	34.151	27	237.37
DD.fish7	836	30.317	25.631	20	206.339	30.175	25.347	20	190.1	30.885	25.773	17	205.22	30.601	25.915	18	226.799	30.885	25.205	19	257.102	31.879	25.489	20	275.021	30.459	25.205	20	291.521	30.459	25.347	21	307.272	30.317	25.347	20	311.69	31.098	26.27	20	307.293	30.885	26.199	20	326.189	30.104	27.406	18	301.894
DD.fish7	837	38.411	18.815	20	243.731	39.689	17.395	20	242.739	36.849	18.389	20	252.74	36.707	18.531	20	263.642	36.565	17.679	21	293.014	37.559	18.389	21	323.876	36.423	18.247	21	348.064	36.139	18.105	21	370.238	35.287	18.105	21	353.429	35.429	18.815	21	350.76	35.997	18.957	21	370.001	35.997	18.389	20	354.84

[truncated: 3 more sheets: Table K, Table L, Sheet4]
